# Supplementary material for: Identification of Daboia siamensis venome using integrated multi-omics data
Source: Sci Rep. 2022 Jul 30;12:13140. doi: 10.1038/s41598-022-17300-1 (PMC9338987; doi:10.1038/s41598-022-17300-1)
Supplement: Supplementary file 8 — Supplementary Table S6. [file 41598_2022_17300_MOESM8_ESM.xlsx]

## Sheet: TableS6
Table S6. Peptides identified by in solution and in gel digestion techniques
*All peptides shown in the table passed the quality control at false discovery rate < 1%
Peptide ID	Digestion Technique	Peptide	Reference Protein Accession	Length	-10lgP	Mass	z	m/z	ppm	RT	PTM	AScore
1	In gel	R.HDDIFAYEKR.F	A0A068EPZ2	10	57.83	1292.61	3	431.879	0.6	14.75
2	In gel	K.EGWYANLGPMR.L	A0A068EPZ2	11	57.23	1292.6	3	431.873	0.5	38.8
3	In gel	K.SAGQLYEESLGK.V	A0A068EPZ2	12	56.49	1280.62	2	641.32	0.5	20.55
4	In gel	R.HDDIFAYEK.R	A0A068EPZ2	9	54.56	1136.51	2	569.266	2.8	18.66
5	In gel	K.EGWYANLGPM(+15.99)R.L	A0A068EPZ2	11	52.9	1308.59	2	655.304	1.8	30.56	Oxidation (M)	M10:Oxidation (M):1000.00
6	In gel	K.YDTYSTK.E	A0A068EPZ2	7	51.09	876.386	2	439.201	0.7	8.83
7	In gel	K.EGWYAN(+.98)LGPMR.L	A0A068EPZ2	11	49.42	1293.58	2	647.799	1.5	41.93	Deamidation (NQ)	N6:Deamidation (NQ):1000.00
8	In gel	K.STTDLPSR.F	A0A068EPZ2	8	44.48	875.435	2	438.726	2.2	12.25
9	In gel	R.NPLEEC(+57.02)FR.E	A0A068EPZ2	8	44.44	1063.48	2	532.746	1.8	21.77	Carbamidomethylation	C6:Carbamidomethylation:1000.00
10	In gel	R.RIKFEPPLPPK.K	A0A068EPZ2	11	42.76	1320.79	3	441.271	-0.7	25.85
11	In gel	R.S(+42.01)GTKIFLTC(+57.02)TK.K	A0A068EPZ2	11	37.04	1296.67	2	649.345	1	26.55	Acetylation (N-term); Carbamidomethylation	S1:Acetylation (N-term):1000.00;C9:Carbamidomethylation:1000.00
12	In gel	K.IFLTC(+57.02)TKK.F	A0A068EPZ2	8	36.95	1009.56	2	505.789	0.3	12.75	Carbamidomethylation	C5:Carbamidomethylation:1000.00
13	In gel	K.IFLTC(+57.02)TK.K	A0A068EPZ2	7	34.76	881.468	2	441.742	1.4	18	Carbamidomethylation	C5:Carbamidomethylation:1000.00
14	In gel	K.EGWYAN(+.98)LGPM(+15.99)R.L	A0A068EPZ2	11	34.08	1309.58	2	655.796	1.1	32.34	Deamidation (NQ); Oxidation (M)	N6:Deamidation (NQ):1000.00;M10:Oxidation (M):1000.00
15	In gel	R.IKFEPPLPPK.K	A0A068EPZ2	10	32.57	1164.69	2	583.352	-1	40.06
16	In gel	R.IKFEPPLPPKK.A	A0A068EPZ2	11	32.49	1292.79	3	431.937	1.9	26.51
17	In gel	K.Y(+42.01)AM(+15.99)GGITTFTPYQFQHFSEALTAPVGR.I	A0A077L6L4	27	65.87	3047.45	3	1016.82	0.9	71.64	Acetylation (N-term); Oxidation (M)	Y1:Acetylation (N-term):1000.00;M3:Oxidation (M):1000.00
18	In gel	K.Y(+42.01)AMGGITTFTPYQFQHFSEALTAPVGR.I	A0A077L6L4	27	65.69	3031.45	3	1011.49	-0.6	74.22	Acetylation (N-term)	Y1:Acetylation (N-term):1000.00
19	In gel	K.RFDEIVGGMDQLPTSMYR.A	A0A077L6L4	18	65.44	2113.99	3	705.673	2.6	47
20	In gel	R.FDEIVGGMDQLPTSMYR.A	A0A077L6L4	17	64.94	1957.89	2	979.952	-1.1	55.23
21	In gel	K.RFDEIVGGM(+15.99)DQLPTSMYR.A	A0A077L6L4	18	63.56	2129.99	3	711.004	0.9	38.89	Oxidation (M)	M9:Oxidation (M):128.65
22	In gel	R.FDEIVGGMDQLPTSM(+15.99)YR.A	A0A077L6L4	17	61.75	1973.89	3	658.971	1.8	47.36	Oxidation (M)	M15:Oxidation (M):93.60
23	In gel	K.RFDEIVGGM(+15.99)DQLPTSM(+15.99)YR.A	A0A077L6L4	18	61.47	2145.98	3	716.334	-0.6	32.05	Oxidation (M)	M9:Oxidation (M):1000.00;M16:Oxidation (M):1000.00
24	In gel	K.RFDEIVGGMDQ(+.98)LPTSMYR.A	A0A077L6L4	18	61.02	2114.98	3	706	0.5	50.35	Deamidation (NQ)	Q11:Deamidation (NQ):1000.00
25	In gel	K.RFDEIVGGMDQLPTSM(+15.99)YR.A	A0A077L6L4	18	60.17	2129.99	3	711.003	0.4	41.6	Oxidation (M)	M16:Oxidation (M):118.11
26	In gel	R.FDEIVGGM(+15.99)DQLPTSMYR.A	A0A077L6L4	17	58.37	1973.89	2	987.951	0.4	45.51	Oxidation (M)	M8:Oxidation (M):71.72
27	In gel	K.YAM(+15.99)GGITTFTPYQFQHFSEALTAPVGR.I	A0A077L6L4	27	58.09	3005.44	3	1002.83	6.9	67.55	Oxidation (M)	M3:Oxidation (M):1000.00
28	In gel	K.HDDIFAYEKR.F	A0A077L6L4	10	57.83	1292.61	3	431.879	0.6	14.75
29	In gel	K.EGWYANLGPMR.L	A0A077L6L4	11	57.23	1292.6	3	431.873	0.5	38.8
30	In gel	R.FDEIVGGM(+15.99)DQLPTSM(+15.99)YR.A	A0A077L6L4	17	55.58	1989.88	3	664.302	0.9	37.61	Oxidation (M)	M8:Oxidation (M):1000.00;M15:Oxidation (M):1000.00
31	In gel	K.HDDIFAYEK.R	A0A077L6L4	9	54.56	1136.51	2	569.266	2.8	18.66
32	In gel	K.EGWYANLGPM(+15.99)R.L	A0A077L6L4	11	52.9	1308.59	2	655.304	1.8	30.56	Oxidation (M)	M10:Oxidation (M):1000.00
33	In gel	K.YDTYSTK.E	A0A077L6L4	7	51.09	876.386	2	439.201	0.7	8.83
34	In gel	K.EGWYAN(+.98)LGPMR.L	A0A077L6L4	11	49.42	1293.58	2	647.799	1.5	41.93	Deamidation (NQ)	N6:Deamidation (NQ):1000.00
35	In gel	K.RFDEIVGGMDQ(+.98)LPTSM(+15.99)YR.A	A0A077L6L4	18	47.53	2130.97	3	711.338	9.1	48.83	Deamidation (NQ); Oxidation (M)	Q11:Deamidation (NQ):1000.00;M16:Oxidation (M):21.29
36	In gel	K.Y(+42.01)AMGGITTFTPYQ(+.98)FQ(+.98)HFSEALTAPVGR.I	A0A077L6L4	27	46.5	3033.42	3	1012.15	-0.1	67.97	Acetylation (N-term); Deamidation (NQ)	Y1:Acetylation (N-term):1000.00;Q13:Deamidation (NQ):1000.00;Q15:Deamidation (NQ):1000.00
37	In gel	K.STTDLPSR.F	A0A077L6L4	8	44.48	875.435	2	438.726	2.2	12.25
38	In gel	R.NPLEEC(+57.02)FR.E	A0A077L6L4	8	44.44	1063.48	2	532.746	1.8	21.77	Carbamidomethylation	C6:Carbamidomethylation:1000.00
39	In gel	K.RFDEIVGGM(+15.99)DQ(+.98)LPTSM(+15.99)YR.A	A0A077L6L4	18	42.35	2146.97	3	716.668	7.9	32.3	Oxidation (M); Deamidation (NQ)	M9:Oxidation (M):1000.00;Q11:Deamidation (NQ):1000.00;M16:Oxidation (M):1000.00
40	In gel	K.YAM(+15.99)GGITTFTPYQ(+.98)FQ(+.98)HFSEALTAPVGR.I	A0A077L6L4	27	34.88	3007.41	3	1003.48	6.3	67.62	Oxidation (M); Deamidation (NQ)	M3:Oxidation (M):1000.00;Q13:Deamidation (NQ):1000.00;Q15:Deamidation (NQ):1000.00
41	In gel	K.EGWYAN(+.98)LGPM(+15.99)R.L	A0A077L6L4	11	34.08	1309.58	2	655.796	1.1	32.34	Deamidation (NQ); Oxidation (M)	N6:Deamidation (NQ):1000.00;M10:Oxidation (M):1000.00
42	In gel	R.YDAM(+15.99)ALGNHEFDN(+.98)GLAGLLDPLLK.H	A0A077L6M5	24	86.76	2603.26	2	1302.63	-0.9	71.8	Oxidation (M); Deamidation (NQ)	M4:Oxidation (M):1000.00;N13:Deamidation (NQ):107.29
43	In gel	R.YDAMALGNHEFDN(+.98)GLAGLLDPLLK.H	A0A077L6M5	24	81.73	2587.26	2	1294.64	-2.1	73.32	Deamidation (NQ)	N13:Deamidation (NQ):107.29
44	In gel	R.YDAMALGNHEFDNGLAGLLDPLLK.H	A0A077L6M5	24	75.81	2586.28	3	863.101	1.4	72.43
45	In gel	R.YDAM(+15.99)ALGNHEFDNGLAGLLDPLLK.H	A0A077L6M5	24	74.66	2602.27	3	868.435	3.9	70.79	Oxidation (M)	M4:Oxidation (M):1000.00
46	In gel	R.HPDDNEWNHVSMC(+57.02)IVN(+.98)GGGIR.S	A0A077L6M5	21	74.64	2407.04	3	803.355	0	33.66	Carbamidomethylation; Deamidation (NQ)	C13:Carbamidomethylation:1000.00;N16:Deamidation (NQ):193.63
47	In gel	R.HPDDNEWNHVSMC(+57.02)IVNGGGIR.S	A0A077L6M5	21	73.22	2406.06	4	602.522	-0.8	34.57	Carbamidomethylation	C13:Carbamidomethylation:1000.00
48	In gel	R.YDAM(+15.99)ALGN(+.98)HEFDN(+.98)GLAGLLDPLLK.H	A0A077L6M5	24	64.44	2604.24	3	869.087	-0.9	73.86	Oxidation (M); Deamidation (NQ)	M4:Oxidation (M):1000.00;N8:Deamidation (NQ):1000.00;N13:Deamidation (NQ):1000.00
49	In gel	K.HANFPILSANIRPK.G	A0A077L6M5	14	62.6	1576.88	3	526.635	-0.4	21.33
50	In gel	R.YDAM(+15.99)ALGN(+.98)HEFDNGLAGLLDPLLK.H	A0A077L6M5	24	60.98	2603.26	3	868.76	-0.2	71.72	Oxidation (M); Deamidation (NQ)	M4:Oxidation (M):1000.00;N8:Deamidation (NQ):0.00
51	In gel	R.QVPVVQAYAFGK.Y	A0A077L6M5	12	60.36	1305.71	3	436.243	-1	32.55
52	In gel	R.HPDDNEWNHVSM(+15.99)C(+57.02)IVN(+.98)GGGIR.S	A0A077L6M5	21	59.66	2423.04	4	606.767	0	27.74	Oxidation (M); Carbamidomethylation; Deamidation (NQ)	M12:Oxidation (M):1000.00;C13:Carbamidomethylation:1000.00;N16:Deamidation (NQ):99.62
53	In gel	K.ASGNPILLNK.D	A0A077L6M5	10	58.33	1025.59	2	513.801	1.3	17.45
54	In gel	R.HPDDNEWN(+.98)HVSMC(+57.02)IVN(+.98)GGGIR.S	A0A077L6M5	21	56.16	2408.03	4	603.018	5.6	34.55	Deamidation (NQ); Carbamidomethylation	N8:Deamidation (NQ):16.65;C13:Carbamidomethylation:1000.00;N16:Deamidation (NQ):63.50
55	In gel	K.ETPVLSNPGPYLEFR.D	A0A077L6M5	15	56.05	1717.87	2	859.941	0	48.91
56	In gel	K.QAFEHSVHR.H	A0A077L6M5	9	54.66	1109.54	2	555.775	-1	1.47
57	In gel	R.YDAMALGN(+.98)HEFDNGLAGLLDPLLK.H	A0A077L6M5	24	52.8	2587.26	3	863.43	1.8	74.43	Deamidation (NQ)	N8:Deamidation (NQ):17.91
58	In gel	K.HANFPILSAN(+.98)IRPK.G	A0A077L6M5	14	52.63	1577.87	3	526.964	0.8	25.68	Deamidation (NQ)	N10:Deamidation (NQ):95.63
59	In gel	R.YDAMALGN(+.98)HEFDN(+.98)GLAGLLDPLLK.H	A0A077L6M5	24	52.21	2588.25	3	863.756	-0.6	75.49	Deamidation (NQ)	N8:Deamidation (NQ):1000.00;N13:Deamidation (NQ):1000.00
60	In gel	R.YDAMALGNHEFDN(+.98)GLAGLLD.P	A0A077L6M5	20	52.15	2135.95	2	1068.98	-0.2	70.8	Deamidation (NQ)	N13:Deamidation (NQ):45.16
61	In gel	K.GDSSN(+.98)HSSGNLDISIVGDYIK.R	A0A077L6M5	21	45.52	2178.01	3	727.011	2.2	51.23	Deamidation (NQ)	N5:Deamidation (NQ):28.79
62	In gel	K.HAN(+.98)FPILSANIRPK.G	A0A077L6M5	14	44.71	1577.87	3	526.963	0.1	24.33	Deamidation (NQ)	N3:Deamidation (NQ):19.19
63	In gel	R.Y(+42.01)DAMALGN(+.98)HEFDN(+.98)GLAGLLDPLLK.H	A0A077L6M5	24	37.24	2630.26	3	877.763	3.9	72.16	Acetylation (N-term); Deamidation (NQ)	Y1:Acetylation (N-term):1000.00;N8:Deamidation (NQ):1000.00;N13:Deamidation (NQ):1000.00
64	In gel	R.Y(+42.01)DAM(+15.99)ALGNHEFDNGLAGLLDPLLK.H	A0A077L6M5	24	37.14	2644.28	3	882.435	-0.2	72.97	Acetylation (N-term); Oxidation (M)	Y1:Acetylation (N-term):1000.00;M4:Oxidation (M):1000.00
65	In gel	R.Y(+42.01)DAM(+15.99)ALGNHEFDN(+.98)GLAGLLDPLLK.H	A0A077L6M5	24	32.21	2645.27	3	882.771	8.2	73.35	Acetylation (N-term); Oxidation (M); Deamidation (NQ)	Y1:Acetylation (N-term):1000.00;M4:Oxidation (M):1000.00;N13:Deamidation (NQ):17.91
66	In gel	K.LDKIAIPDFGTGAMENWGLITYR.E	A0A077L6N8	23	62.34	2580.3	3	861.108	-0.9	69.28
67	In gel	R.YFGSLVKPIASELKWENDEDHIK.S	A0A077L6N8	23	59.7	2717.37	4	680.35	0.1	42.67
68	In gel	K.IAIPDFGTGAMENWGLITYR.E	A0A077L6N8	20	59.23	2224.1	2	1113.05	-1.5	71.96
69	In gel	R.YFGSLVKPIASELK.W	A0A077L6N8	14	57.34	1550.87	2	776.442	-0.7	36.55
70	In gel	K.IAIPDFGTGAM(+15.99)ENWGLITYR.E	A0A077L6N8	20	56.05	2240.09	3	747.707	1.9	68.7	Oxidation (M)	M11:Oxidation (M):1000.00
71	In gel	K.DHQNFNLADR.A	A0A077L6N8	10	55.68	1228.56	2	615.286	-1.3	15.59
72	In gel	K.ATYTISITHEHDYEAISNMPVEK.T	A0A077L6N8	23	54.11	2648.24	4	663.07	3	33.28
73	In gel	K.VNKDHVGFYR.V	A0A077L6N8	10	51.11	1233.63	3	412.216	0.4	12.23
74	In gel	K.SVPMSTYLVAWAVHQFK.Y	A0A077L6N8	17	50.81	1963	3	655.342	0.5	68.52
75	In gel	K.LDKIAIPDFGTGAM(+15.99)ENWGLITYR.E	A0A077L6N8	23	50.79	2596.3	3	866.44	-0.7	64.38	Oxidation (M)	M14:Oxidation (M):1000.00
76	In gel	K.YIAATDHEPTDARK.S	A0A077L6N8	14	50.53	1586.77	3	529.93	0.2	11.98
77	In gel	R.YPDAGAGEASR.K	A0A077L6N8	11	49.45	1092.48	2	547.249	0.2	13
78	In gel	R.TSSGQVIEIK.R	A0A077L6N8	10	47.21	1060.58	2	531.295	0.1	16.54
79	In gel	R.TSSGQVIEIKR.C	A0A077L6N8	11	46.86	1216.68	2	609.346	-0.5	13.57
80	In gel	K.YIAATDHEPTDAR.K	A0A077L6N8	13	46.24	1458.67	3	487.232	1	15.45
81	In gel	R.MLEDWISPDHFR.A	A0A077L6N8	12	45.12	1544.71	3	515.911	1.5	44.59
82	In gel	K.QALETTK.S	A0A077L6N8	7	44.88	789.423	2	395.718	-1.4	1.64
83	In gel	R.YISFNSYGK.T	A0A077L6N8	9	44.27	1077.51	2	539.764	1.3	23.67
84	In gel	K.ATYTISITHEHDYEAISNM(+15.99)PVEK.T	A0A077L6N8	23	43.71	2664.24	4	667.066	-1.6	26.9	Oxidation (M)	M19:Oxidation (M):1000.00
85	In gel	K.SFPC(+57.02)FDEPNKK.A	A0A077L6N8	11	43.31	1367.62	3	456.878	-3.1	18.95	Carbamidomethylation	C4:Carbamidomethylation:1000.00
86	In gel	R.AGFIDDAFALAR.A	A0A077L6N8	12	43.25	1265.64	2	633.828	1	57.47
87	In gel	K.TMAWDWVR.L	A0A077L6N8	8	40.97	1063.49	2	532.753	0.8	43.09
88	In gel	K.TM(+15.99)AWDWVR.L	A0A077L6N8	8	40.01	1079.49	2	540.75	0.5	34.47	Oxidation (M)	M2:Oxidation (M):1000.00
89	In gel	K.KATYTISITHEHDYEAISNMPVEK.T	A0A077L6N8	24	39.96	2776.34	4	695.092	0.2	27.61
90	In gel	R.YISFN(+.98)SYGK.T	A0A077L6N8	9	39	1078.5	2	540.255	-1.5	27.58	Deamidation (NQ)	N5:Deamidation (NQ):1000.00
91	In gel	R.YFGSLVKPIASELKWEN(+.98)DEDHIK.S	A0A077L6N8	23	37.71	2718.35	5	544.678	0.4	44.86	Deamidation (NQ)	N17:Deamidation (NQ):1000.00
92	In gel	R.LNWEYLVK.R	A0A077L6N8	8	37.42	1063.57	2	532.793	1	42.96
93	In gel	K.TISLDNKWTK.T	A0A077L6N8	10	36.71	1204.65	3	402.556	1.7	18.47
94	In gel	K.ITEMPQLR.T	A0A077L6N8	8	36.46	986.522	2	494.269	1.2	20.93
95	In gel	K.ITEM(+15.99)PQLR.T	A0A077L6N8	8	35.05	1002.52	2	502.266	0.4	21.37	Oxidation (M)	M4:Oxidation (M):1000.00
96	In gel	K.SVPM(+15.99)STYLVAWAVHQFK.Y	A0A077L6N8	17	34.89	1979	3	660.674	0.9	58.74	Oxidation (M)	M4:Oxidation (M):1000.00
97	In gel	K.EKLLYGLASVK.N	A0A077L6N8	11	34.37	1219.72	3	407.579	-1	25.38
98	In gel	K.LLYGLASVK.N	A0A077L6N8	9	33.22	962.58	2	482.298	0.4	30.63
99	In gel	R.LNWEYLVKR.Y	A0A077L6N8	9	33.04	1219.67	3	407.564	-0.7	33.08
100	In gel	K.V(+42.01)ALN(+.98)STVTQQR.F	A0A077L6N8	11	31.94	1258.65	2	630.333	-0.2	27.09	Acetylation (N-term); Deamidation (NQ)	V1:Acetylation (N-term):1000.00;N4:Deamidation (NQ):61.30
101	In gel	R.QM(+15.99)GYPVLK.V	A0A077L6N8	8	31.93	950.49	2	476.252	0.4	21.65	Oxidation (M)	M2:Oxidation (M):1000.00
102	In gel	LTAAHC(+57.02)DR.S	A0A077L6U8	8	38.38	942.434	2	472.223	-2	19.94	Carbamidomethylation	C6:Carbamidomethylation:1000.00
103	In gel	TETNWESDKPIKK.V	A0A077L7G8	13	37.54	1574.79	4	394.709	9.3	11.86
104	In gel	R.C(+57.02)C(+57.02)FVHDC(+57.02)C(+57.02)YEK.V	A0A077L7Z9	11	43.89	1576.56	3	526.521	-9.4	22.35	Carbamidomethylation	C1:Carbamidomethylation:1000.00;C2:Carbamidomethylation:1000.00;C7:Carbamidomethylation:1000.00;C8:Carbamidomethylation:1000.00
105	In gel	K.AAAIC(+57.02)FR.D	A0A077L7Z9	7	34.18	807.406	2	404.71	-0.9	17.11	Carbamidomethylation	C5:Carbamidomethylation:1000.00
106	In gel	R.IDTAC(+57.02)VC(+57.02)VISR.K	A0A077L854	11	52.5	1292.62	2	647.319	1.3	25.44	Carbamidomethylation	C5:Carbamidomethylation:1000.00;C7:Carbamidomethylation:1000.00
107	In gel	R.NPNPVPTGC(+57.02)R.G	A0A077L854	10	47.86	1110.52	2	556.269	0.1	12.52	Carbamidomethylation	C9:Carbamidomethylation:1000.00
108	In gel	K.QYFFETK.C	A0A077L854	7	43.89	961.455	2	481.736	3.2	24.76
109	In gel	K.QYFFETKC(+57.02)R.N	A0A077L854	9	37.08	1277.59	2	639.797	-6.1	27.69	Carbamidomethylation	C8:Carbamidomethylation:1000.00
110	In gel	K.Q(+.98)YFFETK.C	A0A077L854	7	36	962.438	2	482.227	0.9	27.37	Deamidation (NQ)	Q1:Deamidation (NQ):1000.00
111	In gel	R.G(+42.01)N(+.98)LVTVMVDVNLNNNVYK.Q	A0A077L854	18	34.94	2048.02	3	683.686	5	31.61	Acetylation (N-term); Deamidation (NQ)	G1:Acetylation (N-term):1000.00;N2:Deamidation (NQ):45.63
112	In gel	R.G(+42.01)N(+.98)LVTVMVDVNLNN(+.98)NVYK.Q	A0A077L854	18	31.72	2049.01	3	684.016	8.5	33.95	Acetylation (N-term); Deamidation (NQ)	G1:Acetylation (N-term):1000.00;N2:Deamidation (NQ):27.52;N14:Deamidation (NQ):17.01
113	In gel	R.VRDVELLTGLNFYSGLK.Q	A0A077LA64	17	74.85	1923.05	2	962.53	-0.8	54.16
114	In gel	K.TESEAHNLPYGRPQVLQNHSK.Y	A0A077LA64	21	74.62	2404.19	2	1203.1	-1	14.06
115	In gel	K.NEVTSFENIEVYNLM(+15.99)C(+57.02)DLLK.L	A0A077LA64	20	72.22	2446.14	2	1224.08	-1.8	69.11	Oxidation (M); Carbamidomethylation	M15:Oxidation (M):1000.00;C16:Carbamidomethylation:1000.00
116	In gel	R.IDKVNLMVDQQWMAVR.N	A0A077LA64	16	70.12	1944.99	3	649.339	2	45.34
117	In gel	R.VRDVELLTGLN(+.98)FYSGLKQPLPETLQLK.T	A0A077LA64	27	70.12	3071.69	3	1024.9	-0.5	63.52	Deamidation (NQ)	N11:Deamidation (NQ):136.94
118	In gel	R.IDKVN(+.98)LMVDQQWMAVR.N	A0A077LA64	16	68.66	1945.98	3	649.666	0.6	47.23	Deamidation (NQ)	N5:Deamidation (NQ):119.54
119	In gel	R.IDKVNLM(+15.99)VDQQWMAVR.N	A0A077LA64	16	67.32	1960.99	3	654.67	1.6	39.58	Oxidation (M)	M7:Oxidation (M):134.33
120	In gel	K.NEVTSFENIEVYNLMC(+57.02)DLLK.L	A0A077LA64	20	66.4	2430.14	3	811.058	2.8	76.11	Carbamidomethylation	C16:Carbamidomethylation:1000.00
121	In gel	R.AGYLETWDSLMPNIN(+.98)K.L	A0A077LA64	16	63.97	1851.87	2	926.944	1.2	66.67	Deamidation (NQ)	N15:Deamidation (NQ):22.85
122	In gel	R.AGYLETWDSLMPNINK.L	A0A077LA64	16	63.5	1850.89	2	926.457	6.3	64.41
123	In gel	R.IDKVNLM(+15.99)VDQQWM(+15.99)AVR.N	A0A077LA64	16	63.35	1976.98	3	660.002	1.7	32.32	Oxidation (M)	M7:Oxidation (M):1000.00;M13:Oxidation (M):1000.00
124	In gel	R.IDKVNLMVDQQWM(+15.99)AVR.N	A0A077LA64	16	63.14	1960.99	3	654.674	6.8	37.71	Oxidation (M)	M13:Oxidation (M):129.19
125	In gel	K.VLSFILPHRPDNSESC(+57.02)ADTSPENLWVEER.I	A0A077LA64	29	63.11	3396.6	3	1133.21	-3	49.44	Carbamidomethylation	C16:Carbamidomethylation:1000.00
126	In gel	R.VRDVELLTGLN(+.98)FYSGLK.Q	A0A077LA64	17	62.66	1924.03	3	642.352	2.2	57.26	Deamidation (NQ)	N11:Deamidation (NQ):1000.00
127	In gel	R.AGYLETWDSLM(+15.99)PNINK.L	A0A077LA64	16	61.85	1866.88	2	934.45	1.8	51.09	Oxidation (M)	M11:Oxidation (M):1000.00
128	In gel	K.VNLMVDQQWMAVR.N	A0A077LA64	13	61.5	1588.79	2	795.401	1.1	49.26
129	In gel	R.V(+42.01)RDVELLTGLNFYSGLK.Q	A0A077LA64	17	60.26	1965.06	3	656.027	0.6	57.23	Acetylation (N-term)	V1:Acetylation (N-term):1000.00
130	In gel	K.VNLM(+15.99)VDQQWM(+15.99)AVR.N	A0A077LA64	13	60.19	1620.78	2	811.394	-1.4	34.19	Oxidation (M)	M4:Oxidation (M):1000.00;M10:Oxidation (M):1000.00
131	In gel	K.TESEAHNLPYGRPQVLQN(+.98)HSK.Y	A0A077LA64	21	59.12	2405.17	3	802.731	-0.4	14.94	Deamidation (NQ)	N18:Deamidation (NQ):22.05
132	In gel	R.DVELLTGLNFYSGLK.Q	A0A077LA64	15	59.02	1667.88	2	834.947	1.4	69.11
133	In gel	K.TFLPIFVNPVN	A0A077LA64	11	58.98	1259.69	2	630.855	3	72.34
134	In gel	K.VNLM(+15.99)VDQQWMAVR.N	A0A077LA64	13	58.25	1604.78	3	535.935	1.2	42.99	Oxidation (M)	M4:Oxidation (M):143.14
135	In gel	K.GGTHGYDNEFK.S	A0A077LA64	11	58.14	1223.52	2	612.768	0.1	12.36
136	In gel	K.VNLMVDQQWM(+15.99)AVR.N	A0A077LA64	13	57.95	1604.78	3	535.935	1.2	40.14	Oxidation (M)	M10:Oxidation (M):116.54
137	In gel	K.LKPAPNN(+.98)GTHGSLNHLLK.N	A0A077LA64	18	57.78	1911.03	5	383.214	-0.4	14.97	Deamidation (NQ)	N7:Deamidation (NQ):17.01
138	In gel	K.AATYFWPGSEVK.I	A0A077LA64	12	56.87	1354.66	2	678.334	-1.1	36.52
139	In gel	R.TLGMLMEGLK.Q	A0A077LA64	10	56.09	1091.57	2	546.794	2	41.06
140	In gel	R.DVELLTGLN(+.98)FYSGLK.Q	A0A077LA64	15	54.06	1668.86	3	557.294	0.3	71.09	Deamidation (NQ)	N9:Deamidation (NQ):1000.00
141	In gel	K.RLHYVNNIR.I	A0A077LA64	9	53.82	1183.66	3	395.558	-3.8	11.83
142	In gel	K.SVQ(+.98)PQAQSWSC(+57.02)SK.L	A0A077LA64	13	53.61	1492.66	2	747.338	-0.7	16.36	Deamidation (NQ); Carbamidomethylation	Q3:Deamidation (NQ):36.05;C11:Carbamidomethylation:1000.00
143	In gel	K.SIC(+57.02)KGETSWLKDKC(+57.02)ASPSATQC(+57.02)PSGFEESPLILFSMDGFR.A	A0A077LA64	40	53.42	4523.09	4	1131.77	-5.5	65.29	Carbamidomethylation	C3:Carbamidomethylation:1000.00;C14:Carbamidomethylation:1000.00;C22:Carbamidomethylation:1000.00
144	In gel	K.DC(+57.02)C(+57.02)TDYK.S	A0A077LA64	7	53.09	960.332	2	481.174	2.4	5.68	Carbamidomethylation	C2:Carbamidomethylation:1000.00;C3:Carbamidomethylation:1000.00
145	In gel	R.AGYLETWDSLM(+15.99)PNIN(+.98)KLK.T	A0A077LA64	18	51.68	2109.05	3	704.024	2.3	51.9	Oxidation (M); Deamidation (NQ)	M11:Oxidation (M):1000.00;N15:Deamidation (NQ):26.31
146	In gel	R.TLGM(+15.99)LMEGLK.Q	A0A077LA64	10	51.6	1107.57	2	554.789	-2.7	40.91	Oxidation (M)	M4:Oxidation (M):32.28
147	In gel	R.AGYLETWDSLMPN(+.98)INK.L	A0A077LA64	16	51.47	1851.87	3	618.297	-0.7	66.67	Deamidation (NQ)	N13:Deamidation (NQ):15.73
148	In gel	K.NEVTSFENIEVYN(+.98)LMC(+57.02)DLLK.L	A0A077LA64	20	51.22	2431.13	3	811.385	2	73.1	Deamidation (NQ); Carbamidomethylation	N13:Deamidation (NQ):76.17;C16:Carbamidomethylation:1000.00
149	In gel	K.VLSFILPHRPDNSESC(+57.02)ADTSPEN(+.98)LWVEER.I	A0A077LA64	29	50.56	3397.59	4	850.408	4.4	48.98	Carbamidomethylation; Deamidation (NQ)	C16:Carbamidomethylation:1000.00;N23:Deamidation (NQ):15.88
150	In gel	K.DKC(+57.02)ASPSATQC(+57.02)PSGFEESPLILFSMDGFR.A	A0A077LA64	29	50.14	3233.45	3	1078.81	-8.5	68.87	Carbamidomethylation	C3:Carbamidomethylation:1000.00;C11:Carbamidomethylation:1000.00
151	In gel	R.LHYVNNIR.I	A0A077LA64	8	49.92	1027.56	2	514.785	-0.4	12.9
152	In gel	R.AGYLETWDSLM(+15.99)PN(+.98)INK.L	A0A077LA64	16	49.8	1867.87	2	934.943	3.1	53.28	Oxidation (M); Deamidation (NQ)	M11:Oxidation (M):1000.00;N13:Deamidation (NQ):0.00
153	In gel	K.RLHYVN(+.98)NIR.I	A0A077LA64	9	49.55	1184.64	3	395.889	3.7	12.45	Deamidation (NQ)	N6:Deamidation (NQ):33.98
154	In gel	R.IDKVN(+.98)LM(+15.99)VDQQWMAVR.N	A0A077LA64	16	49.3	1961.97	3	655.001	5.2	42.51	Deamidation (NQ); Oxidation (M)	N5:Deamidation (NQ):29.24;M7:Oxidation (M):111.20
155	In gel	R.IDKVNLMVDQ(+.98)QWMAVR.N	A0A077LA64	16	48.83	1945.98	3	649.672	9.1	45.3	Deamidation (NQ)	Q10:Deamidation (NQ):17.01
156	In gel	R.TLGMLM(+15.99)EGLK.Q	A0A077LA64	10	48.43	1107.57	2	554.791	0.9	28.62	Oxidation (M)	M6:Oxidation (M):36.05
157	In gel	K.VNLMVDQ(+.98)QWMAVR.N	A0A077LA64	13	47.48	1589.77	2	795.891	-1.4	51.65	Deamidation (NQ)	Q7:Deamidation (NQ):26.02
158	In gel	K.T(+42.01)ESEAHNLPYGRPQVLQNHSK.Y	A0A077LA64	21	47.42	2446.2	4	612.557	0.2	14.32	Acetylation (N-term)	T1:Acetylation (N-term):1000.00
159	In gel	K.GETSWLKDKC(+57.02)ASPSATQC(+57.02)PSGFEESPLILFSM(+15.99)DGFR.A	A0A077LA64	36	47.24	4050.84	4	1013.72	-2	67.15	Carbamidomethylation; Oxidation (M)	C10:Carbamidomethylation:1000.00;C18:Carbamidomethylation:1000.00;M32:Oxidation (M):1000.00
160	In gel	R.TLGM(+15.99)LM(+15.99)EGLK.Q	A0A077LA64	10	47.08	1123.56	2	562.789	1.3	28.64	Oxidation (M)	M4:Oxidation (M):1000.00;M6:Oxidation (M):1000.00
161	In gel	R.LHYVN(+.98)NIR.I	A0A077LA64	8	46.83	1028.54	2	515.278	0.1	13.95	Deamidation (NQ)	N5:Deamidation (NQ):26.02
162	In gel	K.LKPAPNN(+.98)GTHGSLN(+.98)HLLK.N	A0A077LA64	18	46.51	1912.02	4	479.012	1.1	16.74	Deamidation (NQ)	N7:Deamidation (NQ):12.28;N14:Deamidation (NQ):29.57
163	In gel	R.LNLNNQAK.T	A0A077LA64	8	45.34	913.498	2	457.757	1.9	11.52
164	In gel	R.I(+42.01)DKVNLMVDQQWMAVR.N	A0A077LA64	16	44.76	1987	3	663.342	0.4	49.58	Acetylation (N-term)	I1:Acetylation (N-term):1000.00
165	In gel	R.IDKVNLMVDQ(+.98)QWM(+15.99)AVR.N	A0A077LA64	16	44.65	1961.97	3	655.001	5.2	42.51	Deamidation (NQ); Oxidation (M)	Q10:Deamidation (NQ):8.69;M13:Oxidation (M):0.00
166	In gel	K.TESEAHN(+.98)LPYGRPQVLQNHSK.Y	A0A077LA64	21	43.8	2405.17	4	602.301	1.5	15.04	Deamidation (NQ)	N7:Deamidation (NQ):50.34
167	In gel	K.V(+42.01)N(+.98)LMVDQQWMAVR.N	A0A077LA64	13	43.25	1631.78	2	816.902	5.3	44.05	Acetylation (N-term); Deamidation (NQ)	V1:Acetylation (N-term):1000.00;N2:Deamidation (NQ):79.02
168	In gel	R.TLGM(+15.99)LMEGLKQR.N	A0A077LA64	12	42.96	1391.73	3	464.916	0	27.36	Oxidation (M)	M4:Oxidation (M):32.28
169	In gel	R.IDKVNLM(+15.99)VDQ(+.98)QWMAVR.N	A0A077LA64	16	42.51	1961.97	3	655.001	5.2	42.51	Oxidation (M); Deamidation (NQ)	M7:Oxidation (M):40.11;Q10:Deamidation (NQ):11.06
170	In gel	K.LKPAPN(+.98)N(+.98)GTHGSLNHLLK.N	A0A077LA64	18	42.24	1912.02	5	383.41	-0.7	16.16	Deamidation (NQ)	N6:Deamidation (NQ):24.66;N7:Deamidation (NQ):11.94
171	In gel	K.GETSWLKDKC(+57.02)ASPSATQC(+57.02)PSGFEESPLILFSMDGFR.A	A0A077LA64	36	41.67	4034.85	4	1009.71	-8.1	70.36	Carbamidomethylation	C10:Carbamidomethylation:1000.00;C18:Carbamidomethylation:1000.00
172	In gel	K.DKC(+57.02)ASPSATQC(+57.02)PSGFEESPLILFSM(+15.99)DGFR.A	A0A077LA64	29	40.68	3249.44	3	1084.15	-5.6	72.65	Carbamidomethylation; Oxidation (M)	C3:Carbamidomethylation:1000.00;C11:Carbamidomethylation:1000.00;M25:Oxidation (M):1000.00
173	In gel	R.I(+42.01)DKVN(+.98)LMVDQQWMAVR.N	A0A077LA64	16	40.55	1987.99	3	663.673	6.3	40.76	Acetylation (N-term); Deamidation (NQ)	I1:Acetylation (N-term):1000.00;N5:Deamidation (NQ):39.44
174	In gel	R.AGYLETWDSLM(+15.99)PNIN(+.98)K.L	A0A077LA64	16	40.48	1867.87	2	934.941	0.4	53.43	Oxidation (M); Deamidation (NQ)	M11:Oxidation (M):1000.00;N15:Deamidation (NQ):13.67
175	In gel	R.I(+42.01)DKVN(+.98)LMVDQQWM(+15.99)AVR.N	A0A077LA64	16	39.48	2003.98	3	669.004	5.3	33.25	Acetylation (N-term); Deamidation (NQ); Oxidation (M)	I1:Acetylation (N-term):1000.00;N5:Deamidation (NQ):52.68;M13:Oxidation (M):95.35
176	In gel	K.VLSFILPHRPDN(+.98)SESC(+57.02)ADTSPENLWVEER.I	A0A077LA64	29	39.37	3397.59	4	850.404	-0.2	53.5	Deamidation (NQ); Carbamidomethylation	N12:Deamidation (NQ):11.49;C16:Carbamidomethylation:1000.00
177	In gel	K.VN(+.98)LMVDQQWMAVR.N	A0A077LA64	13	38.42	1589.77	2	795.894	2	54.28	Deamidation (NQ)	N2:Deamidation (NQ):0.00
178	In gel	K.Q(+.98)PLPETLQLK.T	A0A077LA64	10	37.75	1166.65	2	584.334	-1.7	31.55	Deamidation (NQ)	Q1:Deamidation (NQ):34.75
179	In gel	K.QPLPETLQ(+.98)LK.T	A0A077LA64	10	37.69	1166.65	2	584.335	-0.2	30.6	Deamidation (NQ)	Q8:Deamidation (NQ):25.93
180	In gel	R.NLHNC(+57.02)VNLILLADHGMEEISC(+57.02)DR.L	A0A077LA64	23	37.52	2722.26	4	681.579	8.4	48.47	Carbamidomethylation	C5:Carbamidomethylation:1000.00;C21:Carbamidomethylation:1000.00
181	In gel	R.I(+42.01)DKVNLM(+15.99)VDQQWMAVR.N	A0A077LA64	16	36.76	2003	3	668.674	1.2	38.72	Acetylation (N-term); Oxidation (M)	I1:Acetylation (N-term):1000.00;M7:Oxidation (M):90.57
182	In gel	K.TESEAHN(+.98)LPYGRPQVLQN(+.98)HSK.Y	A0A077LA64	21	36.57	2406.16	4	602.548	3.5	15.93	Deamidation (NQ)	N7:Deamidation (NQ):26.08;N18:Deamidation (NQ):11.06
183	In gel	R.T(+42.01)LGMLMEGLK.Q	A0A077LA64	10	36.47	1133.58	2	567.799	0.5	73.58	Acetylation (N-term)	T1:Acetylation (N-term):1000.00
184	In gel	R.LNLN(+.98)NQAK.T	A0A077LA64	8	35.52	914.482	2	458.25	3.6	13.2	Deamidation (NQ)	N4:Deamidation (NQ):14.02
185	In gel	K.VN(+.98)LMVDQQWM(+15.99)AVR.N	A0A077LA64	13	35.45	1605.76	2	803.891	1.9	44.17	Deamidation (NQ); Oxidation (M)	N2:Deamidation (NQ):43.39;M10:Oxidation (M):53.33
186	In gel	K.DLPKRLHYVNNIR.I	A0A077LA64	13	35.27	1636.92	4	410.235	-2.2	15.17
187	In gel	R.LHYVNN(+.98)IR.I	A0A077LA64	8	33.82	1028.54	2	515.277	-0.1	14.15	Deamidation (NQ)	N6:Deamidation (NQ):0.00
188	In gel	R.L(+42.01)NLNNQAKTESEAHNLPYGRPQVLQNHSK.Y	A0A077LA64	29	32.32	3341.69	6	557.959	7.8	18.59	Acetylation (N-term)	L1:Acetylation (N-term):1000.00
189	In gel	K.AATY(+79.97)FWPGSEVK.I	A0A077LA64	12	31.67	1434.62	2	718.322	5	36.87	Phosphorylation (STY)	Y4:Phosphorylation (STY):14.02
190	In gel	R.TWFNVYC(+57.02)GTEN(+.98)PFVC(+57.02)K.Y	A0A077LAE2	16	31.41	2021.87	2	1011.94	-4.2	62.43	Carbamidomethylation; Deamidation (NQ)	C7:Carbamidomethylation:1000.00;N11:Deamidation (NQ):15.08;C15:Carbamidomethylation:1000.00
191	In gel	R.C(+57.02)C(+57.02)FVHDC(+57.02)C(+57.02)YEK.L	A0A077LD26	11	43.89	1576.56	3	526.521	-9.4	22.35	Carbamidomethylation	C1:Carbamidomethylation:1000.00;C2:Carbamidomethylation:1000.00;C7:Carbamidomethylation:1000.00;C8:Carbamidomethylation:1000.00
192	In gel	K.Q(+42.01)IC(+57.02)EC(+57.02)DR.A	A0A077LD26	7	41.35	1021.4	2	511.705	0.8	18.61	Acetylation (N-term); Carbamidomethylation	Q1:Acetylation (N-term):1000.00;C3:Carbamidomethylation:1000.00;C5:Carbamidomethylation:1000.00
193	In gel	K.VYSYYNLDEQC(+57.02)TK.F	A0A081DUA7	13	56.06	1681.73	2	841.871	-0.6	25.91	Carbamidomethylation	C11:Carbamidomethylation:1000.00
194	In gel	R.AILYNYADDDIYVR.V	A0A081DUA7	14	52.15	1702.82	2	852.417	-1	44.09
195	In gel	R.IPIMDGDGEATLER.R	A0A081DUA7	14	50.6	1515.72	2	758.87	1.7	33.57
196	In gel	R.EYVLPSFEVR.L	A0A081DUA7	10	50.28	1237.63	2	619.825	0.9	43.38
197	In gel	R.VAQIIENSIDGSK.L	A0A081DUA7	13	50.15	1372.72	2	687.367	0.4	23.73
198	In gel	R.IQQAC(+57.02)GPNVDYVYK.A	A0A081DUA7	14	48.5	1653.78	2	827.897	-1.2	23.64	Carbamidomethylation	C5:Carbamidomethylation:1000.00
199	In gel	K.ILVEAHGDNAPK.Q	A0A081DUA7	12	48.42	1262.66	3	421.895	0.1	12.39
200	In gel	K.KADHSYAAFPK.R	A0A081DUA7	11	47.69	1233.61	3	412.211	-1.5	12.21
201	In gel	K.RDSSSWLTAYVVK.V	A0A081DUA7	13	43.99	1510.78	3	504.6	1	35.7
202	In gel	K.VYSYYN(+.98)LDEQC(+57.02)TK.F	A0A081DUA7	13	43.13	1682.71	2	842.372	9.8	25.93	Deamidation (NQ); Carbamidomethylation	N6:Deamidation (NQ):41.53;C11:Carbamidomethylation:1000.00
203	In gel	K.YIQEGDAC(+57.02)K.A	A0A081DUA7	9	39.92	1082.47	2	542.242	-0.4	11.34	Carbamidomethylation	C8:Carbamidomethylation:1000.00
204	In gel	R.VLMAASTGR.N	A0A081DUA7	9	39.16	904.48	2	453.247	-1.4	12.69
205	In gel	K.AAFLEC(+57.02)C(+57.02)R.Y	A0A081DUA7	8	35.63	1025.44	2	513.729	1.9	17.37	Carbamidomethylation	C6:Carbamidomethylation:1000.00;C7:Carbamidomethylation:1000.00
206	In gel	K.GYTQQLVYK.K	A0A081DUA7	9	31.86	1098.57	2	550.293	0.6	18.14
207	In gel	K.EYVLPSFEVR.L	A0A081DUC1	10	50.28	1237.63	2	619.825	0.9	43.38
208	In gel	R.VAQLIENSIDGSK.L	A0A081DUC1	13	50.15	1372.72	2	687.367	0.4	23.73
209	In gel	R.ITPDLIPSFR.F	A0A081DUC1	10	46.76	1157.64	2	579.83	1.3	44.91
210	In gel	K.YIQEGDAC(+57.02)K.A	A0A081DUC1	9	39.92	1082.47	2	542.242	-0.4	11.34	Carbamidomethylation	C8:Carbamidomethylation:1000.00
211	In gel	K.VYSYYNLDEQC(+57.02)TK.F	A0A081DUC5	13	56.06	1681.73	2	841.871	-0.6	25.91	Carbamidomethylation	C11:Carbamidomethylation:1000.00
212	In gel	R.ITPDLIPSFR.F	A0A081DUC5	10	46.76	1157.64	2	579.83	1.3	44.91
213	In gel	K.VYSYYN(+.98)LDEQC(+57.02)TK.F	A0A081DUC5	13	43.13	1682.71	2	842.372	9.8	25.93	Deamidation (NQ); Carbamidomethylation	N6:Deamidation (NQ):41.53;C11:Carbamidomethylation:1000.00
214	In gel	K.YIQEGDAC(+57.02)K.V	A0A081DUC5	9	39.92	1082.47	2	542.242	-0.4	11.34	Carbamidomethylation	C8:Carbamidomethylation:1000.00
215	In gel	R.GYTQQLVYK.K	A0A081DUC5	9	31.86	1098.57	2	550.293	0.6	18.14
216	In gel	R.AAAIC(+57.02)FR.D	A0A096XPP4	7	34.18	807.406	2	404.71	-0.9	17.11	Carbamidomethylation	C5:Carbamidomethylation:1000.00
217	In gel	K.NYMDAQYYGEIGIGTPPQK.F	A0A098LWQ9	19	61.58	2143.99	2	1073	0.4	44.45
218	In gel	K.NYM(+15.99)DAQYYGEIGIGTPPQK.F	A0A098LWQ9	19	53.05	2159.98	2	1081	-0.6	37.8	Oxidation (M)	M3:Oxidation (M):1000.00
219	In gel	K.QPGITFIAAK.F	A0A098LWQ9	10	43.92	1044.6	2	523.306	0.7	25.8
220	In gel	K.NIFSFYLNRN(+.98)PK.A	A0A098LWQ9	12	40.19	1512.77	3	505.264	-1.3	39.58	Deamidation (NQ)	N10:Deamidation (NQ):0.00
221	In gel	K.NIFSFYLNR.N	A0A098LWQ9	9	38.15	1172.6	2	587.306	0.2	52.37
222	In gel	K.AIGAKPIIK.G	A0A098LWQ9	9	32.12	909.601	2	455.808	1	12.2
223	In gel	K.YDTYSTK.E	A0A098LWS4	7	51.09	876.386	2	439.201	0.7	8.83
224	In gel	K.STTDLPSR.F	A0A098LWS4	8	44.48	875.435	2	438.726	2.2	12.25
225	In gel	K.VTVLEASER.V	A0A098LWS4	9	39.97	1002.53	2	502.275	0.5	15.44
226	In gel	K.H(+42.01)VVVVGAGMAGLSAAYTLAQAGHK.V	A0A098LWS4	24	37.39	2349.23	4	588.315	1.4	35.63	Acetylation (N-term)	H1:Acetylation (N-term):1000.00
227	In gel	K.H(+42.01)VVVVGAGM(+15.99)AGLSAAYVLAGAGHK.V	A0A098LX00	24	72.1	2292.2	3	765.077	2.6	57.36	Acetylation (N-term); Oxidation (M)	H1:Acetylation (N-term):1000.00;M9:Oxidation (M):1000.00
228	In gel	K.H(+42.01)VVVVGAGMAGLSAAYVLAGAGHK.V	A0A098LX00	24	55.32	2276.21	3	759.748	5.4	48.91	Acetylation (N-term)	H1:Acetylation (N-term):1000.00
229	In gel	K.YDTYSTK.E	A0A098LX00	7	51.09	876.386	2	439.201	0.7	8.83
230	In gel	K.STTDLPSR.F	A0A098LX00	8	44.48	875.435	2	438.726	2.2	12.25
231	In gel	R.VIKIQQNAEK.V	A0A098LX00	10	43.64	1169.68	3	390.899	-1.2	7.48
232	In gel	K.VTVLEASER.V	A0A098LX00	9	39.97	1002.53	2	502.275	0.5	15.44
233	In gel	R.S(+42.01)GTKIFLTC(+57.02)TK.K	A0A098LX00	11	37.04	1296.67	2	649.345	1	26.55	Acetylation (N-term); Carbamidomethylation	S1:Acetylation (N-term):1000.00;C9:Carbamidomethylation:1000.00
234	In gel	K.IFLTC(+57.02)TKK.F	A0A098LX00	8	36.95	1009.56	2	505.789	0.3	12.75	Carbamidomethylation	C5:Carbamidomethylation:1000.00
235	In gel	K.IFLTC(+57.02)TK.K	A0A098LX00	7	34.76	881.468	2	441.742	1.4	18	Carbamidomethylation	C5:Carbamidomethylation:1000.00
236	In gel	R.VAVLGASGGIGQPLSLLLK.N	A0A098LX83	19	46.63	1792.08	2	897.049	0.7	68.1
237	In gel	K.FGGPGAEIPTPEALK.N	A0A098LYC7	15	57.97	1482.77	2	742.396	3.6	37.77
238	In gel	K.NQLFGEATKQPGITFIAAK.F	A0A098LYC7	19	51.51	2033.09	3	678.706	0.2	38.08
239	In gel	K.QPGITFIAAK.F	A0A098LYC7	10	43.92	1044.6	2	523.306	0.7	25.8
240	In gel	K.NQLFGEATK.Q	A0A098LYC7	9	43.21	1006.51	2	504.261	-0.3	16.46
241	In gel	K.FDGILGMAYPK.I	A0A098LYC7	11	40.11	1210.61	2	606.31	0.1	47.83
242	In gel	R.DNDSVGFAK.C	A0A098LYC7	9	39.16	951.43	2	476.723	1.3	14.85
243	In gel	K.NIFSFYLNR.D	A0A098LYC7	9	38.15	1172.6	2	587.306	0.2	52.37
244	In gel	K.AIGAKPIIK.G	A0A098LYC7	9	32.12	909.601	2	455.808	1	12.2
245	In gel	R.N(+42.01)LNNDIMLIK.L	A0A098LYD9	10	40.67	1228.65	2	615.327	-6.8	68.67	Acetylation (N-term)	N1:Acetylation (N-term):1000.00
246	In gel	K.AIVHPEYN(+.98)RQN(+.98)LN(+.98)NDIMLIK.L	A0A098LYI3	20	37.53	2397.2	3	800.077	3.6	50.62	Deamidation (NQ)	N8:Deamidation (NQ):0.00;N11:Deamidation (NQ):8.14;N13:Deamidation (NQ):21.94
247	In gel	K.AIVHPEYN(+.98)RQ(+.98)NLN(+.98)NDIMLIK.L	A0A098LYI3	20	36.99	2397.2	3	800.073	-0.7	51.78	Deamidation (NQ)	N8:Deamidation (NQ):0.00;Q10:Deamidation (NQ):0.00;N13:Deamidation (NQ):33.98
248	In gel	K.AIVHPEYNRQN(+.98)LN(+.98)NDIMLIK.L	A0A098LYI3	20	34.69	2396.22	3	799.744	-2.5	52.34	Deamidation (NQ)	N11:Deamidation (NQ):0.00;N13:Deamidation (NQ):17.01
249	In gel	K.AIVHPEYN(+.98)RQNLN(+.98)NDIMLIK.L	A0A098LYI3	20	34.41	2396.22	3	799.747	1.5	49.39	Deamidation (NQ)	N8:Deamidation (NQ):0.00;N13:Deamidation (NQ):17.01
250	In gel	K.AIVHPEYNRQ(+.98)N(+.98)LN(+.98)NDIMLIK.L	A0A098LYI3	20	33.28	2397.2	3	800.076	2.5	55.02	Deamidation (NQ)	Q10:Deamidation (NQ):0.00;N11:Deamidation (NQ):0.00;N13:Deamidation (NQ):17.01
251	In gel	K.AIVHPEYNRQ(+.98)NLN(+.98)NDIMLIK.L	A0A098LYI3	20	32.63	2396.22	3	799.745	-1.6	49.47	Deamidation (NQ)	Q10:Deamidation (NQ):0.00;N13:Deamidation (NQ):14.02
252	In gel	R.QN(+.98)LN(+.98)NDIMLIK.L	A0A098LYI3	11	32.22	1316.66	2	659.34	0.5	60.91	Deamidation (NQ)	N2:Deamidation (NQ):0.00;N4:Deamidation (NQ):17.01
253	In gel	K.SVNQALLDLHR.L	A0A098LYM7	11	31.26	1264.69	3	422.57	-1.5	21.77
254	In gel	K.IGFPWSEIR.N	A0A098LYQ7	9	33.25	1103.58	2	552.797	2.7	48.94
255	In gel	R.ISLLEEAR.K	A0A098LYQ7	8	33.04	929.518	2	465.766	-1.3	24.22
256	In gel	R.IDSLSAQ(+.98)LSQLQK.Q	A0A098LZ52	13	35.81	1430.76	2	716.388	0.2	43.71	Deamidation (NQ)	Q7:Deamidation (NQ):19.05
257	In gel	K.GFFDPNTEENLTYLQLK.G	A0A098LZ81	17	60.8	2027.98	2	1015	-0.1	63.01
258	In gel	R.LLEAQIATGGIIDPK.E	A0A098LZ81	15	56.39	1537.87	2	769.943	0	41.99
259	In gel	R.AELIVQPELK.Y	A0A098LZ81	10	48.57	1138.66	2	570.336	-2.1	29.13
260	In gel	R.QLQNIIQATSR.E	A0A098LZ81	11	48.53	1270.7	2	636.355	-3.7	22.5
261	In gel	R.LTYEIEDEK.R	A0A098LZ81	9	43.88	1138.54	2	570.277	0.3	20.06
262	In gel	R.LLQLQEQMR.A	A0A098LZ81	9	42.93	1157.62	2	579.819	0	23.98
263	In gel	R.QVQNLVNK.S	A0A098LZ81	8	41.94	941.529	2	471.772	0.2	12.77
264	In gel	R.LPVEEAYK.R	A0A098LZ81	8	40.49	947.496	2	474.756	0.6	15.6
265	In gel	R.IEPHTGLLLLSVQK.R	A0A098LZ81	14	38.14	1546.91	3	516.643	-0.3	34.65
266	In gel	R.GLVGIEFKEK.L	A0A098LZ81	10	38.1	1118.63	2	560.324	0.4	21.15
267	In gel	R.GLVGIEFK.E	A0A098LZ81	8	36.46	861.496	2	431.755	0.3	31.86
268	In gel	R.LTYEIEDEKR.K	A0A098LZ81	10	35.91	1294.64	3	432.553	-1.6	14.88
269	In gel	K.FLSEMLK.S	A0A098LZ81	7	34.8	866.457	2	434.236	0.7	28.81
270	In gel	K.WLPYEAGQR.F	A0A098LZ81	9	34.39	1118.55	2	560.285	4.3	25.07
271	In gel	R.LLQLQEQM(+15.99)R.A	A0A098LZ81	9	33.22	1173.62	2	587.817	1.7	24.57	Oxidation (M)	M8:Oxidation (M):1000.00
272	In gel	R.IINEPTAAAIAYGLDK.K	A0A098LZI9	16	53.05	1658.89	2	830.451	-0.7	43.42
273	In gel	R.IINEPTAAAIAYGLDKK.V	A0A098LZI9	17	52.93	1786.98	3	596.668	0	34.23
274	In gel	R.TTPSYVAFTDTER.L	A0A098LZI9	13	46.86	1486.69	2	744.357	3.1	27.86
275	In gel	K.STAGDTHLGGEDFDNR.M	A0A098LZI9	16	46.45	1690.72	3	564.582	3.3	15.71
276	In gel	K.VEIIANDQGNR.T	A0A098LZI9	11	42.41	1227.62	2	614.818	0.7	15.03
277	In gel	R.FEELNADLFR.G	A0A098LZI9	10	41.92	1252.61	2	627.311	-0.4	44.87
278	In gel	K.NSLESYAFNMK.A	A0A098LZI9	11	40.77	1302.59	2	652.303	-0.3	34.29
279	In gel	K.DAGTIAGLNVLR.I	A0A098LZI9	12	39.99	1198.67	2	600.34	-1.3	42.8
280	In gel	R.TFSNIISTLNPLAK.R	A0A098LZZ5	14	66.55	1517.85	2	759.931	1.8	59.04
281	In gel	K.VFVGATDSAVPC(+57.02)AMMLELAR.S	A0A098LZZ5	20	62.81	2137.04	2	1069.53	0.2	64.99	Carbamidomethylation	C12:Carbamidomethylation:1000.00
282	In gel	R.LQGLQ(+.98)AGWLVEEDTFQSHTPYGYR.T	A0A098LZZ5	24	62.38	2795.32	4	699.843	8.9	54.02	Deamidation (NQ)	Q5:Deamidation (NQ):24.24
283	In gel	K.VFVGATDSAVPC(+57.02)AM(+15.99)MLELAR.S	A0A098LZZ5	20	61.86	2153.03	2	1077.52	-0.1	54.95	Carbamidomethylation; Oxidation (M)	C12:Carbamidomethylation:1000.00;M14:Oxidation (M):9.34
284	In gel	K.VFVGATDSAVPC(+57.02)AMM(+15.99)LELAR.S	A0A098LZZ5	20	61.03	2153.03	2	1077.52	-0.9	54.15	Carbamidomethylation; Oxidation (M)	C12:Carbamidomethylation:1000.00;M15:Oxidation (M):8.14
285	In gel	R.NPVFPVYFLNTAR.W	A0A098LZZ5	13	58.72	1536.81	2	769.413	1.2	58.17
286	In gel	R.RHPVEDDHIPFLR.R	A0A098LZZ5	13	56.01	1629.84	3	544.287	0.3	19.59
287	In gel	R.TFSN(+.98)IISTLNPLAK.R	A0A098LZZ5	14	55.69	1518.83	2	760.423	1.3	64.84	Deamidation (NQ)	N4:Deamidation (NQ):77.93
288	In gel	R.YPGSPGSYAVR.Q	A0A098LZZ5	11	51.85	1152.56	2	577.288	4.4	16.91
289	In gel	K.VFVGATDSAVPC(+57.02)AM(+15.99)M(+15.99)LELAR.S	A0A098LZZ5	20	51.62	2169.03	3	724.017	1	45.88	Carbamidomethylation; Oxidation (M)	C12:Carbamidomethylation:1000.00;M14:Oxidation (M):1000.00;M15:Oxidation (M):1000.00
290	In gel	R.NPVFPVYFLN(+.98)TAR.W	A0A098LZZ5	13	50.96	1537.79	2	769.904	1.1	61.05	Deamidation (NQ)	N10:Deamidation (NQ):118.96
291	In gel	K.YFPPQLDGK.V	A0A098LZZ5	9	50.62	1063.53	2	532.774	-0.5	23.91
292	In gel	R.LIFFDGEEAFVR.W	A0A098LZZ5	12	48.87	1441.72	2	721.871	1.9	60.06
293	In gel	R.LQGLQAGWLVEEDTFQ(+.98)SHTPYGYR.T	A0A098LZZ5	24	41.14	2795.32	3	932.78	0	56.02	Deamidation (NQ)	Q16:Deamidation (NQ):30.49
294	In gel	R.T(+42.01)FSN(+.98)IISTLNPLAK.R	A0A098LZZ5	14	39.28	1560.84	2	781.432	6.6	78.2	Acetylation (N-term); Deamidation (NQ)	T1:Acetylation (N-term):1000.00;N4:Deamidation (NQ):28.13
295	In gel	R.H(+42.01)LVVAC(+57.02)HYDSK.Y	A0A098LZZ5	11	36.27	1369.64	3	457.555	-0.8	16.85	Acetylation (N-term); Carbamidomethylation	H1:Acetylation (N-term):1000.00;C6:Carbamidomethylation:1000.00
296	In gel	R.ADWTQEK.Y	A0A098LZZ5	7	35.25	876.398	2	439.206	0.7	12.64
297	In gel	R.QMEKDETVSDSSPHIANIGR.L	A0A098M001	20	40.73	2213.04	4	554.267	0.6	16.61
298	In gel	R.STLNEIYFGK.T	A0A098M001	10	40.29	1170.59	2	586.304	0.9	31.66
299	In gel	R.VETGILRPGMVVTFAPVNITTEVK.S	A0A098M0E8	24	52.17	2570.41	3	857.812	-0.5	57.57
300	In gel	R.EHALLAYTLGVK.Q	A0A098M0E8	12	51.7	1313.73	3	438.919	0.5	30.1
301	In gel	K.THINIVVIGHVDSGK.S	A0A098M0E8	15	47.24	1587.87	4	397.976	0.8	19.82
302	In gel	K.IGGIGTVPVGR.V	A0A098M0E8	11	44.46	1024.6	2	513.309	0.7	22.35
303	In gel	R.LPLQDVYK.I	A0A098M0E8	8	31.71	974.544	2	488.279	0.2	24.52
304	In gel	R.ALANSLAC(+57.02)QGK.Y	A0A098M0P7	11	54.62	1131.57	2	566.793	0.1	14.19	Carbamidomethylation	C8:Carbamidomethylation:1000.00
305	In gel	K.GILAADESTGSIAK.R	A0A098M0P7	14	47.06	1331.69	2	666.854	0.2	22.1
306	In gel	K.GILAADESTGSIAKR.L	A0A098M0P7	15	45.49	1487.79	3	496.939	0.9	17.06
307	In gel	R.ALQASALK.A	A0A098M0P7	8	42.02	800.476	2	401.245	0.9	13.03
308	In gel	M.PHQYPALTPEQK.K	A0A098M0P7	12	40.74	1407.71	3	470.246	1.7	13.72
309	In gel	K.ITPTTPSHLAIIENANVLAR.Y	A0A098M0P7	20	40.22	2130.18	3	711.069	2.4	39.31
310	In gel	R.HQGVMVGM(+15.99)GQKDSYVGDEAQSK.R	A0A098M0W7	22	73.05	2366.06	4	592.524	0.8	13.41	Oxidation (M)	M8:Oxidation (M):28.96
311	In gel	R.HQGVMVGMGQKDSYVGDEAQSK.R	A0A098M0W7	22	71.73	2350.07	4	588.525	1	16.78
312	In gel	R.TTGIVMDSGDGVTHTVPIYEGYALPHAILR.L	A0A098M0W7	30	62.73	3182.61	4	796.658	-0.9	51.64
313	In gel	K.SYELPDGQVITIGNER.F	A0A098M0W7	16	57.36	1789.88	2	895.95	0	47.02
314	In gel	R.HQGVMVGMGQK.D	A0A098M0W7	11	54.72	1170.56	2	586.289	0.2	12.39
315	In gel	R.HQGVMVGM(+15.99)GQK.D	A0A098M0W7	11	53.79	1186.56	2	594.287	-0.2	1.9	Oxidation (M)	M8:Oxidation (M):78.06
316	In gel	R.MQKEITALAPSTMK.I	A0A098M0W7	14	53.73	1547.81	3	516.943	2.2	19.6
317	In gel	R.GYSFTTTAER.E	A0A098M0W7	10	53.04	1131.52	2	566.768	1.2	17.81
318	In gel	K.IWHHTFYNELR.V	A0A098M0W7	11	52.52	1514.74	3	505.922	2.4	18.85
319	In gel	R.VAPEEHPVLLTEAPLNPK.A	A0A098M0W7	18	51.32	1953.06	3	652.027	1.3	31.24
320	In gel	K.DSYVGDEAQSKR.G	A0A098M0W7	12	50.93	1353.62	2	677.815	-0.1	11.94
321	In gel	R.HQGVM(+15.99)VGM(+15.99)GQK.D	A0A098M0W7	11	50.75	1202.55	2	602.284	0.8	1.36	Oxidation (M)	M5:Oxidation (M):1000.00;M8:Oxidation (M):1000.00
322	In gel	K.DSYVGDEAQSK.R	A0A098M0W7	11	46.91	1197.51	2	599.768	5.2	13.29
323	In gel	K.AGFAGDDAPR.A	A0A098M0W7	10	46.87	975.441	2	488.727	-1.1	13.36
324	In gel	R.AVFPSIVGRPR.H	A0A098M0W7	11	44.91	1197.7	3	400.239	-2	21.68
325	In gel	K.QEYDESGPSIVHR.K	A0A098M0W7	13	44.86	1515.7	3	506.24	1.4	14.94
326	In gel	K.EITALAPSTMK.I	A0A098M0W7	11	44.48	1160.61	2	581.315	3.7	22.97
327	In gel	R.LDLAGRDLTDYLMK.I	A0A098M0W7	14	44.29	1622.83	3	541.952	0.8	50.76
328	In gel	R.AVFPSIVGRPRHQGVMVGMGQKDSYVGDEAQSK.R	A0A098M0W7	33	44.05	3529.76	5	706.959	0.9	27
329	In gel	K.EITALAPSTM(+15.99)K.I	A0A098M0W7	11	43.3	1176.61	2	589.309	-2.2	23.14	Oxidation (M)	M10:Oxidation (M):1000.00
330	In gel	R.HQGVM(+15.99)VGMGQK.D	A0A098M0W7	11	42.82	1186.56	3	396.527	0.4	10.68	Oxidation (M)	M5:Oxidation (M):77.24
331	In gel	R.M(+15.99)QKEITALAPSTMK.I	A0A098M0W7	14	39.59	1563.8	3	522.274	0.9	17	Oxidation (M)	M1:Oxidation (M):91.71
332	In gel	R.DLTDYLMK.I	A0A098M0W7	8	36.32	997.479	2	499.747	0.5	47.43
333	In gel	K.IIAPPER.K	A0A098M0W7	7	35.31	794.465	2	398.241	2.1	13.91
334	In gel	K.SVTEQGAELSNEER.N	A0A098M121	14	50.86	1547.71	2	774.86	-0.1	15.65
335	In gel	R.NLLSVAYK.N	A0A098M121	8	34.03	906.518	2	454.266	0	25.17
336	In gel	K.NVTELNEPLSNEER.N	A0A098M131	14	37.94	1642.78	2	822.395	-2.9	22.7
337	In gel	R.NLLSVAYK.N	A0A098M131	8	34.03	906.518	2	454.266	0	25.17
338	In gel	R.GAKGAC(+57.02)DLAEVC(+57.02)T(+79.97)GQ(+.98)SAEC(+57.02)PTDQFQR.D	A0A098M146	26	49.55	2936.18	3	979.724	-9.1	31.46	Carbamidomethylation; Phosphorylation (STY); Deamidation (NQ)	C6:Carbamidomethylation:1000.00;C12:Carbamidomethylation:1000.00;T13:Phosphorylation (STY):12.33;Q15:Deamidation (NQ):99.62;C19:Carbamidomethylation:1000.00
339	In gel	R.IHIMPSLNPDGFEK.A	A0A098M1D3	14	61.75	1596.8	3	533.274	1.6	34.54
340	In gel	R.RLSQEDGISFEYHR.Y	A0A098M1D3	14	60.29	1735.83	3	579.616	-1.4	18.2
341	In gel	R.EALVSVWLQC(+57.02)PSISR.I	A0A098M1D3	15	56.74	1743.9	2	872.957	1.6	56.47	Carbamidomethylation	C10:Carbamidomethylation:1000.00
342	In gel	K.AASQPGELKDWFVGR.S	A0A098M1D3	15	56.34	1659.84	3	554.287	1	34.6
343	In gel	K.YVGNMHGNEAVGR.E	A0A098M1D3	13	55.76	1402.64	2	702.325	-3.6	12.08
344	In gel	R.IHIM(+15.99)PSLNPDGFEK.A	A0A098M1D3	14	54.31	1612.79	3	538.605	1.3	27.14	Oxidation (M)	M4:Oxidation (M):1000.00
345	In gel	R.SYSSFNPAMSNPNRPPC(+57.02)R.K	A0A098M1D3	18	53.41	2080.92	3	694.648	0.1	18.47	Carbamidomethylation	C17:Carbamidomethylation:1000.00
346	In gel	K.NSLISYIEQIHR.G	A0A098M1D3	12	52.69	1471.78	3	491.6	-0.1	43.41
347	In gel	R.ELLIFLAQYLC(+57.02)NEYQK.G	A0A098M1D3	16	52.14	2044.03	3	682.352	0.2	74.3	Carbamidomethylation	C11:Carbamidomethylation:1000.00
348	In gel	K.KVAVPFSPAIR.V	A0A098M1D3	11	51.63	1183.71	3	395.576	-1	21.62
349	In gel	K.YVGN(+.98)MHGNEAVGR.E	A0A098M1D3	13	51.16	1403.63	3	468.882	-0.6	13.8	Deamidation (NQ)	N4:Deamidation (NQ):61.69
350	In gel	R.SNAQGIDLNR.N	A0A098M1D3	10	50.18	1086.54	2	544.278	-0.4	14.33
351	In gel	R.VDFDLESLSER.K	A0A098M1D3	11	50.06	1308.62	2	655.318	2.1	45.76
352	In gel	R.SN(+.98)AQGIDLNR.N	A0A098M1D3	10	48.96	1087.53	2	544.771	1.8	17.41	Deamidation (NQ)	N2:Deamidation (NQ):60.92
353	In gel	R.LSQEDGISFEYHR.Y	A0A098M1D3	13	46.89	1579.73	3	527.583	-0.4	23.02
354	In gel	K.N(+.98)SLISYIEQIHR.G	A0A098M1D3	12	46.08	1472.76	3	491.929	1.4	56.41	Deamidation (NQ)	N1:Deamidation (NQ):81.34
355	In gel	K.KAVDQNLK.L	A0A098M1D3	8	42.16	914.519	2	458.267	0.6	1.16
356	In gel	K.VAVPFSPAIR.V	A0A098M1D3	10	42	1055.61	2	528.814	1.4	32.04
357	In gel	R.SYSSFNPAM(+15.99)SNPNRPPC(+57.02)R.K	A0A098M1D3	18	40.59	2096.92	3	699.979	0	15.57	Oxidation (M); Carbamidomethylation	M9:Oxidation (M):1000.00;C17:Carbamidomethylation:1000.00
358	In gel	R.VDFDLESLSERK.E	A0A098M1D3	12	40.4	1436.71	3	479.913	0.9	33.76
359	In gel	R.LLVPGN(+.98)YK.V	A0A098M1D3	8	38.98	903.506	2	452.76	-0.5	25.29	Deamidation (NQ)	N6:Deamidation (NQ):1000.00
360	In gel	K.FPPEETLK.T	A0A098M1D3	8	38.87	959.496	2	480.757	3.8	18.83
361	In gel	K.YVGNM(+15.99)HGNEAVGR.E	A0A098M1D3	13	38.16	1418.64	3	473.885	-1.3	3.4	Oxidation (M)	M5:Oxidation (M):1000.00
362	In gel	R.L(+42.01)S(+79.97)Q(+.98)EDGISFEYHR.Y	A0A098M1D3	13	38.03	1702.69	3	568.565	-9.1	19.54	Acetylation (N-term); Phosphorylation (STY); Deamidation (NQ)	L1:Acetylation (N-term):1000.00;S2:Phosphorylation (STY):53.33;Q3:Deamidation (NQ):1000.00
363	In gel	R.ELLIFLAQ(+.98)YLC(+57.02)NEYQK.G	A0A098M1D3	16	37.54	2045.02	3	682.686	8.8	74.14	Deamidation (NQ); Carbamidomethylation	Q8:Deamidation (NQ):61.69;C11:Carbamidomethylation:1000.00
364	In gel	K.AASQPGELK.D	A0A098M1D3	9	36.86	899.471	2	450.742	-1.2	4.35
365	In gel	R.SYSSFNPAM(+15.99)SNPNRPPC(+57.02)RK.N	A0A098M1D3	19	34.88	2225.01	4	557.262	3	13.01	Oxidation (M); Carbamidomethylation	M9:Oxidation (M):1000.00;C17:Carbamidomethylation:1000.00
366	In gel	R.NFPDLDR.I	A0A098M1D3	7	32.06	875.414	2	438.714	0	22.01
367	In gel	R.LATATFAGIENK.F	A0A098M1F6	12	42.69	1234.66	2	618.335	-0.3	25.26
368	In gel	R.AAVPSGASTGIYEALELR.D	A0A098M1T2	18	54.66	1803.94	3	602.32	1.4	49.77
369	In gel	K.YGKDATNVGDEGGFAPNILENKEALELLK.N	A0A098M1T2	29	52.65	3104.57	4	777.149	0.7	52.15
370	In gel	R.HIADLAGN(+.98)KEVVLPVPAFNVINGGSHAGNK.L	A0A098M1T2	30	49.5	3038.59	4	760.657	1.5	57.76	Deamidation (NQ)	N8:Deamidation (NQ):76.82
371	In gel	R.HIADLAGNKEVVLPVPAFNVIN(+.98)GGSHAGNK.L	A0A098M1T2	30	49.17	3038.59	4	760.655	-1.4	60.35	Deamidation (NQ)	N22:Deamidation (NQ):28.36
372	In gel	R.AAVPSGASTGIYEALELRDNDKTR.F	A0A098M1T2	24	42.43	2533.28	4	634.328	3	33.64
373	In gel	R.YISPDQLADLYK.S	A0A098M1T2	12	38.55	1424.72	2	713.367	0.8	48.29
374	In gel	R.IGAEVYHNLK.N	A0A098M1T2	10	37.24	1142.61	3	381.876	-1.3	14.43
375	In gel	R.C(+57.02)PETLFQPSFIGMESAGIHETTYNSIMK.C	A0A098M1X6	28	77.67	3187.47	3	1063.5	-0.8	60.14	Carbamidomethylation	C1:Carbamidomethylation:1000.00
376	In gel	R.HQGVMVGM(+15.99)GQKDSYVGDEAQSK.R	A0A098M1X6	22	73.05	2366.06	4	592.524	0.8	13.41	Oxidation (M)	M8:Oxidation (M):28.96
377	In gel	R.HQGVMVGMGQKDSYVGDEAQSK.R	A0A098M1X6	22	71.73	2350.07	4	588.525	1	16.78
378	In gel	R.TTGIVLDSGDGVTHNVPIYEGYALPHAIMR.L	A0A098M1X6	30	63.91	3195.6	4	799.909	1.7	53.62
379	In gel	R.KDLYANNVMSGGTTMYPGIADR.M	A0A098M1X6	22	61.82	2373.11	3	792.043	-0.3	36.05
380	In gel	K.LC(+57.02)YVALDFENEMATAASSSSLEK.S	A0A098M1X6	23	61.22	2535.15	3	846.057	-1.3	65.69	Carbamidomethylation	C2:Carbamidomethylation:1000.00
381	In gel	R.KDLYANNVMSGGTTM(+15.99)YPGIADR.M	A0A098M1X6	22	57.65	2389.1	3	797.376	0.6	30.82	Oxidation (M)	M15:Oxidation (M):94.27
382	In gel	K.SYELPDGQVITIGNER.F	A0A098M1X6	16	57.36	1789.88	2	895.95	0	47.02
383	In gel	K.C(+57.02)DIDIRKDLYANNVMSGGTTMYPGIADR.M	A0A098M1X6	28	56.32	3145.46	4	787.373	0.3	48.38	Carbamidomethylation	C1:Carbamidomethylation:1000.00
384	In gel	K.DLYANNVMSGGTTMYPGIADR.M	A0A098M1X6	21	56.26	2245.01	2	1123.51	-1.2	51.88
385	In gel	R.VAPEEHPTLLTEAPLNPK.A	A0A098M1X6	18	55.82	1955.04	3	652.692	8.8	28.15
386	In gel	R.HQGVMVGMGQK.D	A0A098M1X6	11	54.72	1170.56	2	586.289	0.2	12.39
387	In gel	R.HQGVMVGM(+15.99)GQK.D	A0A098M1X6	11	53.79	1186.56	2	594.287	-0.2	1.9	Oxidation (M)	M8:Oxidation (M):78.06
388	In gel	R.MQKEITALAPSTMK.I	A0A098M1X6	14	53.73	1547.81	3	516.943	2.2	19.6
389	In gel	K.DLYANNVM(+15.99)SGGTTMYPGIADR.M	A0A098M1X6	21	52.88	2261.01	3	754.677	-0.7	42.12	Oxidation (M)	M8:Oxidation (M):34.81
390	In gel	R.C(+57.02)PETLFQPSFIGM(+15.99)ESAGIHETTYNSIMK.C	A0A098M1X6	28	52.77	3203.46	3	1068.83	0.6	54.1	Carbamidomethylation; Oxidation (M)	C1:Carbamidomethylation:1000.00;M13:Oxidation (M):50.91
391	In gel	K.IWHHTFYNELR.V	A0A098M1X6	11	52.52	1514.74	3	505.922	2.4	18.85
392	In gel	K.DLYANNVMSGGTTM(+15.99)YPGIADR.M	A0A098M1X6	21	51.19	2261.01	3	754.677	-0.2	45.16	Oxidation (M)	M14:Oxidation (M):33.66
393	In gel	K.DSYVGDEAQSKR.G	A0A098M1X6	12	50.93	1353.62	2	677.815	-0.1	11.94
394	In gel	R.HQGVM(+15.99)VGM(+15.99)GQK.D	A0A098M1X6	11	50.75	1202.55	2	602.284	0.8	1.36	Oxidation (M)	M5:Oxidation (M):1000.00;M8:Oxidation (M):1000.00
395	In gel	R.TTGIVLDSGDGVTHNVPIYEGYALPHAIM(+15.99)R.L	A0A098M1X6	30	49.64	3211.6	4	803.906	-0.4	46.75	Oxidation (M)	M29:Oxidation (M):1000.00
396	In gel	R.GYSFVTTAEREIVR.D	A0A098M1X6	14	48.12	1626.84	3	543.285	-1.6	35.58
397	In gel	R.KDLYANNVM(+15.99)SGGTTMYPGIADR.M	A0A098M1X6	22	47.32	2389.1	3	797.376	0.3	28.15	Oxidation (M)	M9:Oxidation (M):90.32
398	In gel	R.FRC(+57.02)PETLFQPSFIGMESAGIHETTYNSIMK.C	A0A098M1X6	30	46.96	3490.64	4	873.669	2.6	56.23	Carbamidomethylation	C3:Carbamidomethylation:1000.00
399	In gel	K.DSYVGDEAQSK.R	A0A098M1X6	11	46.91	1197.51	2	599.768	5.2	13.29
400	In gel	K.AGFAGDDAPR.A	A0A098M1X6	10	46.87	975.441	2	488.727	-1.1	13.36
401	In gel	K.QEYDEAGPSIVHRK.C	A0A098M1X6	14	46.65	1627.8	4	407.956	0.7	13
402	In gel	R.AVFPSIVGRPR.H	A0A098M1X6	11	44.91	1197.7	3	400.239	-2	21.68
403	In gel	K.EITALAPSTMK.I	A0A098M1X6	11	44.48	1160.61	2	581.315	3.7	22.97
404	In gel	R.LDLAGRDLTDYLMK.I	A0A098M1X6	14	44.29	1622.83	3	541.952	0.8	50.76
405	In gel	R.AVFPSIVGRPRHQGVMVGMGQKDSYVGDEAQSK.R	A0A098M1X6	33	44.05	3529.76	5	706.959	0.9	27
406	In gel	K.EITALAPSTM(+15.99)K.I	A0A098M1X6	11	43.3	1176.61	2	589.309	-2.2	23.14	Oxidation (M)	M10:Oxidation (M):1000.00
407	In gel	R.HQGVM(+15.99)VGMGQK.D	A0A098M1X6	11	42.82	1186.56	3	396.527	0.4	10.68	Oxidation (M)	M5:Oxidation (M):77.24
408	In gel	R.C(+57.02)PETLFQPSFIGMESAGIHETTYNSIM(+15.99)K.C	A0A098M1X6	28	42.79	3203.46	3	1068.83	0.8	54.8	Carbamidomethylation; Oxidation (M)	C1:Carbamidomethylation:1000.00;M27:Oxidation (M):14.97
409	In gel	K.DLYANNVM(+15.99)SGGTTM(+15.99)YPGIADR.M	A0A098M1X6	21	41.75	2277	3	760.008	-1.4	35.8	Oxidation (M)	M8:Oxidation (M):1000.00;M14:Oxidation (M):1000.00
410	In gel	R.M(+15.99)QKEITALAPSTMK.I	A0A098M1X6	14	39.59	1563.8	3	522.274	0.9	17	Oxidation (M)	M1:Oxidation (M):91.71
411	In gel	R.C(+57.02)PETLFQ(+.98)PSFIGMESAGIHETTYNSIM(+15.99)K.C	A0A098M1X6	28	39.07	3204.45	3	1069.16	7.1	54.69	Carbamidomethylation; Deamidation (NQ); Oxidation (M)	C1:Carbamidomethylation:1000.00;Q7:Deamidation (NQ):0.00;M27:Oxidation (M):14.97
412	In gel	K.EKLC(+57.02)YVALDFENEMATAASSSSLEK.S	A0A098M1X6	25	37.21	2792.29	3	931.768	-2.7	61.47	Carbamidomethylation	C4:Carbamidomethylation:1000.00
413	In gel	R.DLTDYLMK.I	A0A098M1X6	8	36.32	997.479	2	499.747	0.5	47.43
414	In gel	K.IIAPPER.K	A0A098M1X6	7	35.31	794.465	2	398.241	2.1	13.91
415	In gel	R.C(+57.02)PETLFQPSFIGMESAGIHETTYNSIMK.C	A0A098M1X7	28	77.67	3187.47	3	1063.5	-0.8	60.14	Carbamidomethylation	C1:Carbamidomethylation:1000.00
416	In gel	R.HQGVMVGM(+15.99)GQKDSYVGDEAQSK.R	A0A098M1X7	22	73.05	2366.06	4	592.524	0.8	13.41	Oxidation (M)	M8:Oxidation (M):28.96
417	In gel	R.HQGVMVGMGQKDSYVGDEAQSK.R	A0A098M1X7	22	71.73	2350.07	4	588.525	1	16.78
418	In gel	R.TTGIVLDSGDGVTHNVPIYEGYALPHAIMR.L	A0A098M1X7	30	63.91	3195.6	4	799.909	1.7	53.62
419	In gel	K.LC(+57.02)YVALDFENEMATAASSSSLEK.S	A0A098M1X7	23	61.22	2535.15	3	846.057	-1.3	65.69	Carbamidomethylation	C2:Carbamidomethylation:1000.00
420	In gel	K.SYELPDGQVITIGNER.F	A0A098M1X7	16	57.36	1789.88	2	895.95	0	47.02
421	In gel	R.VAPEEHPTLLTEAPLNPK.A	A0A098M1X7	18	55.82	1955.04	3	652.692	8.8	28.15
422	In gel	R.HQGVMVGMGQK.D	A0A098M1X7	11	54.72	1170.56	2	586.289	0.2	12.39
423	In gel	R.HQGVMVGM(+15.99)GQK.D	A0A098M1X7	11	53.79	1186.56	2	594.287	-0.2	1.9	Oxidation (M)	M8:Oxidation (M):78.06
424	In gel	R.MQKEITALAPSTMK.I	A0A098M1X7	14	53.73	1547.81	3	516.943	2.2	19.6
425	In gel	R.C(+57.02)PETLFQPSFIGM(+15.99)ESAGIHETTYNSIMK.C	A0A098M1X7	28	52.77	3203.46	3	1068.83	0.6	54.1	Carbamidomethylation; Oxidation (M)	C1:Carbamidomethylation:1000.00;M13:Oxidation (M):50.91
426	In gel	K.DSYVGDEAQSKR.G	A0A098M1X7	12	50.93	1353.62	2	677.815	-0.1	11.94
427	In gel	R.HQGVM(+15.99)VGM(+15.99)GQK.D	A0A098M1X7	11	50.75	1202.55	2	602.284	0.8	1.36	Oxidation (M)	M5:Oxidation (M):1000.00;M8:Oxidation (M):1000.00
428	In gel	R.TTGIVLDSGDGVTHNVPIYEGYALPHAIM(+15.99)R.L	A0A098M1X7	30	49.64	3211.6	4	803.906	-0.4	46.75	Oxidation (M)	M29:Oxidation (M):1000.00
429	In gel	R.GYSFVTTAEREIVR.D	A0A098M1X7	14	48.12	1626.84	3	543.285	-1.6	35.58
430	In gel	R.FRC(+57.02)PETLFQPSFIGMESAGIHETTYNSIMK.C	A0A098M1X7	30	46.96	3490.64	4	873.669	2.6	56.23	Carbamidomethylation	C3:Carbamidomethylation:1000.00
431	In gel	K.DSYVGDEAQSK.R	A0A098M1X7	11	46.91	1197.51	2	599.768	5.2	13.29
432	In gel	K.AGFAGDDAPR.A	A0A098M1X7	10	46.87	975.441	2	488.727	-1.1	13.36
433	In gel	X.QEYDEAGPSIVHRK.C	A0A098M1X7	14	46.65	1627.8	4	407.956	0.7	13
434	In gel	R.AVFPSIVGRPR.H	A0A098M1X7	11	44.91	1197.7	3	400.239	-2	21.68
435	In gel	K.EITALAPSTMK.I	A0A098M1X7	11	44.48	1160.61	2	581.315	3.7	22.97
436	In gel	R.LDLAGRDLTDYLMK.I	A0A098M1X7	14	44.29	1622.83	3	541.952	0.8	50.76
437	In gel	R.AVFPSIVGRPRHQGVMVGMGQKDSYVGDEAQSK.R	A0A098M1X7	33	44.05	3529.76	5	706.959	0.9	27
438	In gel	K.EITALAPSTM(+15.99)K.I	A0A098M1X7	11	43.3	1176.61	2	589.309	-2.2	23.14	Oxidation (M)	M10:Oxidation (M):1000.00
439	In gel	R.HQGVM(+15.99)VGMGQK.D	A0A098M1X7	11	42.82	1186.56	3	396.527	0.4	10.68	Oxidation (M)	M5:Oxidation (M):77.24
440	In gel	R.C(+57.02)PETLFQPSFIGMESAGIHETTYNSIM(+15.99)K.C	A0A098M1X7	28	42.79	3203.46	3	1068.83	0.8	54.8	Carbamidomethylation; Oxidation (M)	C1:Carbamidomethylation:1000.00;M27:Oxidation (M):14.97
441	In gel	R.M(+15.99)QKEITALAPSTMK.I	A0A098M1X7	14	39.59	1563.8	3	522.274	0.9	17	Oxidation (M)	M1:Oxidation (M):91.71
442	In gel	R.C(+57.02)PETLFQ(+.98)PSFIGMESAGIHETTYNSIM(+15.99)K.C	A0A098M1X7	28	39.07	3204.45	3	1069.16	7.1	54.69	Carbamidomethylation; Deamidation (NQ); Oxidation (M)	C1:Carbamidomethylation:1000.00;Q7:Deamidation (NQ):0.00;M27:Oxidation (M):14.97
443	In gel	K.EKLC(+57.02)YVALDFENEMATAASSSSLEK.S	A0A098M1X7	25	37.21	2792.29	3	931.768	-2.7	61.47	Carbamidomethylation	C4:Carbamidomethylation:1000.00
444	In gel	X.SGGTTMYPGIADR.M	A0A098M1X7	13	36.83	1324.61	2	663.312	0.4	21.01
445	In gel	R.DLTDYLMK.I	A0A098M1X7	8	36.32	997.479	2	499.747	0.5	47.43
446	In gel	K.IIAPPER.K	A0A098M1X7	7	35.31	794.465	2	398.241	2.1	13.91
447	In gel	R.DGHPC(+57.02)QNNQ(+.98)GYC(+57.02)YN(+.98)GK.C	A0A098M208	16	40.28	1912.71	3	638.579	2.4	13.04	Carbamidomethylation; Deamidation (NQ)	C5:Carbamidomethylation:1000.00;Q9:Deamidation (NQ):0.00;C12:Carbamidomethylation:1000.00;N14:Deamidation (NQ):41.57
448	In gel	R.S(+42.01)(+79.97)YLSRALPQC(+57.02)ILNKPLST(+79.97)DIVAPAVC(+57.02)GNDFVEVGEDC(+57.02)DC(+57.02)GSPQDC(+57.02)QNPC(+57.02)C(+57.02)DAATC(+57.02)K.L	A0A098M208	56	36.18	6533.69	6	1089.97	9.6	53.11	Acetylation (N-term); Phosphorylation (STY); Carbamidomethylation	S1:Acetylation (N-term):1000.00;S1:Phosphorylation (STY):0.00;C10:Carbamidomethylation:1000.00;T18:Phosphorylation (STY):0.00;C26:Carbamidomethylation:1000.00;C37:Carbamidomethylation:1000.00;C39:Carbamidomethylation:1000.00;C45:Carbamidomethylation:1000.00;C49:Carbamidomethylation:1000.00;C50:Carbamidomethylation:1000.00;C55:Carbamidomethylation:1000.00
449	In gel	R.C(+57.02)C(+57.02)FVHDC(+57.02)C(+57.02)YGKVTGC(+57.02)NPK.K	A0A0A1ENR3	18	50.8	2260.89	3	754.632	-9.4	20.1	Carbamidomethylation	C1:Carbamidomethylation:1000.00;C2:Carbamidomethylation:1000.00;C7:Carbamidomethylation:1000.00;C8:Carbamidomethylation:1000.00;C15:Carbamidomethylation:1000.00
450	In gel	R.LGTYEVEDQISAAK.L	A0A0A1WC79	14	57.44	1522.75	2	762.383	-0.3	27.5
451	In gel	K.ITENPLPTTIQYISWSPVGHK.L	A0A0A1WC79	21	56.56	2380.24	3	794.422	1	53.54
452	In gel	R.KFSLEDYLSDEFQYK.S	A0A0A1WC79	15	48.42	1910.89	3	637.972	0.1	56.7
453	In gel	K.VLEDNDNLKNVLK.D	A0A0A1WC79	13	47.96	1512.81	3	505.278	-1.2	22.98
454	In gel	K.ITENPLPTTIQ(+.98)YISWSPVGHK.L	A0A0A1WC79	21	46.57	2381.23	3	794.754	5.4	53.43	Deamidation (NQ)	Q11:Deamidation (NQ):0.00
455	In gel	K.KYPLLIDVYAGPC(+57.02)SQK.A	A0A0A1WC79	16	44.67	1850.96	3	617.996	3.3	38.22	Carbamidomethylation	C13:Carbamidomethylation:1000.00
456	In gel	K.LFSEMSFVDKDR.I	A0A0A1WC79	12	43.39	1472.7	3	491.906	0.5	30.75
457	In gel	R.WQYYDSIYTER.Y	A0A0A1WC79	11	40.86	1522.67	2	762.343	-0.3	37.16
458	In gel	R.IC(+57.02)LQWLR.R	A0A0A1WC79	7	39.02	987.532	2	494.774	0.9	39.63	Carbamidomethylation	C2:Carbamidomethylation:1000.00
459	In gel	K.ISSDSEGYK.H	A0A0A1WC79	9	37.7	984.44	2	493.227	-1	8.59
460	In gel	K.AGAINPTIR.L	A0A0A1WC79	9	36.9	911.519	2	456.766	-1.3	13.59
461	In gel	K.VYGEMMFVDVPFPLEEPDGC(+57.02)K.S	A0A0A1WCA7	21	68	2458.09	2	1230.05	-2.6	72.01	Carbamidomethylation	C20:Carbamidomethylation:1000.00
462	In gel	K.VYGEMM(+15.99)FVDVPFPLEEPDGC(+57.02)K.S	A0A0A1WCA7	21	61.98	2474.08	3	825.703	0.7	69.04	Oxidation (M); Carbamidomethylation	M6:Oxidation (M):9.34;C20:Carbamidomethylation:1000.00
463	In gel	K.DGN(+.98)ILVVNITPC(+57.02)PTLPC(+57.02)R.L	A0A0A1WCA7	18	49.68	2039.02	2	1020.52	0.2	70.41	Deamidation (NQ); Carbamidomethylation	N3:Deamidation (NQ):119.32;C12:Carbamidomethylation:1000.00;C17:Carbamidomethylation:1000.00
464	In gel	K.LPVKSEYPSIK.L	A0A0A1WCA7	11	36.64	1259.71	2	630.863	-1.1	16.19
465	In gel	K.FLDC(+57.02)GSK.D	A0A0A1WCA7	7	35.88	825.369	2	413.692	0.3	13.11	Carbamidomethylation	C4:Carbamidomethylation:1000.00
466	In gel	K.SEYPSIK.L	A0A0A1WCA7	7	34.48	822.412	2	412.213	-0.5	14.32
467	In gel	R.SAC(+57.02)RPVETM(+15.99)VDIFQEYPDEVEYIFKPSC(+57.02)VALM(+15.99)R.C	A0A0A1WCF9	33	70.66	4010.86	4	1003.72	0.4	63.19	Carbamidomethylation; Oxidation (M)	C3:Carbamidomethylation:1000.00;M9:Oxidation (M):1000.00;C28:Carbamidomethylation:1000.00;M32:Oxidation (M):1000.00
468	In gel	R.IRQENHC(+57.02)EPC(+57.02)SER.R	A0A0A1WCF9	13	58.28	1713.73	3	572.252	1.2	1.25	Carbamidomethylation	C7:Carbamidomethylation:1000.00;C10:Carbamidomethylation:1000.00
469	In gel	R.QQGEVISFLTVYER.S	A0A0A1WCF9	14	53.2	1667.85	2	834.933	0.1	55.27
470	In gel	K.QDPLTC(+57.02)K.C	A0A0A1WCF9	7	36.05	860.406	2	431.21	-0.2	11.95	Carbamidomethylation	C6:Carbamidomethylation:1000.00
471	In gel	R.QENHC(+57.02)EPC(+57.02)SER.R	A0A0A1WCF9	11	33.22	1444.55	3	482.522	-0.2	1.05	Carbamidomethylation	C5:Carbamidomethylation:1000.00;C8:Carbamidomethylation:1000.00
472	In gel	R.IRQENHC(+57.02)EPC(+57.02)SERR.K	A0A0A1WCF9	14	31.88	1869.83	4	468.466	1	1.01	Carbamidomethylation	C7:Carbamidomethylation:1000.00;C10:Carbamidomethylation:1000.00
473	In gel	R.VAANC(+57.02)FAENLKT(+79.97)YNK.K	A0A0A1WCG3	15	50.3	1821.81	2	911.916	3.4	13.94	Carbamidomethylation; Phosphorylation (STY)	C5:Carbamidomethylation:1000.00;T12:Phosphorylation (STY):30.46
474	In gel	R.VAANC(+57.02)FAEN(+.98)LKT(+79.97)YNK.K	A0A0A1WCG3	15	40.33	1822.8	3	608.609	4.6	12.95	Carbamidomethylation; Deamidation (NQ); Phosphorylation (STY)	C5:Carbamidomethylation:1000.00;N9:Deamidation (NQ):23.70;T12:Phosphorylation (STY):17.01
475	In gel	R.A(+42.01)VC(+57.02)EC(+57.02)DR.V	A0A0A1WCG3	7	36.05	950.359	2	476.188	2.9	3.63	Acetylation (N-term); Carbamidomethylation	A1:Acetylation (N-term):1000.00;C3:Carbamidomethylation:1000.00;C5:Carbamidomethylation:1000.00
476	In gel	R.AVC(+57.02)EC(+57.02)DR.V	A0A0A1WCG3	7	33.26	908.348	2	455.182	0.6	4.02	Carbamidomethylation	C3:Carbamidomethylation:1000.00;C5:Carbamidomethylation:1000.00
477	In gel	K.LRPGAQC(+57.02)GEGVC(+57.02)C(+57.02)YQC(+57.02)K.F	A0A0A1WCK4	17	57.52	2041.86	2	1021.93	-6.6	24.15	Carbamidomethylation	C7:Carbamidomethylation:1000.00;C12:Carbamidomethylation:1000.00;C13:Carbamidomethylation:1000.00;C16:Carbamidomethylation:1000.00
478	In gel	K.GM(+15.99)VDPGTK.C	A0A0A1WCK4	8	52.75	819.38	2	410.698	1.2	1.32	Oxidation (M)	M2:Oxidation (M):1000.00
479	In gel	K.GM(+15.99)VDPGTKC(+57.02)EDGK.V	A0A0A1WCK4	13	49.92	1408.6	2	705.305	-0.4	1.44	Oxidation (M); Carbamidomethylation	M2:Oxidation (M):1000.00;C9:Carbamidomethylation:1000.00
480	In gel	K.L(+42.01)RPGAQC(+57.02)GEGVC(+57.02)C(+57.02)YQC(+57.02)K.F	A0A0A1WCK4	17	45.93	2083.87	3	695.627	-5.5	28.58	Acetylation (N-term); Carbamidomethylation	L1:Acetylation (N-term):1000.00;C7:Carbamidomethylation:1000.00;C12:Carbamidomethylation:1000.00;C13:Carbamidomethylation:1000.00;C16:Carbamidomethylation:1000.00
481	In gel	K.G(+42.01)M(+15.99)VDPGTK.C	A0A0A1WCK4	8	37.02	861.39	2	431.702	-0.1	14.31	Acetylation (N-term); Oxidation (M)	G1:Acetylation (N-term):1000.00;M2:Oxidation (M):1000.00
482	In gel	K.G(+42.01)M(+15.99)VDPGTKC(+57.02)EDGK.V	A0A0A1WCK4	13	34.11	1450.61	3	484.543	0.9	1.24	Acetylation (N-term); Oxidation (M); Carbamidomethylation	G1:Acetylation (N-term):1000.00;M2:Oxidation (M):1000.00;C9:Carbamidomethylation:1000.00
483	In gel	K.DPGLLKYPVKPSEAGK.S	A0A0A1WCY6	16	68.4	1697.94	3	566.987	1.7	19.05
484	In gel	K.KDPGLLKYPVKPSEAGK.S	A0A0A1WCY6	17	61.66	1826.03	3	609.681	-4.7	14.16
485	In gel	K.HDDIFAYEKR.F	A0A0A1WCY6	10	57.83	1292.61	3	431.879	0.6	14.75
486	In gel	K.EGWYANLGPMR.I	A0A0A1WCY6	11	57.23	1292.6	3	431.873	0.5	38.8
487	In gel	K.HDDIFAYEK.R	A0A0A1WCY6	9	54.56	1136.51	2	569.266	2.8	18.66
488	In gel	K.YPVKPSEAGK.S	A0A0A1WCY6	10	54.52	1074.57	2	538.293	0.7	7.49
489	In gel	K.EGWYANLGPM(+15.99)R.I	A0A0A1WCY6	11	52.9	1308.59	2	655.304	1.8	30.56	Oxidation (M)	M10:Oxidation (M):1000.00
490	In gel	D.PGLLKYPVKPSEAGK.S	A0A0A1WCY6	15	52.82	1582.91	4	396.734	-1.6	15.01
491	In gel	K.YDTYSTK.E	A0A0A1WCY6	7	51.09	876.386	2	439.201	0.7	8.83
492	In gel	K.EGWYAN(+.98)LGPMR.I	A0A0A1WCY6	11	49.42	1293.58	2	647.799	1.5	41.93	Deamidation (NQ)	N6:Deamidation (NQ):1000.00
493	In gel	R.VGEVKKDPGLLK.Y	A0A0A1WCY6	12	45.39	1281.77	3	428.263	1.5	12.28
494	In gel	K.STTDLPSR.F	A0A0A1WCY6	8	44.48	875.435	2	438.726	2.2	12.25
495	In gel	K.NPLEEC(+57.02)FR.E	A0A0A1WCY6	8	44.44	1063.48	2	532.746	1.8	21.77	Carbamidomethylation	C6:Carbamidomethylation:1000.00
496	In gel	K.VTVLEASER.V	A0A0A1WCY6	9	39.97	1002.53	2	502.275	0.5	15.44
497	In gel	R.S(+42.01)GTKIFLTC(+57.02)TK.K	A0A0A1WCY6	11	37.04	1296.67	2	649.345	1	26.55	Acetylation (N-term); Carbamidomethylation	S1:Acetylation (N-term):1000.00;C9:Carbamidomethylation:1000.00
498	In gel	K.IFLTC(+57.02)TKK.F	A0A0A1WCY6	8	36.95	1009.56	2	505.789	0.3	12.75	Carbamidomethylation	C5:Carbamidomethylation:1000.00
499	In gel	K.IFLTC(+57.02)TK.K	A0A0A1WCY6	7	34.76	881.468	2	441.742	1.4	18	Carbamidomethylation	C5:Carbamidomethylation:1000.00
500	In gel	K.EGWYAN(+.98)LGPM(+15.99)R.I	A0A0A1WCY6	11	34.08	1309.58	2	655.796	1.1	32.34	Deamidation (NQ); Oxidation (M)	N6:Deamidation (NQ):1000.00;M10:Oxidation (M):1000.00
501	In gel	R.SIYNEYGTNIQDLTELGQMLK.Y	A0A0A1WD22	21	63.61	2429.18	3	810.734	1.2	70.06
502	In gel	K.NYMDAQYYGEIGIGTPPQK.F	A0A0A1WD22	19	61.58	2143.99	2	1073	0.4	44.45
503	In gel	R.SIYNEYGTNIQDLTELGQM(+15.99)LK.Y	A0A0A1WD22	21	59.96	2445.17	2	1223.59	-1.1	63.36	Oxidation (M)	M19:Oxidation (M):1000.00
504	In gel	K.FGGPGAEIPTPEALK.N	A0A0A1WD22	15	57.97	1482.77	2	742.396	3.6	37.77
505	In gel	K.NYM(+15.99)DAQYYGEIGIGTPPQK.F	A0A0A1WD22	19	53.05	2159.98	2	1081	-0.6	37.8	Oxidation (M)	M3:Oxidation (M):1000.00
506	In gel	K.QPGITFIAAK.F	A0A0A1WD22	10	43.92	1044.6	2	523.306	0.7	25.8
507	In gel	R.SIYN(+.98)EYGTNIQDLTELGQMLK.Y	A0A0A1WD22	21	43.03	2430.16	3	811.062	0.9	71.35	Deamidation (NQ)	N4:Deamidation (NQ):0.00
508	In gel	K.FDGILGMAYPK.I	A0A0A1WD22	11	40.11	1210.61	2	606.31	0.1	47.83
509	In gel	R.DNDSVGFAK.C	A0A0A1WD22	9	39.16	951.43	2	476.723	1.3	14.85
510	In gel	K.NIFSFYLNR.D	A0A0A1WD22	9	38.15	1172.6	2	587.306	0.2	52.37
511	In gel	K.AIGAKPIIK.G	A0A0A1WD22	9	32.12	909.601	2	455.808	1	12.2
512	In gel	K.DPGLLKYPVKPSEAGK.S	A0A0A1WDN5	16	68.4	1697.94	3	566.987	1.7	19.05
513	In gel	K.RFDEIVGGMDQLPTSMYR.A	A0A0A1WDN5	18	65.44	2113.99	3	705.673	2.6	47
514	In gel	R.FDEIVGGMDQLPTSMYR.A	A0A0A1WDN5	17	64.94	1957.89	2	979.952	-1.1	55.23
515	In gel	K.RFDEIVGGM(+15.99)DQLPTSMYR.A	A0A0A1WDN5	18	63.56	2129.99	3	711.004	0.9	38.89	Oxidation (M)	M9:Oxidation (M):128.65
516	In gel	R.FDEIVGGMDQLPTSM(+15.99)YR.A	A0A0A1WDN5	17	61.75	1973.89	3	658.971	1.8	47.36	Oxidation (M)	M15:Oxidation (M):93.60
517	In gel	K.KDPGLLKYPVKPSEAGK.S	A0A0A1WDN5	17	61.66	1826.03	3	609.681	-4.7	14.16
518	In gel	K.RFDEIVGGM(+15.99)DQLPTSM(+15.99)YR.A	A0A0A1WDN5	18	61.47	2145.98	3	716.334	-0.6	32.05	Oxidation (M)	M9:Oxidation (M):1000.00;M16:Oxidation (M):1000.00
519	In gel	K.RFDEIVGGMDQ(+.98)LPTSMYR.A	A0A0A1WDN5	18	61.02	2114.98	3	706	0.5	50.35	Deamidation (NQ)	Q11:Deamidation (NQ):1000.00
520	In gel	K.RFDEIVGGMDQLPTSM(+15.99)YR.A	A0A0A1WDN5	18	60.17	2129.99	3	711.003	0.4	41.6	Oxidation (M)	M16:Oxidation (M):118.11
521	In gel	R.FDEIVGGM(+15.99)DQLPTSMYR.A	A0A0A1WDN5	17	58.37	1973.89	2	987.951	0.4	45.51	Oxidation (M)	M8:Oxidation (M):71.72
522	In gel	K.HDDIFAYEKR.F	A0A0A1WDN5	10	57.83	1292.61	3	431.879	0.6	14.75
523	In gel	K.EGWYANLGPMR.I	A0A0A1WDN5	11	57.23	1292.6	3	431.873	0.5	38.8
524	In gel	R.FDEIVGGM(+15.99)DQLPTSM(+15.99)YR.A	A0A0A1WDN5	17	55.58	1989.88	3	664.302	0.9	37.61	Oxidation (M)	M8:Oxidation (M):1000.00;M15:Oxidation (M):1000.00
525	In gel	K.HDDIFAYEK.R	A0A0A1WDN5	9	54.56	1136.51	2	569.266	2.8	18.66
526	In gel	K.YPVKPSEAGK.S	A0A0A1WDN5	10	54.52	1074.57	2	538.293	0.7	7.49
527	In gel	K.EGWYANLGPM(+15.99)R.I	A0A0A1WDN5	11	52.9	1308.59	2	655.304	1.8	30.56	Oxidation (M)	M10:Oxidation (M):1000.00
528	In gel	D.PGLLKYPVKPSEAGK.S	A0A0A1WDN5	15	52.82	1582.91	4	396.734	-1.6	15.01
529	In gel	K.YDTYSTK.E	A0A0A1WDN5	7	51.09	876.386	2	439.201	0.7	8.83
530	In gel	K.EGWYAN(+.98)LGPMR.I	A0A0A1WDN5	11	49.42	1293.58	2	647.799	1.5	41.93	Deamidation (NQ)	N6:Deamidation (NQ):1000.00
531	In gel	K.RFDEIVGGMDQ(+.98)LPTSM(+15.99)YR.A	A0A0A1WDN5	18	47.53	2130.97	3	711.338	9.1	48.83	Deamidation (NQ); Oxidation (M)	Q11:Deamidation (NQ):1000.00;M16:Oxidation (M):21.29
532	In gel	R.VGEVKKDPGLLK.Y	A0A0A1WDN5	12	45.39	1281.77	3	428.263	1.5	12.28
533	In gel	K.NPLEEC(+57.02)FR.E	A0A0A1WDN5	8	44.44	1063.48	2	532.746	1.8	21.77	Carbamidomethylation	C6:Carbamidomethylation:1000.00
534	In gel	K.RFDEIVGGM(+15.99)DQ(+.98)LPTSM(+15.99)YR.A	A0A0A1WDN5	18	42.35	2146.97	3	716.668	7.9	32.3	Oxidation (M); Deamidation (NQ)	M9:Oxidation (M):1000.00;Q11:Deamidation (NQ):1000.00;M16:Oxidation (M):1000.00
535	In gel	K.VTVLEASER.V	A0A0A1WDN5	9	39.97	1002.53	2	502.275	0.5	15.44
536	In gel	K.EGWYAN(+.98)LGPM(+15.99)R.I	A0A0A1WDN5	11	34.08	1309.58	2	655.796	1.1	32.34	Deamidation (NQ); Oxidation (M)	N6:Deamidation (NQ):1000.00;M10:Oxidation (M):1000.00
537	In gel	R.K(+42.01)IPC(+57.02)APQDVK.C	A0A0A1WDQ6	10	43.82	1196.62	2	599.318	-0.2	16.44	Acetylation (N-term); Carbamidomethylation	K1:Acetylation (N-term):1000.00;C4:Carbamidomethylation:1000.00
538	In gel	R.DEC(+57.02)DVAEHC(+57.02)TGQ(+.98)SSEC(+57.02)PR.N	A0A0A1WDQ6	18	42.27	2136.78	3	713.265	-2	15.01	Carbamidomethylation; Deamidation (NQ)	C3:Carbamidomethylation:1000.00;C9:Carbamidomethylation:1000.00;Q12:Deamidation (NQ):1000.00;C16:Carbamidomethylation:1000.00
539	In gel	K.GM(+15.99)VEPGTKC(+57.02)EDGK.V	A0A0A1WDQ6	13	33.15	1422.61	3	475.211	-0.7	1.64	Oxidation (M); Carbamidomethylation	M2:Oxidation (M):1000.00;C9:Carbamidomethylation:1000.00
540	In gel	R.EMLVSLLEEY(+79.97)PDEISDIFRPSC(+57.02)VAVLR.C	A0A0A1WDQ8	27	41.54	3259.55	4	815.888	-9.8	68.69	Phosphorylation (STY); Carbamidomethylation	Y10:Phosphorylation (STY):2.47;C22:Carbamidomethylation:1000.00
541	In gel	K.G(+42.01)SHLVSLHNIAEADFVIKK.T	A0A0A1WDS6	19	71.22	2119.14	2	1060.58	-2.4	43.16	Acetylation (N-term)	G1:Acetylation (N-term):1000.00
542	In gel	K.G(+42.01)SHLVSLHNIAEADFVIK.K	A0A0A1WDS6	18	68.52	1991.05	2	996.53	-0.7	53.68	Acetylation (N-term)	G1:Acetylation (N-term):1000.00
543	In gel	R.F(+42.01)C(+57.02)TQ(+.98)QHKGSHLVSLHNIAEADFVIKK.T	A0A0A1WDS6	26	63.11	3049.54	5	610.916	-0.1	38.19	Acetylation (N-term); Carbamidomethylation; Deamidation (NQ)	F1:Acetylation (N-term):1000.00;C2:Carbamidomethylation:1000.00;Q4:Deamidation (NQ):0.00
544	In gel	K.G(+42.01)SHLVSLHN(+.98)IAEADFVIKK.T	A0A0A1WDS6	19	60.24	2120.13	3	707.717	1.2	50.77	Acetylation (N-term); Deamidation (NQ)	G1:Acetylation (N-term):1000.00;N9:Deamidation (NQ):1000.00
545	In gel	K.G(+42.01)SHLVSLHN(+.98)IAEADFVIK.K	A0A0A1WDS6	18	57.78	1992.03	3	665.023	7	60.96	Acetylation (N-term); Deamidation (NQ)	G1:Acetylation (N-term):1000.00;N9:Deamidation (NQ):1000.00
546	In gel	R.F(+42.01)C(+57.02)TQ(+.98)QHKGSHLVSLHNIAEADFVIK.K	A0A0A1WDS6	25	46.14	2921.45	5	585.297	0.2	44.65	Acetylation (N-term); Carbamidomethylation; Deamidation (NQ)	F1:Acetylation (N-term):1000.00;C2:Carbamidomethylation:1000.00;Q4:Deamidation (NQ):0.00
547	In gel	R.F(+42.01)C(+57.02)TQ(+.98)Q(+.98)HKGSHLVSLHNIAEADFVIKK.T	A0A0A1WDS6	26	43.33	3050.53	5	611.117	6.6	37.63	Acetylation (N-term); Carbamidomethylation; Deamidation (NQ)	F1:Acetylation (N-term):1000.00;C2:Carbamidomethylation:1000.00;Q4:Deamidation (NQ):24.01;Q5:Deamidation (NQ):25.26
548	In gel	R.F(+42.01)C(+57.02)TQQ(+.98)HKGSHLVSLHNIAEADFVIKK.T	A0A0A1WDS6	26	37.06	3049.54	6	509.265	0.6	38.74	Acetylation (N-term); Carbamidomethylation; Deamidation (NQ)	F1:Acetylation (N-term):1000.00;C2:Carbamidomethylation:1000.00;Q5:Deamidation (NQ):0.00
549	In gel	K.GSHLVSLHNIAEADFVIKK.T	A0A0A1WDS6	19	35.72	2077.13	3	693.384	-0.7	33.41
550	In gel	K.AFEKQ(+.98)MN(+.98)WADAERFC(+57.02)TQ(+.98)QHK.G	A0A0A1WDS6	20	32.94	2527.09	3	843.368	-3.3	46.14	Deamidation (NQ); Carbamidomethylation	Q5:Deamidation (NQ):100.88;N7:Deamidation (NQ):111.39;C15:Carbamidomethylation:1000.00;Q17:Deamidation (NQ):14.02
551	In gel	R.NAGYVIAQLDGLYM(+15.99)GNVEWAK.R	A0A0A1WDU0	21	65.86	2327.13	3	776.717	2.3	67.58	Oxidation (M)	M14:Oxidation (M):1000.00
552	In gel	R.SLEDGTLYIIEQIPK.L	A0A0A1WDU0	15	64.37	1717.91	2	859.965	1.1	68.31
553	In gel	R.YNNYKEDPYTK.H	A0A0A1WDU0	11	57.23	1433.65	2	717.831	0.7	12.25
554	In gel	K.ENSGTYN(+.98)NQYMILDTK.K	A0A0A1WDU0	16	53.59	1890.83	2	946.42	-2.3	36.52	Deamidation (NQ)	N7:Deamidation (NQ):0.00
555	In gel	K.ENSGTYNN(+.98)QYMILDTK.K	A0A0A1WDU0	16	53.45	1890.83	2	946.423	0.5	35.31	Deamidation (NQ)	N8:Deamidation (NQ):14.02
556	In gel	K.VKDFIQKQDEWTR.Q	A0A0A1WDU0	13	53.19	1691.86	3	564.962	1.4	16.78
557	In gel	K.HNPC(+57.02)NTIC(+57.02)C(+57.02)R.Q	A0A0A1WDU0	10	49.9	1330.53	3	444.519	1.7	6.73	Carbamidomethylation	C4:Carbamidomethylation:1000.00;C8:Carbamidomethylation:1000.00;C9:Carbamidomethylation:1000.00
558	In gel	R.YN(+.98)NYKEDPYTK.H	A0A0A1WDU0	11	48.6	1434.63	3	479.217	-0.2	12.28	Deamidation (NQ)	N2:Deamidation (NQ):24.44
559	In gel	K.EN(+.98)SGTYNNQYMILDTK.K	A0A0A1WDU0	16	48.23	1890.83	2	946.421	-1.4	38.31	Deamidation (NQ)	N2:Deamidation (NQ):39.44
560	In gel	K.ENSGTYNNQYM(+15.99)ILDTK.K	A0A0A1WDU0	16	42.04	1905.84	2	953.926	-2.1	26.75	Oxidation (M)	M11:Oxidation (M):1000.00
561	In gel	K.ENSGTYN(+.98)NQYMILDTKK.I	A0A0A1WDU0	17	41.64	2018.93	3	673.982	-1.1	25.97	Deamidation (NQ)	N7:Deamidation (NQ):7.21
562	In gel	K.VKDFIQK.Q	A0A0A1WDU0	7	35.97	876.507	2	439.26	-0.9	11.78
563	In gel	K.ITDPQTK.T	A0A0A1WDU0	7	32.32	801.423	2	401.718	-1.2	1.48
564	In gel	K.N(+.98)C(+57.02)FGLEK.K	A0A0A1WDW9	7	48.65	867.38	2	434.697	-0.5	20.71	Deamidation (NQ); Carbamidomethylation	N1:Deamidation (NQ):1000.00;C2:Carbamidomethylation:1000.00
565	In gel	R.C(+57.02)GDDYPFVC(+57.02)K.F	A0A0A1WDW9	10	43.03	1259.5	2	630.755	0.8	24.71	Carbamidomethylation	C1:Carbamidomethylation:1000.00;C9:Carbamidomethylation:1000.00
566	In gel	K.LISENIK.S	A0A0A1WDW9	7	32.95	815.475	2	408.746	3.8	14.08
567	In gel	R.DGHPC(+57.02)QNNQ(+.98)GYC(+57.02)YN(+.98)GK.C	A0A0B4SX85	16	40.28	1912.71	3	638.579	2.4	13.04	Carbamidomethylation; Deamidation (NQ)	C5:Carbamidomethylation:1000.00;Q9:Deamidation (NQ):0.00;C12:Carbamidomethylation:1000.00;N14:Deamidation (NQ):41.57
568	In gel	K.LSNSEAHAVYK.Y	A0A0B4SX85	11	36.7	1217.6	3	406.875	-0.4	11.55
569	In gel	R.C(+57.02)C(+57.02)FVHDC(+57.02)C(+57.02)YEK.V	A0A0B4U791	11	43.89	1576.56	3	526.521	-9.4	22.35	Carbamidomethylation	C1:Carbamidomethylation:1000.00;C2:Carbamidomethylation:1000.00;C7:Carbamidomethylation:1000.00;C8:Carbamidomethylation:1000.00
570	In gel	K.AAAIC(+57.02)FR.D	A0A0B4U791	7	34.18	807.406	2	404.71	-0.9	17.11	Carbamidomethylation	C5:Carbamidomethylation:1000.00
571	In gel	R.QPVDATDWC(+57.02)C(+57.02)R.V	A0A0B4U823	11	53.13	1406.57	2	704.293	0	22.16	Carbamidomethylation	C9:Carbamidomethylation:1000.00;C10:Carbamidomethylation:1000.00
572	In gel	R.VHDC(+57.02)C(+57.02)YQALSR.R	A0A0B4U823	11	52.51	1407.6	3	470.208	-0.4	13.05	Carbamidomethylation	C4:Carbamidomethylation:1000.00;C5:Carbamidomethylation:1000.00
573	In gel	K.AAALC(+57.02)FR.H	A0A0B4U823	7	34.18	807.406	2	404.71	-0.9	17.11	Carbamidomethylation	C5:Carbamidomethylation:1000.00
574	In gel	R.LC(+57.02)EGPTPPC(+57.02)QGVC(+57.02)PR.W	A0A0B4U9H9	15	56.49	1726.76	2	864.383	-4.8	18.61	Carbamidomethylation	C2:Carbamidomethylation:1000.00;C9:Carbamidomethylation:1000.00;C13:Carbamidomethylation:1000.00
575	In gel	K.AAALC(+57.02)FR.H	A0A0B4U9H9	7	34.18	807.406	2	404.71	-0.9	17.11	Carbamidomethylation	C5:Carbamidomethylation:1000.00
576	In gel	R.NPC(+57.02)C(+57.02)DAATC(+57.02)K.L	A0A0B4U9L8	10	51.03	1195.44	2	598.73	2.6	1.74	Carbamidomethylation	C3:Carbamidomethylation:1000.00;C4:Carbamidomethylation:1000.00;C9:Carbamidomethylation:1000.00
577	In gel	R.QC(+57.02)VDVN(+.98)TAY	A0A0B4U9L8	9	40.58	1069.44	2	535.727	1.3	24.01	Carbamidomethylation; Deamidation (NQ)	C2:Carbamidomethylation:1000.00;N6:Deamidation (NQ):26.93
578	In gel	K.GMFTSIEPGYYHDGEFGIR.L	A0A0B8RNS9	19	71.12	2174.97	2	1088.49	-2.2	48.11
579	In gel	K.KPTAILLSGLEETAWLFNLR.G	A0A0B8RNS9	20	69.54	2271.26	3	758.098	4.8	72.67
580	In gel	K.LSAYIVPN(+.98)TDAHLSEYVAER.D	A0A0B8RNS9	20	66.02	2248.1	3	750.376	2.1	43.1	Deamidation (NQ)	N8:Deamidation (NQ):1000.00
581	In gel	R.TIHWGEPTAFQK.E	A0A0B8RNS9	12	64.47	1413.7	2	707.859	-0.1	23.24
582	In gel	K.LSAYIVPNTDAHLSEYVAER.D	A0A0B8RNS9	20	63.28	2247.12	2	1124.56	-1.3	40.03
583	In gel	R.GDDIPYTPVFYAYTLLTK.T	A0A0B8RNS9	18	55.93	2076.05	2	1039.03	3.7	74.65
584	In gel	R.LEDVALVVPAK.T	A0A0B8RNS9	11	55.9	1152.68	2	577.345	0.6	30.48
585	In gel	K.VVSLVPYAR.N	A0A0B8RNS9	9	53.3	1002.59	2	502.301	1.3	27
586	In gel	K.AALFTDSR.Y	A0A0B8RNS9	8	52.36	879.445	2	440.73	0	16.93
587	In gel	K.GM(+15.99)FTSIEPGYYHDGEFGIR.L	A0A0B8RNS9	19	51.5	2190.97	3	731.331	0.8	48.12	Oxidation (M)	M2:Oxidation (M):1000.00
588	In gel	R.QMDC(+57.02)NWELQK.S	A0A0B8RNS9	10	51.19	1350.57	2	676.29	-2.4	23.11	Carbamidomethylation	C4:Carbamidomethylation:1000.00
589	In gel	R.YWIQAER.Q	A0A0B8RNS9	7	46.58	964.477	2	483.246	0.4	20.41
590	In gel	R.VLMGNIDLSK.L	A0A0B8RNS9	10	44.9	1088.59	2	545.303	0.4	30.53
591	In gel	R.VLM(+15.99)GNIDLSK.L	A0A0B8RNS9	10	44.53	1104.58	2	553.299	-1.6	30.59	Oxidation (M)	M3:Oxidation (M):1000.00
592	In gel	R.QMDC(+57.02)N(+.98)WELQK.S	A0A0B8RNS9	10	42.11	1351.55	2	676.785	1.3	25.08	Carbamidomethylation; Deamidation (NQ)	C4:Carbamidomethylation:1000.00;N5:Deamidation (NQ):42.89
593	In gel	R.QM(+15.99)DC(+57.02)NWELQK.S	A0A0B8RNS9	10	39.76	1366.56	2	684.286	-5.2	23.14	Oxidation (M); Carbamidomethylation	M2:Oxidation (M):1000.00;C4:Carbamidomethylation:1000.00
594	In gel	R.YLVWLEK.K	A0A0B8RNS9	7	37.95	949.527	2	475.772	1.6	37.08
595	In gel	R.TIHWGEPTAFQ(+.98)K.E	A0A0B8RNS9	12	34	1414.69	3	472.57	-0.9	24.45	Deamidation (NQ)	Q11:Deamidation (NQ):1000.00
596	In gel	R.AVFVDLEPTVIDEVR.T	A0A0B8RNX0	15	33.44	1700.9	2	851.456	-0.4	59.73
597	In gel	K.DVNAAIATIK.T	A0A0B8RNX0	10	31.35	1014.57	2	508.291	-3.6	26.14
598	In gel	R.TTTGSYIANR.V	A0A0B8RPI7	10	33.52	1082.54	2	542.274	-2.4	12.41
599	In gel	K.GHYTEGAELVDSVLDVVR.K	A0A0B8RPP1	18	52.38	1957.97	3	653.666	0.6	58.78
600	In gel	R.ISVYYNEATGGK.Y	A0A0B8RPP1	12	39.13	1300.63	2	651.322	0.4	19.77
601	In gel	R.AILVDLEPGTMDSVR.S	A0A0B8RPP1	15	39	1614.83	2	808.418	-4	47.55
602	In gel	R.AVFVDLEPTVIDEVR.T	A0A0B8RPP3	15	33.44	1700.9	2	851.456	-0.4	59.73
603	In gel	K.DVNAAIATIK.T	A0A0B8RPP3	10	31.35	1014.57	2	508.291	-3.6	26.14
604	In gel	R.KAMEAVAAQGK.V	A0A0B8RPQ2	11	41.46	1102.58	2	552.298	1.5	1.79
605	In gel	R.ALPFWNEEIVPQIK.E	A0A0B8RPQ2	14	31.32	1682.9	2	842.458	-1.4	63.24
606	In gel	K.VAVLGASGGIGQPLSLLLK.N	A0A0B8RQ30	19	46.63	1792.08	2	897.049	0.7	68.1
607	In gel	K.ALLEVVQSGGK.N	A0A0B8RQK6	11	33.29	1099.62	2	550.819	0.4	24.61
608	In gel	R.NNN(+.98)TDLMILK.N	A0A0B8RQL2	10	37.52	1175.59	2	588.802	3.9	49.64	Deamidation (NQ)	N3:Deamidation (NQ):6.59
609	In gel	R.NN(+.98)NTDLMILK.N	A0A0B8RQL2	10	32.36	1175.59	2	588.803	4.2	50.06	Deamidation (NQ)	N2:Deamidation (NQ):0.00
610	In gel	R.N(+42.01)NNTDLMILK.N	A0A0B8RQL2	10	31.31	1216.61	2	609.316	4.2	47.63	Acetylation (N-term)	N1:Acetylation (N-term):1000.00
611	In gel	R.IDSLSAQ(+.98)LSQLQK.Q	A0A0B8RQM6	13	35.81	1430.76	2	716.388	0.2	43.71	Deamidation (NQ)	Q7:Deamidation (NQ):19.05
612	In gel	K.IPLLSDLTHQISK.D	A0A0B8RQR7	13	48.56	1463.83	3	488.952	0.7	42.9
613	In gel	R.SVDETLR.L	A0A0B8RQR7	7	32.91	818.413	2	410.214	0.1	12.77
614	In gel	R.LQGGKDFNMPLTISR.L	A0A0B8RQS7	15	50.62	1675.87	3	559.633	4.1	30.36
615	In gel	R.VINEPTAAALAYGLHK.A	A0A0B8RRF0	16	59.88	1666.9	3	556.642	-0.2	31.13
616	In gel	R.VTPEYISSQLLLK.L	A0A0B8RRF0	13	57.96	1489.84	3	497.621	1.6	46.43
617	In gel	R.KLFETLNDDLFEK.I	A0A0B8RRF0	13	57.38	1610.82	3	537.947	0.8	42.34
618	In gel	K.QGGMFLTR.A	A0A0B8RRF0	8	43.57	908.454	2	455.234	-0.4	19.93
619	In gel	K.AVISVPAEFDER.Q	A0A0B8RRF0	12	43.21	1331.67	2	666.844	1	36.3
620	In gel	K.ILVPIAQVLK.E	A0A0B8RRF0	10	33.52	1092.73	2	547.371	1.2	48.11
621	In gel	R.TFSNIISTLNPLAK.R	A0A0B8RRL4	14	66.55	1517.85	2	759.931	1.8	59.04
622	In gel	K.VFVGATDSAVPC(+57.02)AMMLELAR.S	A0A0B8RRL4	20	62.81	2137.04	2	1069.53	0.2	64.99	Carbamidomethylation	C12:Carbamidomethylation:1000.00
623	In gel	R.LQGLQ(+.98)AGWLVEEDTFQSHTPYGYR.T	A0A0B8RRL4	24	62.38	2795.32	4	699.843	8.9	54.02	Deamidation (NQ)	Q5:Deamidation (NQ):24.24
624	In gel	K.VFVGATDSAVPC(+57.02)AM(+15.99)MLELAR.S	A0A0B8RRL4	20	61.86	2153.03	2	1077.52	-0.1	54.95	Carbamidomethylation; Oxidation (M)	C12:Carbamidomethylation:1000.00;M14:Oxidation (M):9.34
625	In gel	R.GVPILHLIPSPFPR.V	A0A0B8RRL4	14	61.48	1541.91	2	771.962	0.5	53.49
626	In gel	K.VFVGATDSAVPC(+57.02)AMM(+15.99)LELAR.S	A0A0B8RRL4	20	61.03	2153.03	2	1077.52	-0.9	54.15	Carbamidomethylation; Oxidation (M)	C12:Carbamidomethylation:1000.00;M15:Oxidation (M):8.14
627	In gel	R.NPVFPVYFLNTAR.W	A0A0B8RRL4	13	58.72	1536.81	2	769.413	1.2	58.17
628	In gel	R.RGVPILHLIPSPFPR.V	A0A0B8RRL4	15	58.35	1698.01	3	567.011	1.5	43.98
629	In gel	R.TFSN(+.98)IISTLNPLAK.R	A0A0B8RRL4	14	55.69	1518.83	2	760.423	1.3	64.84	Deamidation (NQ)	N4:Deamidation (NQ):77.93
630	In gel	R.LEAIEQ(+.98)S(+79.97)LHDLGLLNNYSSER.Q	A0A0B8RRL4	21	55.07	2481.14	3	828.049	-7.3	51.58	Deamidation (NQ); Phosphorylation (STY)	Q6:Deamidation (NQ):61.68;S7:Phosphorylation (STY):101.25
631	In gel	R.YPGSPGSYAVR.Q	A0A0B8RRL4	11	51.85	1152.56	2	577.288	4.4	16.91
632	In gel	K.VFVGATDSAVPC(+57.02)AM(+15.99)M(+15.99)LELAR.S	A0A0B8RRL4	20	51.62	2169.03	3	724.017	1	45.88	Carbamidomethylation; Oxidation (M)	C12:Carbamidomethylation:1000.00;M14:Oxidation (M):1000.00;M15:Oxidation (M):1000.00
633	In gel	R.LEAIEQS(+79.97)LHDLGLLNNYSSER.Q	A0A0B8RRL4	21	51.34	2480.16	3	827.724	-3.2	51.59	Phosphorylation (STY)	S7:Phosphorylation (STY):101.25
634	In gel	R.NPVFPVYFLN(+.98)TAR.W	A0A0B8RRL4	13	50.96	1537.79	2	769.904	1.1	61.05	Deamidation (NQ)	N10:Deamidation (NQ):118.96
635	In gel	K.LIFFDGEEAFVR.W	A0A0B8RRL4	12	48.87	1441.72	2	721.871	1.9	60.06
636	In gel	R.VWHTMEDNEENLDKPTIDNISK.I	A0A0B8RRL4	22	44	2627.22	4	657.816	6.8	32.84
637	In gel	R.LQGLQAGWLVEEDTFQ(+.98)SHTPYGYR.T	A0A0B8RRL4	24	41.14	2795.32	3	932.78	0	56.02	Deamidation (NQ)	Q16:Deamidation (NQ):30.49
638	In gel	R.L(+42.01)EAIEQ(+.98)SLHDLGLLNNYSSER.Q	A0A0B8RRL4	21	39.53	2443.19	3	815.408	6.5	63.16	Acetylation (N-term); Deamidation (NQ)	L1:Acetylation (N-term):1000.00;Q6:Deamidation (NQ):61.14
639	In gel	R.T(+42.01)FSN(+.98)IISTLNPLAK.R	A0A0B8RRL4	14	39.28	1560.84	2	781.432	6.6	78.2	Acetylation (N-term); Deamidation (NQ)	T1:Acetylation (N-term):1000.00;N4:Deamidation (NQ):28.13
640	In gel	R.H(+42.01)LVVAC(+57.02)HYDSK.Y	A0A0B8RRL4	11	36.27	1369.64	3	457.555	-0.8	16.85	Acetylation (N-term); Carbamidomethylation	H1:Acetylation (N-term):1000.00;C6:Carbamidomethylation:1000.00
641	In gel	R.ADWTQEK.Y	A0A0B8RRL4	7	35.25	876.398	2	439.206	0.7	12.64
642	In gel	R.WLFQVDK.S	A0A0B8RSL0	7	39.15	934.491	2	468.253	0.3	37.79
643	In gel	R.FAADLSR.Y	A0A0B8RSL0	7	35.12	778.397	2	390.206	0.3	15.36
644	In gel	K.SVTEQGAELSNEER.N	A0A0B8RSU9	14	50.86	1547.71	2	774.86	-0.1	15.65
645	In gel	R.NLLSVAYK.N	A0A0B8RSU9	8	34.03	906.518	2	454.266	0	25.17
646	In gel	K.VVLAYEPVWAIGTGK.T	A0A0B8RTC8	15	54.3	1601.88	2	801.948	-0.1	55.01
647	In gel	K.ELASQHDVDGFLVGGASLKPEFVN(+.98)IINAK.Q	A0A0B8RTC8	29	50.83	3068.58	4	768.153	0.9	61.31	Deamidation (NQ)	N24:Deamidation (NQ):38.16
648	In gel	K.AIADNVKDWSK.V	A0A0B8RTC8	11	42.53	1245.64	2	623.824	-0.9	18.38
649	In gel	R.KFFVGGNWK.M	A0A0B8RTC8	9	38.6	1081.57	2	541.793	0.8	20.62
650	In gel	K.VVFEQTK.A	A0A0B8RTC8	7	36.87	849.46	2	425.737	-0.9	13.2
651	In gel	K.FAAATGATPIAGR.F	A0A0B8RTS6	13	40.45	1202.64	2	602.327	-0.4	18.41
652	In gel	K.AINQGGLTSVAVR.G	A0A0B8RU18	13	47.88	1284.71	2	643.364	-1.3	21.53
653	In gel	R.LSGGIDFNQPLIITR.I	A0A0B8RU54	15	49.99	1642.9	2	822.46	0.7	51.8
654	In gel	K.NPFYNPSPAK.E	A0A0B8RU55	10	60.38	1133.55	2	567.785	3.9	18.79
655	In gel	K.LKPAPNN(+.98)GTHGSLNHLLK.N	A0A0B8RU55	18	57.78	1911.03	5	383.214	-0.4	14.97	Deamidation (NQ)	N7:Deamidation (NQ):17.01
656	In gel	K.AATYFWPGSEVK.I	A0A0B8RU55	12	56.87	1354.66	2	678.334	-1.1	36.52
657	In gel	R.NLHNC(+57.02)VNLILLADHGM(+15.99)ESISC(+57.02)NR.V	A0A0B8RU55	23	49.08	2695.26	3	899.429	1.2	53.27	Carbamidomethylation; Oxidation (M)	C5:Carbamidomethylation:1000.00;M16:Oxidation (M):1000.00;C21:Carbamidomethylation:1000.00
658	In gel	R.V(+42.01)QTHTAR.V	A0A0B8RU55	7	48.71	853.441	2	427.728	0.1	7.67	Acetylation (N-term)	V1:Acetylation (N-term):1000.00
659	In gel	K.N(+.98)PFYNPSPAK.E	A0A0B8RU55	10	47.78	1134.53	2	568.273	-2.2	21.81	Deamidation (NQ)	N1:Deamidation (NQ):87.62
660	In gel	K.LKPAPNN(+.98)GTHGSLN(+.98)HLLK.N	A0A0B8RU55	18	46.51	1912.02	4	479.012	1.1	16.74	Deamidation (NQ)	N7:Deamidation (NQ):12.28;N14:Deamidation (NQ):29.57
661	In gel	R.LNLNNQAK.M	A0A0B8RU55	8	45.34	913.498	2	457.757	1.9	11.52
662	In gel	K.DQC(+57.02)ASSSASQ(+.98)C(+57.02)PEGFDQS(+79.97)PLILFSMDGFR.A	A0A0B8RU55	29	44.41	3317.34	3	1106.78	-3.8	74.58	Carbamidomethylation; Deamidation (NQ); Phosphorylation (STY)	C3:Carbamidomethylation:1000.00;Q10:Deamidation (NQ):0.00;C11:Carbamidomethylation:1000.00;S18:Phosphorylation (STY):0.00
663	In gel	K.NPFYN(+.98)PSPAK.E	A0A0B8RU55	10	44.18	1134.53	2	568.274	0	20.69	Deamidation (NQ)	N5:Deamidation (NQ):0.00
664	In gel	R.NLHNC(+57.02)VNLILLADHGM(+15.99)ES(+79.97)ISC(+57.02)NR.V	A0A0B8RU55	23	42.32	2775.23	3	926.077	-6.9	48.47	Carbamidomethylation; Oxidation (M); Phosphorylation (STY)	C5:Carbamidomethylation:1000.00;M16:Oxidation (M):1000.00;S18:Phosphorylation (STY):32.28;C21:Carbamidomethylation:1000.00
665	In gel	K.LKPAPN(+.98)N(+.98)GTHGSLNHLLK.N	A0A0B8RU55	18	42.24	1912.02	5	383.41	-0.7	16.16	Deamidation (NQ)	N6:Deamidation (NQ):24.66;N7:Deamidation (NQ):11.94
666	In gel	R.LNLN(+.98)NQAK.M	A0A0B8RU55	8	35.52	914.482	2	458.25	3.6	13.2	Deamidation (NQ)	N4:Deamidation (NQ):14.02
667	In gel	K.AERPDFS(+79.97)TLYIEEPDTTGHK.Y	A0A0B8RU55	20	32.93	2385.05	4	597.27	-0.1	39.46	Phosphorylation (STY)	S7:Phosphorylation (STY):0.00
668	In gel	R.NLHNC(+57.02)VNLILLADHGM(+15.99)ESISC(+57.02)N(+.98)R.V	A0A0B8RU55	23	31.7	2696.25	3	899.764	8.2	53.31	Carbamidomethylation; Oxidation (M); Deamidation (NQ)	C5:Carbamidomethylation:1000.00;M16:Oxidation (M):1000.00;C21:Carbamidomethylation:1000.00;N22:Deamidation (NQ):8.57
669	In gel	K.AATY(+79.97)FWPGSEVK.I	A0A0B8RU55	12	31.67	1434.62	2	718.322	5	36.87	Phosphorylation (STY)	Y4:Phosphorylation (STY):14.02
670	In gel	K.SLNFGGIGMVIGHEITHGFDDNGR.N	A0A0B8RU83	24	58.29	2542.2	4	636.558	-0.1	60.84
671	In gel	R.VLGSLQNNLEFSEAFK.C	A0A0B8RU83	16	57.12	1794.92	2	898.466	1.3	50.61
672	In gel	K.HVVQEMITQIR.E	A0A0B8RU83	11	54.86	1352.72	2	677.371	3.7	22.41
673	In gel	K.SLNFGGIGMVIGHEITHGFDDN(+.98)GR.N	A0A0B8RU83	24	53.25	2543.19	4	636.804	0.9	64.06	Deamidation (NQ)	N22:Deamidation (NQ):138.94
674	In gel	R.NQIVFPAGILQPPFFSASQPK.S	A0A0B8RU83	21	49.22	2285.22	3	762.75	3.6	70.7
675	In gel	K.VLYGTTSDAAIWR.R	A0A0B8RU83	13	48.84	1451.74	2	726.878	0.2	36.23
676	In gel	R.YIMDMVSSLSR.D	A0A0B8RU83	11	46.9	1300.62	2	651.315	0.3	47.29
677	In gel	K.SIAELNFQFGR.K	A0A0B8RU83	11	45.48	1280.65	2	641.336	5.1	45.13
678	In gel	R.VLGSLQN(+.98)NLEFSEAFK.C	A0A0B8RU83	16	38.56	1795.9	2	898.957	0.7	54.64	Deamidation (NQ)	N7:Deamidation (NQ):7.65
679	In gel	K.AAAIC(+57.02)FR.D	A0A0B8RV61	7	34.18	807.406	2	404.71	-0.9	17.11	Carbamidomethylation	C5:Carbamidomethylation:1000.00
680	In gel	K.LALDIEIATYR.K	A0A0B8RV71	11	56.13	1276.7	2	639.359	0.6	49.52
681	In gel	K.NMQDLVEDFKNKYEDEINKR.T	A0A0B8RV71	20	53.13	2527.2	5	506.448	0.8	48.3
682	In gel	K.NMQDLVEDFK.N	A0A0B8RV71	10	49.66	1237.56	2	619.791	1.5	43.12
683	In gel	K.NKYEDEINKR.T	A0A0B8RV71	10	48.48	1307.65	3	436.891	2.5	11.78
684	In gel	K.NMQ(+.98)DLVEDFKNKYEDEINKR.T	A0A0B8RV71	20	48.33	2528.19	5	506.648	8.1	48.21	Deamidation (NQ)	Q3:Deamidation (NQ):8.22
685	In gel	K.FASFIDKVR.F	A0A0B8RV71	9	47.35	1081.59	2	541.805	2.8	22.07
686	In gel	R.NLDLDSIIAEVK.A	A0A0B8RV71	12	47.02	1328.72	2	665.365	-1.8	63.54
687	In gel	K.NKYEDEINK.R	A0A0B8RV71	9	46.2	1151.55	2	576.78	0.6	12.33
688	In gel	K.N(+.98)KYEDEINKR.T	A0A0B8RV71	10	45.55	1308.63	3	437.218	0.5	12.61	Deamidation (NQ)	N1:Deamidation (NQ):137.67
689	In gel	K.FASFIDK.V	A0A0B8RV71	7	40.95	826.423	2	414.219	0	22.5
690	In gel	K.LLEGEESR.L	A0A0B8RV71	8	40.49	931.461	2	466.738	-0.5	13.22
691	In gel	K.NM(+15.99)QDLVEDFK.N	A0A0B8RV71	10	40.48	1253.56	2	627.788	1.1	26.86	Oxidation (M)	M2:Oxidation (M):1000.00
692	In gel	K.NKYEDEIN(+.98)KR.T	A0A0B8RV71	10	39.9	1308.63	3	437.218	0	11.14	Deamidation (NQ)	N8:Deamidation (NQ):78.16
693	In gel	K.YEDEINK.R	A0A0B8RV71	7	35.31	909.408	2	455.711	0.2	12.38
694	In gel	K.YEDEINKR.T	A0A0B8RV71	8	32.55	1065.51	2	533.762	-0.4	7.68
695	In gel	R.FLEQQNK.M	A0A0B8RV71	7	32.33	905.461	2	453.736	-2.6	11.86
696	In gel	K.N(+42.01)(+.98)KYEDEINKR.T	A0A0B8RV71	10	32.04	1350.64	3	451.225	8.7	14.53	Acetylation (N-term); Deamidation (NQ)	N1:Acetylation (N-term):1000.00;N1:Deamidation (NQ):36.07
697	In gel	K.LTLSALLDGK.N	A0A0B8RVG4	10	37	1029.61	2	515.811	-0.3	46.81
698	In gel	R.AVFVDLEPTVIDEVR.T	A0A0B8RVN0	15	33.44	1700.9	2	851.456	-0.4	59.73
699	In gel	K.DVNAAIATIK.T	A0A0B8RVN0	10	31.35	1014.57	2	508.291	-3.6	26.14
700	In gel	K.TITLEVEPSDTIENVK.A	A0A0B8RWD5	16	52.94	1786.92	2	894.467	0.1	39.62
701	In gel	R.TLSDYNIQK.E	A0A0B8RWD5	9	41.78	1080.55	2	541.28	0	17.27
702	In gel	K.IQDKEGIPPDQQR.L	A0A0B8RWD5	13	34.87	1522.77	3	508.599	1.3	12.08
703	In gel	R.LATALQKLEEAEKAADESER.G	A0A0B8RWL1	20	58.15	2201.12	3	734.712	-0.8	32.3
704	In gel	K.HIAEEADRKYEEVAR.K	A0A0B8RWL1	15	57.81	1814.89	4	454.731	1.1	13.14
705	In gel	R.RIQLVEEELDRAQER.L	A0A0B8RWL1	15	51.86	1882.99	3	628.669	0.2	23.09
706	In gel	R.RIQLVEEELDR.A	A0A0B8RWL1	11	50.91	1398.75	3	467.256	0.5	22.88
707	In gel	K.HIAEEADR.K	A0A0B8RWL1	8	49.69	939.441	2	470.728	0.9	1.31
708	In gel	R.LATALQKLEEAEK.A	A0A0B8RWL1	13	49.38	1442.8	3	481.942	4.7	23.5
709	In gel	K.LEEAEKAADESER.G	A0A0B8RWL1	13	45.91	1475.67	3	492.899	0.6	11.97
710	In gel	R.AMKDEEKMEIQEMQLK.E	A0A0B8RWL1	16	44.95	1979.94	3	660.986	-0.4	22.68
711	In gel	R.IQLVEEELDRAQER.L	A0A0B8RWL1	14	44.64	1726.88	3	576.637	2	28.13
712	In gel	K.MEIQEMQLK.E	A0A0B8RWL1	9	44.27	1148.56	2	575.287	1.5	27.92
713	In gel	R.LATALQKLEEAEKAADESERGM(+15.99)K.V	A0A0B8RWL1	23	41.69	2533.27	5	507.661	-1.1	28.23	Oxidation (M)	M22:Oxidation (M):1000.00
714	In gel	R.IQLVEEELDR.A	A0A0B8RWL1	10	40.27	1242.65	2	622.33	-0.1	30.5
715	In gel	R.AM(+15.99)KDEEKMEIQEMQLK.E	A0A0B8RWL1	16	39.2	1995.93	4	499.99	-0.6	19.31	Oxidation (M)	M2:Oxidation (M):1000.00
716	In gel	R.KYEEVAR.K	A0A0B8RWL1	7	31.54	893.461	2	447.737	-1.1	1.45
717	In gel	K.SAIVHLINYQDDAELATR.A	A0A0B8RXE4	18	67.24	2028.03	3	677.015	-2.8	36.59
718	In gel	K.M(+15.99)EEIVEGC(+57.02)TGALHILAR.D	A0A0B8RXE4	17	59.91	1913.93	3	638.985	-0.2	34.65	Oxidation (M); Carbamidomethylation	M1:Oxidation (M):1000.00;C8:Carbamidomethylation:1000.00
719	In gel	K.LIILAN(+.98)GGPQALVQIMR.S	A0A0B8RXE4	17	58.56	1807.04	2	904.528	1.3	69.41	Deamidation (NQ)	N6:Deamidation (NQ):33.81
720	In gel	K.MEEIVEGC(+57.02)TGALHILAR.D	A0A0B8RXE4	17	57.62	1897.94	3	633.653	-1.8	38.75	Carbamidomethylation	C8:Carbamidomethylation:1000.00
721	In gel	R.NLALC(+57.02)PANHAPLQEAAVIPR.L	A0A0B8RXE4	20	56.5	2154.14	3	719.054	1.7	34.63	Carbamidomethylation	C5:Carbamidomethylation:1000.00
722	In gel	R.VAAGVLC(+57.02)ELAQDKEAADAIDAEGASAPLM(+15.99)ELLHSR.N	A0A0B8RXE4	35	54.69	3636.78	4	910.203	2.1	65.18	Carbamidomethylation; Oxidation (M)	C7:Carbamidomethylation:1000.00;M29:Oxidation (M):1000.00
723	In gel	R.VSVELTNSLFK.H	A0A0B8RXE4	11	52.91	1235.68	2	618.845	-0.9	40.47
724	In gel	R.TM(+15.99)QNTSDLDTAR.C	A0A0B8RXE4	12	51.96	1367.6	2	684.807	0.2	12.7	Oxidation (M)	M2:Oxidation (M):1000.00
725	In gel	R.TMQNTSDLDTAR.C	A0A0B8RXE4	12	50.69	1351.6	2	676.809	-0.2	13.91
726	In gel	K.RVSVELTNSLFK.H	A0A0B8RXE4	12	50.55	1391.78	3	464.933	-0.4	29.49
727	In gel	K.VLSVC(+57.02)PSNKPAIVEAGGMQALGK.H	A0A0B8RXE4	23	50.37	2325.22	3	776.08	-0.7	32.75	Carbamidomethylation	C5:Carbamidomethylation:1000.00
728	In gel	R.HPEAEMAQNSVR.L	A0A0B8RXE4	12	50.31	1367.63	3	456.883	0.6	11.88
729	In gel	R.VAAGVLC(+57.02)ELAQ(+.98)DKEAADAIDAEGASAPLM(+15.99)ELLHSR.N	A0A0B8RXE4	35	50.22	3637.76	4	910.452	4.7	65.33	Carbamidomethylation; Deamidation (NQ); Oxidation (M)	C7:Carbamidomethylation:1000.00;Q11:Deamidation (NQ):1000.00;M29:Oxidation (M):1000.00
730	In gel	R.LNYGIPAIVK.L	A0A0B8RXE4	10	47.27	1086.64	2	544.33	1.3	36.67
731	In gel	R.VSVELTN(+.98)SLFK.H	A0A0B8RXE4	11	45.91	1236.66	2	619.336	-1.9	44.33	Deamidation (NQ)	N7:Deamidation (NQ):1000.00
732	In gel	R.LVQNC(+57.02)LWTLR.N	A0A0B8RXE4	10	42.2	1301.69	2	651.853	0.6	38.32	Carbamidomethylation	C5:Carbamidomethylation:1000.00
733	In gel	R.ISEDKNPDYR.K	A0A0B8RXE4	10	39.76	1235.58	3	412.867	0.7	11.37
734	In gel	R.NEGTATYAAAVLFR.I	A0A0B8RXE4	14	36.1	1482.75	2	742.379	-2.4	44.34
735	In gel	K.VLSVC(+57.02)PSNKPAIVEAGGM(+15.99)QALGK.H	A0A0B8RXE4	23	34.44	2341.21	3	781.411	-1.5	26.39	Carbamidomethylation; Oxidation (M)	C5:Carbamidomethylation:1000.00;M18:Oxidation (M):1000.00
736	In gel	R.IINEPTAAAIAYGLDK.K	A0A0B8RXG5	16	53.05	1658.89	2	830.451	-0.7	43.42
737	In gel	R.IINEPTAAAIAYGLDKK.V	A0A0B8RXG5	17	52.93	1786.98	3	596.668	0	34.23
738	In gel	R.TTPSYVAFTDTER.L	A0A0B8RXG5	13	46.86	1486.69	2	744.357	3.1	27.86
739	In gel	K.STAGDTHLGGEDFDNR.M	A0A0B8RXG5	16	46.45	1690.72	3	564.582	3.3	15.71
740	In gel	K.VEIIANDQGNR.T	A0A0B8RXG5	11	42.41	1227.62	2	614.818	0.7	15.03
741	In gel	R.FEELNADLFR.G	A0A0B8RXG5	10	41.92	1252.61	2	627.311	-0.4	44.87
742	In gel	K.NSLESYAFNMK.A	A0A0B8RXG5	11	40.77	1302.59	2	652.303	-0.3	34.29
743	In gel	K.DAGTIAGLNVLR.I	A0A0B8RXG5	12	39.99	1198.67	2	600.34	-1.3	42.8
744	In gel	R.VIISAPSADAPMFVMGVNHEKYDK.S	A0A0B8RXN7	24	63.49	2618.29	4	655.581	3.2	40
745	In gel	K.RVIISAPSADAPMFVMGVNHEKYDK.S	A0A0B8RXN7	25	56.94	2774.39	5	555.886	1.2	33.33
746	In gel	R.GAAQNIIPASTGAAK.A	A0A0B8RXN7	15	53.16	1368.74	2	685.375	0.3	18.03
747	In gel	R.VIISAPSADAPMFVM(+15.99)GVNHEKYDK.S	A0A0B8RXN7	24	50.27	2634.28	4	659.578	0.6	33.74	Oxidation (M)	M15:Oxidation (M):47.09
748	In gel	R.VPTPNVSVVDLTC(+57.02)R.L	A0A0B8RXN7	14	44.17	1555.8	2	778.908	-0.3	38.4	Carbamidomethylation	C13:Carbamidomethylation:1000.00
749	In gel	R.VVDLMVHMASKE	A0A0B8RXN7	12	43.28	1357.67	3	453.565	0.3	24.34
750	In gel	K.VIPELNGKLTGMAFR.V	A0A0B8RXN7	15	43	1644.9	3	549.308	0.7	39
751	In gel	R.VIISAPSADAPMFVMGVNHEK.Y	A0A0B8RXN7	21	42.99	2212.1	3	738.374	-1	44.64
752	In gel	K.VIPELN(+.98)GKLTGMAFR.V	A0A0B8RXN7	15	42.62	1645.89	3	549.637	1.1	44.47	Deamidation (NQ)	N6:Deamidation (NQ):1000.00
753	In gel	K.LTGMAFRVPTPNVSVVDLTC(+57.02)R.L	A0A0B8RXN7	21	41.5	2332.2	3	778.412	5.1	53.91	Carbamidomethylation	C20:Carbamidomethylation:1000.00
754	In gel	K.LTGMAFR.V	A0A0B8RXN7	7	41.34	794.411	2	398.213	1.5	18.67
755	In gel	R.VPTPNVSVVDLTC(+57.02)RLEKPAK.Y	A0A0B8RXN7	20	40.91	2222.21	4	556.56	0.6	35.28	Carbamidomethylation	C13:Carbamidomethylation:1000.00
756	In gel	K.VIHDNYGIVEGLMTTVHAITATQK.T	A0A0B8RXN7	24	39.69	2610.35	4	653.595	1.5	56.28
757	In gel	K.VGVNGFGR.I	A0A0B8RXN7	8	38.47	804.424	2	403.219	0.3	15.85
758	In gel	K.VIPELNGK.L	A0A0B8RXN7	8	38.36	868.502	2	435.259	0.9	16.88
759	In gel	R.DGRGAAQNIIPASTGAAK.A	A0A0B8RXN7	18	38.25	1696.89	3	566.636	-0.5	17.12
760	In gel	R.VIISAPSADAPMFVMGVN(+.98)HEKYDK.S	A0A0B8RXN7	24	33.07	2619.27	4	655.831	8.9	39.87	Deamidation (NQ)	N18:Deamidation (NQ):1000.00
761	In gel	R.VIISAPSADAPM(+15.99)FVMGVNHEKYDK.S	A0A0B8RXN7	24	31.31	2634.28	4	659.578	0.8	34.39	Oxidation (M)	M12:Oxidation (M):28.36
762	In gel	R.GLNIALIN(+.98)GTTGQLIK.I	A0A0B8RXQ7	16	45.94	1625.94	2	813.973	-1.7	56.07	Deamidation (NQ)	N8:Deamidation (NQ):13.89
763	In gel	K.NLLDFMK.G	A0A0B8RXQ7	7	42.54	879.452	2	440.733	-0.4	47.82
764	In gel	R.KDSGTYIC(+57.02)EVLGQ(+.98)SFAQ(+.98)SEVKLIVQVPAAKPTAHVPSVVTIGNK.V	A0A0B8RXR8	44	65.81	4667.45	5	934.496	-1.7	54.59	Carbamidomethylation; Deamidation (NQ)	C8:Carbamidomethylation:1000.00;Q13:Deamidation (NQ):24.93;Q17:Deamidation (NQ):19.61
765	In gel	K.DSGTYIC(+57.02)EVLGQ(+.98)SFAQ(+.98)SEVKLIVQ(+.98)VPAAKPTAHVPSVVTIGNK.V	A0A0B8RXR8	43	48.7	4540.34	4	1136.09	-2.1	62.36	Carbamidomethylation; Deamidation (NQ)	C7:Carbamidomethylation:1000.00;Q12:Deamidation (NQ):19.92;Q16:Deamidation (NQ):17.07;Q24:Deamidation (NQ):23.75
766	In gel	K.DNIQM(+15.99)PPDPK.T	A0A0B8RXR8	10	47.95	1169.54	2	585.777	0.4	13.34	Oxidation (M)	M5:Oxidation (M):1000.00
767	In gel	K.DSGTYIC(+57.02)EVLGQ(+.98)SFAQ(+.98)SEVKLIVQVPAAKPTAHVPSVVTIGNK.V	A0A0B8RXR8	43	46.52	4539.36	4	1135.84	-4.8	62.51	Carbamidomethylation; Deamidation (NQ)	C7:Carbamidomethylation:1000.00;Q12:Deamidation (NQ):2.85;Q16:Deamidation (NQ):0.00
768	In gel	K.FTDNYKDR.A	A0A0B8RXR8	8	37.03	1057.48	2	529.748	-1.1	10.27
769	In gel	R.HPDDNEWNHVSMC(+57.02)IVN(+.98)GGGIR.S	A0A0B8RXZ9	21	74.64	2407.04	3	803.355	0	33.66	Carbamidomethylation; Deamidation (NQ)	C13:Carbamidomethylation:1000.00;N16:Deamidation (NQ):193.63
770	In gel	R.HPDDNEWNHVSMC(+57.02)IVNGGGIR.S	A0A0B8RXZ9	21	73.22	2406.06	4	602.522	-0.8	34.57	Carbamidomethylation	C13:Carbamidomethylation:1000.00
771	In gel	R.HGQGTGELLQVSGIK.V	A0A0B8RXZ9	15	70.42	1522.81	2	762.411	-1.3	21.59
772	In gel	R.QVPVVQAYAFGK.Y	A0A0B8RXZ9	12	60.36	1305.71	3	436.243	-1	32.55
773	In gel	R.HPDDNEWNHVSM(+15.99)C(+57.02)IVN(+.98)GGGIR.S	A0A0B8RXZ9	21	59.66	2423.04	4	606.767	0	27.74	Oxidation (M); Carbamidomethylation; Deamidation (NQ)	M12:Oxidation (M):1000.00;C13:Carbamidomethylation:1000.00;N16:Deamidation (NQ):99.62
774	In gel	R.HPDDNEWN(+.98)HVSMC(+57.02)IVN(+.98)GGGIR.S	A0A0B8RXZ9	21	56.16	2408.03	4	603.018	5.6	34.55	Deamidation (NQ); Carbamidomethylation	N8:Deamidation (NQ):16.65;C13:Carbamidomethylation:1000.00;N16:Deamidation (NQ):63.50
775	In gel	K.ETPVLSNPGPYLEFR.D	A0A0B8RXZ9	15	56.05	1717.87	2	859.941	0	48.91
776	In gel	R.QAFEHSVHR.H	A0A0B8RXZ9	9	54.66	1109.54	2	555.775	-1	1.47
777	In gel	K.C(+57.02)TGQDC(+57.02)YGGVAR.R	A0A0B8RXZ9	12	53.35	1342.54	2	672.277	0.5	13.11	Carbamidomethylation	C1:Carbamidomethylation:1000.00;C6:Carbamidomethylation:1000.00
778	In gel	R.HGQ(+.98)GTGELLQVSGIK.V	A0A0B8RXZ9	15	49.19	1523.79	3	508.939	0.6	24.15	Deamidation (NQ)	Q3:Deamidation (NQ):77.21
779	In gel	R.HGQGTGELLQ(+.98)VSGIK.V	A0A0B8RXZ9	15	48.63	1523.79	3	508.944	9.9	21.36	Deamidation (NQ)	Q10:Deamidation (NQ):31.75
780	In gel	R.VPTYVPLEM(+15.99)EK.S	A0A0B8RXZ9	11	46.56	1320.66	2	661.34	0.9	25.27	Oxidation (M)	M9:Oxidation (M):1000.00
781	In gel	K.C(+57.02)RVPTYVPLEM(+15.99)EK.S	A0A0B8RXZ9	13	41.44	1636.8	3	546.606	0	20.55	Carbamidomethylation; Oxidation (M)	C1:Carbamidomethylation:1000.00;M11:Oxidation (M):1000.00
782	In gel	R.YDAMALGNHEFDNGLDGLLDPLLK.Y	A0A0B8RXZ9	24	36.9	2630.27	3	877.766	2.5	72.34
783	In gel	R.LATATFAGIENK.F	A0A0B8RYB8	12	42.69	1234.66	2	618.335	-0.3	25.26
784	In gel	R.AAVPSGASTGIYEALELR.D	A0A0B8RYL7	18	54.66	1803.94	3	602.32	1.4	49.77
785	In gel	K.YGKDATNVGDEGGFAPNILENKEALELLK.N	A0A0B8RYL7	29	52.65	3104.57	4	777.149	0.7	52.15
786	In gel	R.HIADLAGN(+.98)KEVVLPVPAFNVINGGSHAGNK.L	A0A0B8RYL7	30	49.5	3038.59	4	760.657	1.5	57.76	Deamidation (NQ)	N8:Deamidation (NQ):76.82
787	In gel	R.HIADLAGNKEVVLPVPAFNVIN(+.98)GGSHAGNK.L	A0A0B8RYL7	30	49.17	3038.59	4	760.655	-1.4	60.35	Deamidation (NQ)	N22:Deamidation (NQ):28.36
788	In gel	R.AAVPSGASTGIYEALELRDNDKTR.F	A0A0B8RYL7	24	42.43	2533.28	4	634.328	3	33.64
789	In gel	R.YISPDQLADLYK.T	A0A0B8RYL7	12	38.55	1424.72	2	713.367	0.8	48.29
790	In gel	R.IGAEVYHNLK.N	A0A0B8RYL7	10	37.24	1142.61	3	381.876	-1.3	14.43
791	In gel	K.LAVNPTGTVLLK.I	A0A0B8RYM5	12	38.75	1224.74	2	613.379	-0.7	32.45
792	In gel	R.ALANSLAC(+57.02)QGK.Y	A0A0B8RYT7	11	54.62	1131.57	2	566.793	0.1	14.19	Carbamidomethylation	C8:Carbamidomethylation:1000.00
793	In gel	K.GILAADESTGSIAK.R	A0A0B8RYT7	14	47.06	1331.69	2	666.854	0.2	22.1
794	In gel	K.GILAADESTGSIAKR.L	A0A0B8RYT7	15	45.49	1487.79	3	496.939	0.9	17.06
795	In gel	R.ALQASALK.A	A0A0B8RYT7	8	42.02	800.476	2	401.245	0.9	13.03
796	In gel	M.PHQYPALTPEQK.K	A0A0B8RYT7	12	40.74	1407.71	3	470.246	1.7	13.72
797	In gel	K.C(+57.02)(+42.01)PLHKPWGLTFSYGR.A	A0A0B8RYT7	15	32.04	1859.91	4	465.989	6.6	30.55	Carbamidomethylation; Acetylation (N-term)	C1:Carbamidomethylation:1000.00;C1:Acetylation (N-term):1000.00
798	In gel	R.QPVDATDWC(+57.02)C(+57.02)R.V	A0A0B8RYU6	11	53.13	1406.57	2	704.293	0	22.16	Carbamidomethylation	C9:Carbamidomethylation:1000.00;C10:Carbamidomethylation:1000.00
799	In gel	R.KDTITC(+57.02)GGETEC(+57.02)R.R	A0A0B8RYU6	13	37.04	1525.65	3	509.557	0.1	7.39	Carbamidomethylation	C6:Carbamidomethylation:1000.00;C12:Carbamidomethylation:1000.00
800	In gel	K.AAALC(+57.02)FR.R	A0A0B8RYU6	7	34.18	807.406	2	404.71	-0.9	17.11	Carbamidomethylation	C5:Carbamidomethylation:1000.00
801	In gel	R.VETGILRPGMVVTFAPVNITTEVK.S	A0A0B8RYZ8	24	52.17	2570.41	3	857.812	-0.5	57.57
802	In gel	R.EHALLAYTLGVK.Q	A0A0B8RYZ8	12	51.7	1313.73	3	438.919	0.5	30.1
803	In gel	K.THINIVVIGHVDSGK.S	A0A0B8RYZ8	15	47.24	1587.87	4	397.976	0.8	19.82
804	In gel	K.IGGIGTVPVGR.V	A0A0B8RYZ8	11	44.46	1024.6	2	513.309	0.7	22.35
805	In gel	R.LPLQDVYK.I	A0A0B8RYZ8	8	31.71	974.544	2	488.279	0.2	24.52
806	In gel	R.QMEKDETVSDSSPHIANIGR.L	A0A0B8RZE9	20	40.73	2213.04	4	554.267	0.6	16.61
807	In gel	R.STLNEIYFGK.T	A0A0B8RZE9	10	40.29	1170.59	2	586.304	0.9	31.66
808	In gel	K.LDKIAIPDFGTGAMENWGLITYR.E	A0A0B8RZR1	23	62.34	2580.3	3	861.108	-0.9	69.28
809	In gel	K.IAIPDFGTGAMENWGLITYR.E	A0A0B8RZR1	20	59.23	2224.1	2	1113.05	-1.5	71.96
810	In gel	R.ETNLLYDSQESAASNK.Q	A0A0B8RZR1	16	58.71	1768.81	3	590.611	0.6	22.58
811	In gel	R.YFGSLVKPIASELK.W	A0A0B8RZR1	14	57.34	1550.87	2	776.442	-0.7	36.55
812	In gel	K.IAIPDFGTGAM(+15.99)ENWGLITYR.E	A0A0B8RZR1	20	56.05	2240.09	3	747.707	1.9	68.7	Oxidation (M)	M11:Oxidation (M):1000.00
813	In gel	K.VNKDHVGFYR.V	A0A0B8RZR1	10	51.11	1233.63	3	412.216	0.4	12.23
814	In gel	K.SVPMSTYLVAWAVHQFK.Y	A0A0B8RZR1	17	50.81	1963	3	655.342	0.5	68.52
815	In gel	K.LDKIAIPDFGTGAM(+15.99)ENWGLITYR.E	A0A0B8RZR1	23	50.79	2596.3	3	866.44	-0.7	64.38	Oxidation (M)	M14:Oxidation (M):1000.00
816	In gel	K.YIAATDHEPTDARK.S	A0A0B8RZR1	14	50.53	1586.77	3	529.93	0.2	11.98
817	In gel	R.YPDAGAGEASR.K	A0A0B8RZR1	11	49.45	1092.48	2	547.249	0.2	13
818	In gel	K.YIAATDHEPTDAR.K	A0A0B8RZR1	13	46.24	1458.67	3	487.232	1	15.45
819	In gel	K.QALETTK.S	A0A0B8RZR1	7	44.88	789.423	2	395.718	-1.4	1.64
820	In gel	R.YISFNSYGK.T	A0A0B8RZR1	9	44.27	1077.51	2	539.764	1.3	23.67
821	In gel	K.SFPC(+57.02)FDEPNKK.A	A0A0B8RZR1	11	43.31	1367.62	3	456.878	-3.1	18.95	Carbamidomethylation	C4:Carbamidomethylation:1000.00
822	In gel	R.AGFIDDAFALAR.A	A0A0B8RZR1	12	43.25	1265.64	2	633.828	1	57.47
823	In gel	K.TMAWDWVR.L	A0A0B8RZR1	8	40.97	1063.49	2	532.753	0.8	43.09
824	In gel	K.ADPSKPSSEFSYK.W	A0A0B8RZR1	13	40.48	1441.67	3	481.564	-0.9	15.04
825	In gel	K.TM(+15.99)AWDWVR.L	A0A0B8RZR1	8	40.01	1079.49	2	540.75	0.5	34.47	Oxidation (M)	M2:Oxidation (M):1000.00
826	In gel	R.YISFN(+.98)SYGK.T	A0A0B8RZR1	9	39	1078.5	2	540.255	-1.5	27.58	Deamidation (NQ)	N5:Deamidation (NQ):1000.00
827	In gel	R.LNWEYLVK.R	A0A0B8RZR1	8	37.42	1063.57	2	532.793	1	42.96
828	In gel	K.SVPM(+15.99)STYLVAWAVHQFK.Y	A0A0B8RZR1	17	34.89	1979	3	660.674	0.9	58.74	Oxidation (M)	M4:Oxidation (M):1000.00
829	In gel	K.EKLLYGLASVK.N	A0A0B8RZR1	11	34.37	1219.72	3	407.579	-1	25.38
830	In gel	K.LLYGLASVK.N	A0A0B8RZR1	9	33.22	962.58	2	482.298	0.4	30.63
831	In gel	R.LNWEYLVKR.Y	A0A0B8RZR1	9	33.04	1219.67	3	407.564	-0.7	33.08
832	In gel	R.QM(+15.99)GYPVLK.V	A0A0B8RZR1	8	31.93	950.49	2	476.252	0.4	21.65	Oxidation (M)	M2:Oxidation (M):1000.00
833	In gel	R.HQGVMVGM(+15.99)GQKDSYVGDEAQSK.R	A0A0B8RZU4	22	73.05	2366.06	4	592.524	0.8	13.41	Oxidation (M)	M8:Oxidation (M):28.96
834	In gel	R.HQGVMVGMGQKDSYVGDEAQSK.R	A0A0B8RZU4	22	71.73	2350.07	4	588.525	1	16.78
835	In gel	R.TTGIVMDSGDGVTHTVPIYEGYALPHAILR.L	A0A0B8RZU4	30	62.73	3182.61	4	796.658	-0.9	51.64
836	In gel	K.SYELPDGQVITIGNER.F	A0A0B8RZU4	16	57.36	1789.88	2	895.95	0	47.02
837	In gel	R.HQGVMVGMGQK.D	A0A0B8RZU4	11	54.72	1170.56	2	586.289	0.2	12.39
838	In gel	R.HQGVMVGM(+15.99)GQK.D	A0A0B8RZU4	11	53.79	1186.56	2	594.287	-0.2	1.9	Oxidation (M)	M8:Oxidation (M):78.06
839	In gel	R.MQKEITALAPSTMK.I	A0A0B8RZU4	14	53.73	1547.81	3	516.943	2.2	19.6
840	In gel	R.GYSFTTTAER.E	A0A0B8RZU4	10	53.04	1131.52	2	566.768	1.2	17.81
841	In gel	K.IWHHTFYNELR.V	A0A0B8RZU4	11	52.52	1514.74	3	505.922	2.4	18.85
842	In gel	R.VAPEEHPVLLTEAPLNPK.A	A0A0B8RZU4	18	51.32	1953.06	3	652.027	1.3	31.24
843	In gel	K.DSYVGDEAQSKR.G	A0A0B8RZU4	12	50.93	1353.62	2	677.815	-0.1	11.94
844	In gel	R.HQGVM(+15.99)VGM(+15.99)GQK.D	A0A0B8RZU4	11	50.75	1202.55	2	602.284	0.8	1.36	Oxidation (M)	M5:Oxidation (M):1000.00;M8:Oxidation (M):1000.00
845	In gel	K.DSYVGDEAQSK.R	A0A0B8RZU4	11	46.91	1197.51	2	599.768	5.2	13.29
846	In gel	K.AGFAGDDAPR.A	A0A0B8RZU4	10	46.87	975.441	2	488.727	-1.1	13.36
847	In gel	R.AVFPSIVGRPR.H	A0A0B8RZU4	11	44.91	1197.7	3	400.239	-2	21.68
848	In gel	K.QEYDESGPSIVHR.K	A0A0B8RZU4	13	44.86	1515.7	3	506.24	1.4	14.94
849	In gel	K.EITALAPSTMK.I	A0A0B8RZU4	11	44.48	1160.61	2	581.315	3.7	22.97
850	In gel	R.LDLAGRDLTDYLMK.I	A0A0B8RZU4	14	44.29	1622.83	3	541.952	0.8	50.76
851	In gel	R.AVFPSIVGRPRHQGVMVGMGQKDSYVGDEAQSK.R	A0A0B8RZU4	33	44.05	3529.76	5	706.959	0.9	27
852	In gel	K.EITALAPSTM(+15.99)K.I	A0A0B8RZU4	11	43.3	1176.61	2	589.309	-2.2	23.14	Oxidation (M)	M10:Oxidation (M):1000.00
853	In gel	R.HQGVM(+15.99)VGMGQK.D	A0A0B8RZU4	11	42.82	1186.56	3	396.527	0.4	10.68	Oxidation (M)	M5:Oxidation (M):77.24
854	In gel	R.M(+15.99)QKEITALAPSTMK.I	A0A0B8RZU4	14	39.59	1563.8	3	522.274	0.9	17	Oxidation (M)	M1:Oxidation (M):91.71
855	In gel	R.DLTDYLMK.I	A0A0B8RZU4	8	36.32	997.479	2	499.747	0.5	47.43
856	In gel	K.IIAPPER.K	A0A0B8RZU4	7	35.31	794.465	2	398.241	2.1	13.91
857	In gel	R.AILYNYADDDIYVR.V	A0A0B8RZV9	14	52.15	1702.82	2	852.417	-1	44.09
858	In gel	R.EYVLPSFEVR.L	A0A0B8RZV9	10	50.28	1237.63	2	619.825	0.9	43.38
859	In gel	R.ITPDLIPSFR.F	A0A0B8RZV9	10	46.76	1157.64	2	579.83	1.3	44.91
860	In gel	K.YIQEGDAC(+57.02)K.A	A0A0B8RZV9	9	39.92	1082.47	2	542.242	-0.4	11.34	Carbamidomethylation	C8:Carbamidomethylation:1000.00
861	In gel	K.TDVVSPPVC(+57.02)GN(+.98)YFVEVGEDC(+57.02)DC(+57.02)GSPATC(+57.02)RDSC(+57.02)C(+57.02)DAATC(+57.02)K.L	A0A0C4ZNF1	39	33.13	4415.71	4	1104.93	-6.1	52.02	Carbamidomethylation; Deamidation (NQ)	C9:Carbamidomethylation:1000.00;N11:Deamidation (NQ):1000.00;C20:Carbamidomethylation:1000.00;C22:Carbamidomethylation:1000.00;C28:Carbamidomethylation:1000.00;C32:Carbamidomethylation:1000.00;C33:Carbamidomethylation:1000.00;C38:Carbamidomethylation:1000.00
862	In gel	R.RPYC(+57.02)TVMVLKPDR.I	A0A0C5DGP5	13	61.81	1633.84	3	545.62	-2.3	16.23	Carbamidomethylation	C4:Carbamidomethylation:1000.00
863	In gel	R.RPYC(+57.02)TVM(+15.99)VLKPDR.I	A0A0C5DGP5	13	58.63	1649.84	3	550.953	-0.6	13.85	Carbamidomethylation; Oxidation (M)	C4:Carbamidomethylation:1000.00;M7:Oxidation (M):1000.00
864	In gel	K.FC(+57.02)TEQHK.G	A0A0C5DGP5	7	40.75	948.412	2	475.215	2.6	1.13	Carbamidomethylation	C2:Carbamidomethylation:1000.00
865	In gel	R.RPYC(+57.02)TVMVLKPDRIFWFNR.G	A0A0C5DGP5	19	38.68	2497.29	4	625.329	-0.2	45.88	Carbamidomethylation	C4:Carbamidomethylation:1000.00
866	In gel	R.TWFN(+.98)LSC(+57.02)GDDYPFVC(+57.02)K.F	A0A0C5DKL1	16	70.67	2008.83	2	1005.42	-1.2	66.62	Deamidation (NQ); Carbamidomethylation	N4:Deamidation (NQ):1000.00;C7:Carbamidomethylation:1000.00;C15:Carbamidomethylation:1000.00
867	In gel	R.KAQYC(+57.02)ISKWTDGSSVIYK.N	A0A0C5DKL1	18	69.32	2133.06	3	712.027	0.8	24.94	Carbamidomethylation	C5:Carbamidomethylation:1000.00
868	In gel	R.TWFNLSC(+57.02)GDDYPFVC(+57.02)K.F	A0A0C5DKL1	16	64.26	2007.85	2	1004.94	6.8	62.27	Carbamidomethylation	C7:Carbamidomethylation:1000.00;C15:Carbamidomethylation:1000.00
869	In gel	R.T(+42.01)WFNLSC(+57.02)GDDYPFVC(+57.02)K.F	A0A0C5DKL1	16	59.24	2049.86	2	1025.94	0.9	61.81	Acetylation (N-term); Carbamidomethylation	T1:Acetylation (N-term):1000.00;C7:Carbamidomethylation:1000.00;C15:Carbamidomethylation:1000.00
870	In gel	K.W(+42.01)TDGSSVIYK.N	A0A0C5DKL1	10	54.21	1196.57	2	599.294	1.1	22.35	Acetylation (N-term)	W1:Acetylation (N-term):1000.00
871	In gel	K.N(+.98)C(+57.02)FGLEK.Q	A0A0C5DKL1	7	48.65	867.38	2	434.697	-0.5	20.71	Deamidation (NQ); Carbamidomethylation	N1:Deamidation (NQ):1000.00;C2:Carbamidomethylation:1000.00
872	In gel	R.FIKN(+.98)C(+57.02)FGLEK.Q	A0A0C5DKL1	10	48.47	1255.63	3	419.55	0.1	21.99	Deamidation (NQ); Carbamidomethylation	N4:Deamidation (NQ):1000.00;C5:Carbamidomethylation:1000.00
873	In gel	R.FIKNC(+57.02)FGLEK.Q	A0A0C5DKL1	10	47.65	1254.64	3	419.222	0	18.75	Carbamidomethylation	C5:Carbamidomethylation:1000.00
874	In gel	R.K(+42.01)AQYC(+57.02)ISKWTDGSSVIYK.N	A0A0C5DKL1	18	46.51	2175.07	3	726.031	2.3	36.88	Acetylation (N-term); Carbamidomethylation	K1:Acetylation (N-term):1000.00;C5:Carbamidomethylation:1000.00
875	In gel	K.AQYC(+57.02)ISK.W	A0A0C5DKL1	7	39.78	868.411	2	435.213	0.4	12.38	Carbamidomethylation	C4:Carbamidomethylation:1000.00
876	In gel	K.A(+42.01)QYC(+57.02)ISKWTDGSSVIYK.N	A0A0C5DKL1	17	37.58	2046.97	3	683.332	0.4	48.09	Acetylation (N-term); Carbamidomethylation	A1:Acetylation (N-term):1000.00;C4:Carbamidomethylation:1000.00
877	In gel	R.KAQ(+.98)YC(+57.02)ISK.W	A0A0C5DKL1	8	37.12	997.49	2	499.752	0.1	6.48	Deamidation (NQ); Carbamidomethylation	Q3:Deamidation (NQ):1000.00;C5:Carbamidomethylation:1000.00
878	In gel	R.T(+42.01)WFN(+.98)LSC(+57.02)GDDYPFVC(+57.02)K.F	A0A0C5DKL1	16	34.95	2050.84	2	1026.44	6.8	75	Acetylation (N-term); Deamidation (NQ); Carbamidomethylation	T1:Acetylation (N-term):1000.00;N4:Deamidation (NQ):1000.00;C7:Carbamidomethylation:1000.00;C15:Carbamidomethylation:1000.00
879	In gel	R.F(+42.01)IKNC(+57.02)FGLEK.Q	A0A0C5DKL1	10	34.9	1296.65	2	649.334	0.5	32.66	Acetylation (N-term); Carbamidomethylation	F1:Acetylation (N-term):1000.00;C5:Carbamidomethylation:1000.00
880	In gel	K.KTLAMLKDGVIWMGLNDVWNEC(+57.02)NWGWTDGAK.L	A0A0C5DM02	31	94.92	3607.71	4	902.936	3.2	70.66	Carbamidomethylation	C22:Carbamidomethylation:1000.00
881	In gel	K.TLAMLKDGVIWM(+15.99)GLN(+.98)DVWNEC(+57.02)NWGWTDGAK.L	A0A0C5DM02	30	89.99	3496.59	3	1166.53	-1.8	72.14	Oxidation (M); Deamidation (NQ); Carbamidomethylation	M12:Oxidation (M):78.75;N15:Deamidation (NQ):64.16;C21:Carbamidomethylation:1000.00
882	In gel	K.KTLAMLKDGVIWMGLNDVWN(+.98)EC(+57.02)NWGWTDGAK.L	A0A0C5DM02	31	86.22	3608.69	4	903.188	9.1	70.65	Deamidation (NQ); Carbamidomethylation	N20:Deamidation (NQ):34.76;C22:Carbamidomethylation:1000.00
883	In gel	K.DGVIWMGLNDVWNEC(+57.02)NWGWTDGAK.L	A0A0C5DM02	24	85.13	2822.22	2	1412.12	-1.7	76.9	Carbamidomethylation	C15:Carbamidomethylation:1000.00
884	In gel	K.TLAMLKDGVIWM(+15.99)GLNDVWN(+.98)EC(+57.02)NWGWTDGAK.L	A0A0C5DM02	30	84	3496.59	3	1166.54	3.9	73	Oxidation (M); Deamidation (NQ); Carbamidomethylation	M12:Oxidation (M):78.75;N19:Deamidation (NQ):15.97;C21:Carbamidomethylation:1000.00
885	In gel	K.DGVIWM(+15.99)GLNDVWNEC(+57.02)NWGWTDGAK.L	A0A0C5DM02	24	83.27	2838.22	3	947.08	0.9	75.12	Oxidation (M); Carbamidomethylation	M6:Oxidation (M):1000.00;C15:Carbamidomethylation:1000.00
886	In gel	K.TLAMLKDGVIWMGLN(+.98)DVWNEC(+57.02)NWGWTDGAK.L	A0A0C5DM02	30	82.68	3480.59	3	1161.21	3.6	74.03	Deamidation (NQ); Carbamidomethylation	N15:Deamidation (NQ):61.69;C21:Carbamidomethylation:1000.00
887	In gel	K.TLAM(+15.99)LKDGVIWMGLNDVWNEC(+57.02)NWGWTDGAK.L	A0A0C5DM02	30	81.98	3495.61	3	1166.21	-1.2	72.77	Oxidation (M); Carbamidomethylation	M4:Oxidation (M):36.20;C21:Carbamidomethylation:1000.00
888	In gel	K.TLAM(+15.99)LKDGVIWM(+15.99)GLN(+.98)DVWNEC(+57.02)NWGWTDGAK.L	A0A0C5DM02	30	77.37	3512.58	3	1171.87	-0.1	70.6	Oxidation (M); Deamidation (NQ); Carbamidomethylation	M4:Oxidation (M):1000.00;M12:Oxidation (M):1000.00;N15:Deamidation (NQ):42.68;C21:Carbamidomethylation:1000.00
889	In gel	K.TLAM(+15.99)LKDGVIWM(+15.99)GLNDVWNEC(+57.02)NWGWTDGAK.L	A0A0C5DM02	30	76.23	3511.6	3	1171.54	1	70.63	Oxidation (M); Carbamidomethylation	M4:Oxidation (M):1000.00;M12:Oxidation (M):1000.00;C21:Carbamidomethylation:1000.00
890	In gel	K.DGVIWM(+15.99)GLN(+.98)DVWNEC(+57.02)NWGWTDGAK.L	A0A0C5DM02	24	72.2	2839.2	3	947.41	3.2	75.16	Oxidation (M); Deamidation (NQ); Carbamidomethylation	M6:Oxidation (M):1000.00;N9:Deamidation (NQ):42.68;C15:Carbamidomethylation:1000.00
891	In gel	K.LDYKAWNEGTNC(+57.02)FVFK.I	A0A0C5DM02	16	70.78	1990.92	3	664.649	0.2	43.41	Carbamidomethylation	C12:Carbamidomethylation:1000.00
892	In gel	K.LDYKAWN(+.98)EGTNC(+57.02)FVFK.I	A0A0C5DM02	16	64.87	1991.91	3	664.98	4.4	45.92	Deamidation (NQ); Carbamidomethylation	N7:Deamidation (NQ):46.31;C12:Carbamidomethylation:1000.00
893	In gel	K.TLAM(+15.99)LKDGVIWM(+15.99)GLNDVWN(+.98)EC(+57.02)NWGWTDGAK.L	A0A0C5DM02	30	61.2	3512.58	3	1171.87	0.7	70.87	Oxidation (M); Deamidation (NQ); Carbamidomethylation	M4:Oxidation (M):1000.00;M12:Oxidation (M):1000.00;N19:Deamidation (NQ):11.59;C21:Carbamidomethylation:1000.00
894	In gel	K.DGVIWM(+15.99)GLNDVWN(+.98)EC(+57.02)NWGWTDGAK.L	A0A0C5DM02	24	60.14	2839.2	3	947.411	4.1	74.88	Oxidation (M); Deamidation (NQ); Carbamidomethylation	M6:Oxidation (M):1000.00;N13:Deamidation (NQ):0.00;C15:Carbamidomethylation:1000.00
895	In gel	K.TLAMLKDGVIWMGLNDVWN(+.98)EC(+57.02)NWGWTDGAK.L	A0A0C5DM02	30	58.41	3480.59	3	1161.21	6.4	75.06	Deamidation (NQ); Carbamidomethylation	N19:Deamidation (NQ):13.03;C21:Carbamidomethylation:1000.00
896	In gel	K.LDYKAWNEGTN(+.98)C(+57.02)FVFK.I	A0A0C5DM02	16	58.32	1991.91	3	664.982	8.6	45.46	Deamidation (NQ); Carbamidomethylation	N11:Deamidation (NQ):43.34;C12:Carbamidomethylation:1000.00
897	In gel	K.TLAM(+15.99)LKDGVIWM(+15.99)GLNDVWNEC(+57.02)N(+.98)WGWTDGAK.L	A0A0C5DM02	30	57.63	3512.58	3	1171.87	4.6	71.92	Oxidation (M); Carbamidomethylation; Deamidation (NQ)	M4:Oxidation (M):1000.00;M12:Oxidation (M):1000.00;C21:Carbamidomethylation:1000.00;N22:Deamidation (NQ):28.36
898	In gel	K.AWNEGTNC(+57.02)FVFKIAK.N	A0A0C5DM02	15	56.74	1783.87	2	892.947	4.3	36.94	Carbamidomethylation	C8:Carbamidomethylation:1000.00
899	In gel	K.AWN(+.98)EGTNC(+57.02)FVFK.I	A0A0C5DM02	12	53.53	1472.64	2	737.328	1.7	40.17	Deamidation (NQ); Carbamidomethylation	N3:Deamidation (NQ):69.71;C8:Carbamidomethylation:1000.00
900	In gel	K.L(+42.01)DYKAWNEGTNC(+57.02)FVFK.I	A0A0C5DM02	16	50.68	2032.94	2	1017.47	-1.5	56.71	Acetylation (N-term); Carbamidomethylation	L1:Acetylation (N-term):1000.00;C12:Carbamidomethylation:1000.00
901	In gel	K.D(+42.01)GVIWM(+15.99)GLNDVWNEC(+57.02)NWGWTDGAK.L	A0A0C5DM02	24	49.85	2880.23	3	961.083	0.5	74.16	Acetylation (N-term); Oxidation (M); Carbamidomethylation	D1:Acetylation (N-term):1000.00;M6:Oxidation (M):1000.00;C15:Carbamidomethylation:1000.00
902	In gel	K.AWNEGTN(+.98)C(+57.02)FVFK.I	A0A0C5DM02	12	48.54	1472.64	2	737.328	1	41.36	Deamidation (NQ); Carbamidomethylation	N7:Deamidation (NQ):61.69;C8:Carbamidomethylation:1000.00
903	In gel	K.T(+42.01)LAM(+15.99)LKDGVIWMGLNDVWNEC(+57.02)NWGWTDGAK.L	A0A0C5DM02	30	48.22	3537.62	3	1180.22	4.7	69.52	Acetylation (N-term); Oxidation (M); Carbamidomethylation	T1:Acetylation (N-term):1000.00;M4:Oxidation (M):0.00;C21:Carbamidomethylation:1000.00
904	In gel	K.DGVIWM(+15.99)GLN(+.98)DVWN(+.98)EC(+57.02)NWGWTDGAK.L	A0A0C5DM02	24	46.41	2840.18	3	947.743	7.7	74.8	Oxidation (M); Deamidation (NQ); Carbamidomethylation	M6:Oxidation (M):1000.00;N9:Deamidation (NQ):9.00;N13:Deamidation (NQ):13.03;C15:Carbamidomethylation:1000.00
905	In gel	K.D(+42.01)GVIWM(+15.99)GLN(+.98)DVWNEC(+57.02)NWGWTDGAK.L	A0A0C5DM02	24	46.09	2881.21	3	961.414	3.5	74.13	Acetylation (N-term); Oxidation (M); Deamidation (NQ); Carbamidomethylation	D1:Acetylation (N-term):1000.00;M6:Oxidation (M):1000.00;N9:Deamidation (NQ):11.12;C15:Carbamidomethylation:1000.00
906	In gel	K.LDYKAWN(+.98)EGTN(+.98)C(+57.02)FVFK.I	A0A0C5DM02	16	45.25	1992.89	3	665.311	9.7	45.38	Deamidation (NQ); Carbamidomethylation	N7:Deamidation (NQ):1000.00;N11:Deamidation (NQ):1000.00;C12:Carbamidomethylation:1000.00
907	In gel	K.AWN(+.98)EGTN(+.98)C(+57.02)FVFK.I	A0A0C5DM02	12	41.91	1473.62	2	737.819	0.1	46.26	Deamidation (NQ); Carbamidomethylation	N3:Deamidation (NQ):1000.00;N7:Deamidation (NQ):1000.00;C8:Carbamidomethylation:1000.00
908	In gel	K.FC(+57.02)TEQHK.G	A0A0C5DM02	7	40.75	948.412	2	475.215	2.6	1.13	Carbamidomethylation	C2:Carbamidomethylation:1000.00
909	In gel	K.K(+42.01)TLAMLK.D	A0A0C5DM02	7	38.76	845.505	2	423.759	-0.7	21.67	Acetylation (N-term)	K1:Acetylation (N-term):1000.00
910	In gel	K.T(+42.01)LAMLKDGVIWM(+15.99)GLNDVWNEC(+57.02)NWGWTDGAK.L	A0A0C5DM02	30	38.14	3537.62	4	885.413	2.2	68.85	Acetylation (N-term); Oxidation (M); Carbamidomethylation	T1:Acetylation (N-term):1000.00;M12:Oxidation (M):0.00;C21:Carbamidomethylation:1000.00
911	In gel	K.KTLAMLK.D	A0A0C5DM02	7	36.77	803.494	2	402.754	-1.6	12.2
912	In gel	K.G(+42.01)SHLVSLHNIAEADFVVKK.T	A0A0C5DM02	19	36.36	2105.13	4	527.288	-2.1	43.08	Acetylation (N-term)	G1:Acetylation (N-term):1000.00
913	In gel	K.KTLAM(+15.99)LK.D	A0A0C5DM02	7	35.96	819.489	2	410.751	-1.7	2.37	Oxidation (M)	M5:Oxidation (M):1000.00
914	In gel	K.EYWFYPASNC(+57.02)QEESEQC(+57.02)	A0A0D3N8V5	17	40.57	2225.83	2	1113.91	-9.6	41.86	Carbamidomethylation	C10:Carbamidomethylation:1000.00;C17:Carbamidomethylation:1000.00
915	In gel	K.AAAIC(+57.02)FR.D	A0A0D3N8V5	7	34.18	807.406	2	404.71	-0.9	17.11	Carbamidomethylation	C5:Carbamidomethylation:1000.00
916	In gel	R.AVFVDLEPTVIDEVR.T	A0A0F7YZ13	15	33.44	1700.9	2	851.456	-0.4	59.73
917	In gel	K.DVNAAIATIK.T	A0A0F7YZ13	10	31.35	1014.57	2	508.291	-3.6	26.14
918	In gel	R.LSGGIDFNQPLIITR.I	A0A0F7YZI0	15	49.99	1642.9	2	822.46	0.7	51.8
919	In gel	K.GVDEVTIVNLLTNR.S	A0A0F7Z1A2	14	60.65	1541.84	2	771.929	1.3	61.6
920	In gel	R.QDIAFAYQR.R	A0A0F7Z1A2	9	45.93	1110.55	2	556.281	1.2	24.29
921	In gel	K.TPAQYDASELK.A	A0A0F7Z1A2	11	43.39	1221.59	2	611.802	1.6	16.28
922	In gel	K.GLGTDEDTLIEIVC(+57.02)SR.T	A0A0F7Z1A2	16	38.06	1776.86	2	889.43	-6.5	64.27	Carbamidomethylation	C14:Carbamidomethylation:1000.00
923	In gel	M.S(+42.01)TVHEILSK.L	A0A0F7Z1A2	9	38.05	1054.57	2	528.291	1.5	21.32	Acetylation (N-term)	S1:Acetylation (N-term):1000.00
924	In gel	K.LTLSALLDGK.N	A0A0F7Z1A4	10	37	1029.61	2	515.811	-0.3	46.81
925	In gel	K.ILVEAHGDNAPK.Q	A0A0F7Z1I7	12	48.42	1262.66	3	421.895	0.1	12.39
926	In gel	K.FAEANPVVR.W	A0A0F7Z1I7	9	47.06	1001.53	2	501.771	-1.4	16.65
927	In gel	K.DIVTVIELDPSTK.G	A0A0F7Z1I7	13	44.06	1428.77	2	715.395	3.2	51.88
928	In gel	K.YIQEGDAC(+57.02)K.A	A0A0F7Z1I7	9	39.92	1082.47	2	542.242	-0.4	11.34	Carbamidomethylation	C8:Carbamidomethylation:1000.00
929	In gel	R.SDFEDEFFGEDNIISR.S	A0A0F7Z1I7	16	38.92	1918.82	2	960.421	3.2	63.5
930	In gel	K.AAFLEC(+57.02)C(+57.02)R.Y	A0A0F7Z1I7	8	35.63	1025.44	2	513.729	1.9	17.37	Carbamidomethylation	C6:Carbamidomethylation:1000.00;C7:Carbamidomethylation:1000.00
931	In gel	R.YDAM(+15.99)ALGNHEFDN(+.98)GLAGLLDPLLK.H	A0A0F7Z1K6	24	86.76	2603.26	2	1302.63	-0.9	71.8	Oxidation (M); Deamidation (NQ)	M4:Oxidation (M):1000.00;N13:Deamidation (NQ):107.29
932	In gel	R.YDAMALGNHEFDN(+.98)GLAGLLDPLLK.H	A0A0F7Z1K6	24	81.73	2587.26	2	1294.64	-2.1	73.32	Deamidation (NQ)	N13:Deamidation (NQ):107.29
933	In gel	R.YDAMALGNHEFDNGLAGLLDPLLK.H	A0A0F7Z1K6	24	75.81	2586.28	3	863.101	1.4	72.43
934	In gel	R.YDAM(+15.99)ALGNHEFDNGLAGLLDPLLK.H	A0A0F7Z1K6	24	74.66	2602.27	3	868.435	3.9	70.79	Oxidation (M)	M4:Oxidation (M):1000.00
935	In gel	R.HPDDNEWNHVSMC(+57.02)IVN(+.98)GGGIR.S	A0A0F7Z1K6	21	74.64	2407.04	3	803.355	0	33.66	Carbamidomethylation; Deamidation (NQ)	C13:Carbamidomethylation:1000.00;N16:Deamidation (NQ):193.63
936	In gel	R.HPDDNEWNHVSMC(+57.02)IVNGGGIR.S	A0A0F7Z1K6	21	73.22	2406.06	4	602.522	-0.8	34.57	Carbamidomethylation	C13:Carbamidomethylation:1000.00
937	In gel	R.YDAM(+15.99)ALGN(+.98)HEFDN(+.98)GLAGLLDPLLK.H	A0A0F7Z1K6	24	64.44	2604.24	3	869.087	-0.9	73.86	Oxidation (M); Deamidation (NQ)	M4:Oxidation (M):1000.00;N8:Deamidation (NQ):1000.00;N13:Deamidation (NQ):1000.00
938	In gel	K.HANFPILSANIRPK.G	A0A0F7Z1K6	14	62.6	1576.88	3	526.635	-0.4	21.33
939	In gel	R.YDAM(+15.99)ALGN(+.98)HEFDNGLAGLLDPLLK.H	A0A0F7Z1K6	24	60.98	2603.26	3	868.76	-0.2	71.72	Oxidation (M); Deamidation (NQ)	M4:Oxidation (M):1000.00;N8:Deamidation (NQ):0.00
940	In gel	R.QVPVVQAYAFGK.Y	A0A0F7Z1K6	12	60.36	1305.71	3	436.243	-1	32.55
941	In gel	R.HPDDNEWNHVSM(+15.99)C(+57.02)IVN(+.98)GGGIR.S	A0A0F7Z1K6	21	59.66	2423.04	4	606.767	0	27.74	Oxidation (M); Carbamidomethylation; Deamidation (NQ)	M12:Oxidation (M):1000.00;C13:Carbamidomethylation:1000.00;N16:Deamidation (NQ):99.62
942	In gel	R.HPDDNEWN(+.98)HVSMC(+57.02)IVN(+.98)GGGIR.S	A0A0F7Z1K6	21	56.16	2408.03	4	603.018	5.6	34.55	Deamidation (NQ); Carbamidomethylation	N8:Deamidation (NQ):16.65;C13:Carbamidomethylation:1000.00;N16:Deamidation (NQ):63.50
943	In gel	K.ETPVLSNPGPYLEFR.D	A0A0F7Z1K6	15	56.05	1717.87	2	859.941	0	48.91
944	In gel	K.QAFEHSVHR.H	A0A0F7Z1K6	9	54.66	1109.54	2	555.775	-1	1.47
945	In gel	K.C(+57.02)TGQDC(+57.02)YGGVAR.R	A0A0F7Z1K6	12	53.35	1342.54	2	672.277	0.5	13.11	Carbamidomethylation	C1:Carbamidomethylation:1000.00;C6:Carbamidomethylation:1000.00
946	In gel	R.YDAMALGN(+.98)HEFDNGLAGLLDPLLK.H	A0A0F7Z1K6	24	52.8	2587.26	3	863.43	1.8	74.43	Deamidation (NQ)	N8:Deamidation (NQ):17.91
947	In gel	K.HANFPILSAN(+.98)IRPK.G	A0A0F7Z1K6	14	52.63	1577.87	3	526.964	0.8	25.68	Deamidation (NQ)	N10:Deamidation (NQ):95.63
948	In gel	R.YDAMALGN(+.98)HEFDN(+.98)GLAGLLDPLLK.H	A0A0F7Z1K6	24	52.21	2588.25	3	863.756	-0.6	75.49	Deamidation (NQ)	N8:Deamidation (NQ):1000.00;N13:Deamidation (NQ):1000.00
949	In gel	R.YDAMALGNHEFDN(+.98)GLAGLLD.P	A0A0F7Z1K6	20	52.15	2135.95	2	1068.98	-0.2	70.8	Deamidation (NQ)	N13:Deamidation (NQ):45.16
950	In gel	K.GDSSN(+.98)HSSGNLDISIVGDYIK.R	A0A0F7Z1K6	21	45.52	2178.01	3	727.011	2.2	51.23	Deamidation (NQ)	N5:Deamidation (NQ):28.79
951	In gel	K.HAN(+.98)FPILSANIRPK.G	A0A0F7Z1K6	14	44.71	1577.87	3	526.963	0.1	24.33	Deamidation (NQ)	N3:Deamidation (NQ):19.19
952	In gel	R.Y(+42.01)DAMALGN(+.98)HEFDN(+.98)GLAGLLDPLLK.H	A0A0F7Z1K6	24	37.24	2630.26	3	877.763	3.9	72.16	Acetylation (N-term); Deamidation (NQ)	Y1:Acetylation (N-term):1000.00;N8:Deamidation (NQ):1000.00;N13:Deamidation (NQ):1000.00
953	In gel	R.Y(+42.01)DAM(+15.99)ALGNHEFDNGLAGLLDPLLK.H	A0A0F7Z1K6	24	37.14	2644.28	3	882.435	-0.2	72.97	Acetylation (N-term); Oxidation (M)	Y1:Acetylation (N-term):1000.00;M4:Oxidation (M):1000.00
954	In gel	R.Y(+42.01)DAM(+15.99)ALGNHEFDN(+.98)GLAGLLDPLLK.H	A0A0F7Z1K6	24	32.21	2645.27	3	882.771	8.2	73.35	Acetylation (N-term); Oxidation (M); Deamidation (NQ)	Y1:Acetylation (N-term):1000.00;M4:Oxidation (M):1000.00;N13:Deamidation (NQ):17.91
955	In gel	K.GDVAFVNEAIVLADSPEER.S	A0A0F7Z1V6	19	64.88	2030	2	1016.01	0.3	60.05
956	In gel	R.ADKIWALLSYALEQNK.Q	A0A0F7Z1V6	16	57.82	1861.99	3	621.673	2	68.2
957	In gel	R.WC(+57.02)TVSNEEQEK.C	A0A0F7Z1V6	11	51.85	1408.59	2	705.304	0.9	14.38	Carbamidomethylation	C2:Carbamidomethylation:1000.00
958	In gel	K.IWALLSYALEQNK.Q	A0A0F7Z1V6	13	47.86	1547.83	2	774.926	1.5	66.15
959	In gel	K.KVVLEQQK.L	A0A0F7Z1V6	8	45.97	970.581	2	486.298	0.7	1.47
960	In gel	K.C(+57.02)SSSELLK.V	A0A0F7Z1V6	8	39.59	922.443	2	462.228	-1	13.34	Carbamidomethylation	C1:Carbamidomethylation:1000.00
961	In gel	R.IVWC(+57.02)AVGK.A	A0A0F7Z1V6	8	37.93	931.495	2	466.754	-1	22.09	Carbamidomethylation	C4:Carbamidomethylation:1000.00
962	In gel	K.VVLEQQK.L	A0A0F7Z1V6	7	35.66	842.486	2	422.25	0.3	8.77
963	In gel	R.AGLQFPVGR.I	A0A0F7Z271	9	40.58	943.524	2	472.769	0.1	27.11
964	In gel	R.GDEELDSLIK.A	A0A0F7Z271	10	32.55	1117.55	2	559.783	0.2	34.22
965	In gel	R.SIYNEYGTNIQDLTELGQMLK.Y	A0A0F7Z2A3	21	63.61	2429.18	3	810.734	1.2	70.06
966	In gel	K.NYMDAQYYGEIGIGTPPQK.F	A0A0F7Z2A3	19	61.58	2143.99	2	1073	0.4	44.45
967	In gel	R.SIYNEYGTNIQDLTELGQM(+15.99)LK.Y	A0A0F7Z2A3	21	59.96	2445.17	2	1223.59	-1.1	63.36	Oxidation (M)	M19:Oxidation (M):1000.00
968	In gel	K.FGGPGAEIPTPEALK.N	A0A0F7Z2A3	15	57.97	1482.77	2	742.396	3.6	37.77
969	In gel	K.NYM(+15.99)DAQYYGEIGIGTPPQK.F	A0A0F7Z2A3	19	53.05	2159.98	2	1081	-0.6	37.8	Oxidation (M)	M3:Oxidation (M):1000.00
970	In gel	K.QPGITFIAAK.F	A0A0F7Z2A3	10	43.92	1044.6	2	523.306	0.7	25.8
971	In gel	R.SIYN(+.98)EYGTNIQDLTELGQMLK.Y	A0A0F7Z2A3	21	43.03	2430.16	3	811.062	0.9	71.35	Deamidation (NQ)	N4:Deamidation (NQ):0.00
972	In gel	K.FDGILGMAYPK.I	A0A0F7Z2A3	11	40.11	1210.61	2	606.31	0.1	47.83
973	In gel	R.DNDSVGFAK.C	A0A0F7Z2A3	9	39.16	951.43	2	476.723	1.3	14.85
974	In gel	K.NIFSFYLNR.D	A0A0F7Z2A3	9	38.15	1172.6	2	587.306	0.2	52.37
975	In gel	K.AIGAKPIIK.G	A0A0F7Z2A3	9	32.12	909.601	2	455.808	1	12.2
976	In gel	R.LATALQKLEEAEKAADESER.G	A0A0F7Z2K8	20	58.15	2201.12	3	734.712	-0.8	32.3
977	In gel	K.HIAEEADRKYEEVAR.K	A0A0F7Z2K8	15	57.81	1814.89	4	454.731	1.1	13.14
978	In gel	R.RIQLVEEELDRAQER.L	A0A0F7Z2K8	15	51.86	1882.99	3	628.669	0.2	23.09
979	In gel	R.RIQLVEEELDR.A	A0A0F7Z2K8	11	50.91	1398.75	3	467.256	0.5	22.88
980	In gel	K.HIAEEADR.K	A0A0F7Z2K8	8	49.69	939.441	2	470.728	0.9	1.31
981	In gel	R.LATALQKLEEAEK.A	A0A0F7Z2K8	13	49.38	1442.8	3	481.942	4.7	23.5
982	In gel	K.LEEAEKAADESER.G	A0A0F7Z2K8	13	45.91	1475.67	3	492.899	0.6	11.97
983	In gel	R.AMKDEEKMEIQEMQLK.E	A0A0F7Z2K8	16	44.95	1979.94	3	660.986	-0.4	22.68
984	In gel	R.IQLVEEELDRAQER.L	A0A0F7Z2K8	14	44.64	1726.88	3	576.637	2	28.13
985	In gel	K.MEIQEMQLK.E	A0A0F7Z2K8	9	44.27	1148.56	2	575.287	1.5	27.92
986	In gel	R.LATALQKLEEAEKAADESERGM(+15.99)K.V	A0A0F7Z2K8	23	41.69	2533.27	5	507.661	-1.1	28.23	Oxidation (M)	M22:Oxidation (M):1000.00
987	In gel	R.IQLVEEELDR.A	A0A0F7Z2K8	10	40.27	1242.65	2	622.33	-0.1	30.5
988	In gel	R.AM(+15.99)KDEEKMEIQEMQLK.E	A0A0F7Z2K8	16	39.2	1995.93	4	499.99	-0.6	19.31	Oxidation (M)	M2:Oxidation (M):1000.00
989	In gel	R.KYEEVAR.K	A0A0F7Z2K8	7	31.54	893.461	2	447.737	-1.1	1.45
990	In gel	R.ERN(+.98)GLNVISGPIFDYNYDGHFDSYDTIK.Q	A0A0F7Z2Q3	28	101.78	3249.49	3	1084.17	-0.6	59.08	Deamidation (NQ)	N3:Deamidation (NQ):28.36
991	In gel	R.N(+.98)GLNVISGPIFDYNYDGHFDSYDTIK.Q	A0A0F7Z2Q3	26	81.03	2964.35	3	989.122	-0.4	68.17	Deamidation (NQ)	N1:Deamidation (NQ):12.33
992	In gel	R.NGLNVISGPIFDYNYDGHFDSYDTIK.Q	A0A0F7Z2Q3	26	80.75	2963.36	3	988.796	1.7	62.56
993	In gel	R.VRDVELLTGLNFYSGLK.Q	A0A0F7Z2Q3	17	74.85	1923.05	2	962.53	-0.8	54.16
994	In gel	K.TESEAHNLPYGRPQVLQNHSK.Y	A0A0F7Z2Q3	21	74.62	2404.19	2	1203.1	-1	14.06
995	In gel	K.MASGC(+57.02)SC(+57.02)DDKC(+57.02)TER.Q	A0A0F7Z2Q3	14	73.09	1675.61	2	838.81	-0.6	1.38	Carbamidomethylation	C5:Carbamidomethylation:1000.00;C7:Carbamidomethylation:1000.00;C11:Carbamidomethylation:1000.00
996	In gel	K.NEVTSFENIEVYNLM(+15.99)C(+57.02)DLLK.L	A0A0F7Z2Q3	20	72.22	2446.14	2	1224.08	-1.8	69.11	Oxidation (M); Carbamidomethylation	M15:Oxidation (M):1000.00;C16:Carbamidomethylation:1000.00
997	In gel	R.IDKVNLMVDQQWMAVR.D	A0A0F7Z2Q3	16	70.12	1944.99	3	649.339	2	45.34
998	In gel	R.VRDVELLTGLN(+.98)FYSGLKQPLPETLQLK.T	A0A0F7Z2Q3	27	70.12	3071.69	3	1024.9	-0.5	63.52	Deamidation (NQ)	N11:Deamidation (NQ):136.94
999	In gel	R.IDKVN(+.98)LMVDQQWMAVR.D	A0A0F7Z2Q3	16	68.66	1945.98	3	649.666	0.6	47.23	Deamidation (NQ)	N5:Deamidation (NQ):119.54
1000	In gel	K.GETSWLKDKC(+57.02)ASSGATQC(+57.02)PAGFEQSPLILFSMDGFR.A	A0A0F7Z2Q3	36	67.82	3977.84	4	995.458	-9	71.15	Carbamidomethylation	C10:Carbamidomethylation:1000.00;C18:Carbamidomethylation:1000.00
1001	In gel	R.IDKVNLM(+15.99)VDQQWMAVR.D	A0A0F7Z2Q3	16	67.32	1960.99	3	654.67	1.6	39.58	Oxidation (M)	M7:Oxidation (M):134.33
1002	In gel	K.NEVTSFENIEVYNLMC(+57.02)DLLK.L	A0A0F7Z2Q3	20	66.4	2430.14	3	811.058	2.8	76.11	Carbamidomethylation	C16:Carbamidomethylation:1000.00
1003	In gel	K.GETSWLKDKC(+57.02)ASSGATQC(+57.02)PAGFEQSPLILFSM(+15.99)DGFR.A	A0A0F7Z2Q3	36	66.13	3993.83	4	999.457	-8.2	67.32	Carbamidomethylation; Oxidation (M)	C10:Carbamidomethylation:1000.00;C18:Carbamidomethylation:1000.00;M32:Oxidation (M):1000.00
1004	In gel	R.IDKVNLM(+15.99)VDQQWM(+15.99)AVR.D	A0A0F7Z2Q3	16	63.35	1976.98	3	660.002	1.7	32.32	Oxidation (M)	M7:Oxidation (M):1000.00;M13:Oxidation (M):1000.00
1005	In gel	R.IDKVNLMVDQQWM(+15.99)AVR.D	A0A0F7Z2Q3	16	63.14	1960.99	3	654.674	6.8	37.71	Oxidation (M)	M13:Oxidation (M):129.19
1006	In gel	K.VLSFILPHRPDNSESC(+57.02)ADTSPENLWVEER.I	A0A0F7Z2Q3	29	63.11	3396.6	3	1133.21	-3	49.44	Carbamidomethylation	C16:Carbamidomethylation:1000.00
1007	In gel	R.VRDVELLTGLN(+.98)FYSGLK.Q	A0A0F7Z2Q3	17	62.66	1924.03	3	642.352	2.2	57.26	Deamidation (NQ)	N11:Deamidation (NQ):1000.00
1008	In gel	K.VNLMVDQQWMAVR.D	A0A0F7Z2Q3	13	61.5	1588.79	2	795.401	1.1	49.26
1009	In gel	R.ERNGLNVISGPIFDYNYDGHFDSYDTIK.Q	A0A0F7Z2Q3	28	61.4	3248.5	4	813.128	-7.1	56.81
1010	In gel	K.M(+15.99)ASGC(+57.02)SC(+57.02)DDKC(+57.02)TER.Q	A0A0F7Z2Q3	14	60.48	1691.6	2	846.808	0.2	1.19	Oxidation (M); Carbamidomethylation	M1:Oxidation (M):1000.00;C5:Carbamidomethylation:1000.00;C7:Carbamidomethylation:1000.00;C11:Carbamidomethylation:1000.00
1011	In gel	R.V(+42.01)RDVELLTGLNFYSGLK.Q	A0A0F7Z2Q3	17	60.26	1965.06	3	656.027	0.6	57.23	Acetylation (N-term)	V1:Acetylation (N-term):1000.00
1012	In gel	K.VNLM(+15.99)VDQQWM(+15.99)AVR.D	A0A0F7Z2Q3	13	60.19	1620.78	2	811.394	-1.4	34.19	Oxidation (M)	M4:Oxidation (M):1000.00;M10:Oxidation (M):1000.00
1013	In gel	K.C(+57.02)ASSGATQC(+57.02)PAGFEQSPLILFSMDGFR.A	A0A0F7Z2Q3	27	59.91	2933.31	3	978.779	0.7	71.72	Carbamidomethylation	C1:Carbamidomethylation:1000.00;C9:Carbamidomethylation:1000.00
1014	In gel	K.GETSWLKDKC(+57.02)ASSGATQ(+.98)C(+57.02)PAGFEQSPLILFSM(+15.99)DGFR.A	A0A0F7Z2Q3	36	59.63	3994.82	4	999.711	-0.8	67.18	Carbamidomethylation; Deamidation (NQ); Oxidation (M)	C10:Carbamidomethylation:1000.00;Q17:Deamidation (NQ):20.76;C18:Carbamidomethylation:1000.00;M32:Oxidation (M):1000.00
1015	In gel	K.TESEAHNLPYGRPQVLQN(+.98)HSK.Y	A0A0F7Z2Q3	21	59.12	2405.17	3	802.731	-0.4	14.94	Deamidation (NQ)	N18:Deamidation (NQ):22.05
1016	In gel	R.DVELLTGLNFYSGLK.Q	A0A0F7Z2Q3	15	59.02	1667.88	2	834.947	1.4	69.11
1017	In gel	K.TFLPIFVNPVN	A0A0F7Z2Q3	11	58.98	1259.69	2	630.855	3	72.34
1018	In gel	K.VNLM(+15.99)VDQQWMAVR.D	A0A0F7Z2Q3	13	58.25	1604.78	3	535.935	1.2	42.99	Oxidation (M)	M4:Oxidation (M):143.14
1019	In gel	K.GGTHGYDNEFK.S	A0A0F7Z2Q3	11	58.14	1223.52	2	612.768	0.1	12.36
1020	In gel	K.VNLMVDQQWM(+15.99)AVR.D	A0A0F7Z2Q3	13	57.95	1604.78	3	535.935	1.2	40.14	Oxidation (M)	M10:Oxidation (M):116.54
1021	In gel	K.LKPAPNN(+.98)GTHGSLNHLLK.N	A0A0F7Z2Q3	18	57.78	1911.03	5	383.214	-0.4	14.97	Deamidation (NQ)	N7:Deamidation (NQ):17.01
1022	In gel	K.AATYFWPGSEVK.I	A0A0F7Z2Q3	12	56.87	1354.66	2	678.334	-1.1	36.52
1023	In gel	R.NGLNVISGPIFDYN(+.98)YDGHFDSYDTIK.Q	A0A0F7Z2Q3	26	56.35	2964.35	3	989.125	2.8	64.82	Deamidation (NQ)	N14:Deamidation (NQ):43.70
1024	In gel	R.TLGMLMEGLK.Q	A0A0F7Z2Q3	10	56.09	1091.57	2	546.794	2	41.06
1025	In gel	R.DVELLTGLN(+.98)FYSGLK.Q	A0A0F7Z2Q3	15	54.06	1668.86	3	557.294	0.3	71.09	Deamidation (NQ)	N9:Deamidation (NQ):1000.00
1026	In gel	K.DKC(+57.02)ASSGATQC(+57.02)PAGFEQSPLILFSM(+15.99)DGFR.A	A0A0F7Z2Q3	29	53.54	3192.43	3	1065.14	-9.1	71.59	Carbamidomethylation; Oxidation (M)	C3:Carbamidomethylation:1000.00;C11:Carbamidomethylation:1000.00;M25:Oxidation (M):1000.00
1027	In gel	K.DC(+57.02)C(+57.02)TDYK.S	A0A0F7Z2Q3	7	53.09	960.332	2	481.174	2.4	5.68	Carbamidomethylation	C2:Carbamidomethylation:1000.00;C3:Carbamidomethylation:1000.00
1028	In gel	R.N(+.98)GLN(+.98)VISGPIFDYNYDGHFDSYDTIK.Q	A0A0F7Z2Q3	26	53.03	2965.33	2	1483.68	5.1	69.97	Deamidation (NQ)	N1:Deamidation (NQ):40.51;N4:Deamidation (NQ):44.65
1029	In gel	K.DKC(+57.02)ASSGATQ(+.98)C(+57.02)PAGFEQSPLILFSMDGFR.A	A0A0F7Z2Q3	29	52.85	3177.42	3	1060.14	-3.8	74.58	Carbamidomethylation; Deamidation (NQ)	C3:Carbamidomethylation:1000.00;Q10:Deamidation (NQ):58.30;C11:Carbamidomethylation:1000.00
1030	In gel	K.G(+42.01)ETSWLKDKC(+57.02)ASSGATQC(+57.02)PAGFEQSPLILFSMDGFR.A	A0A0F7Z2Q3	36	52.51	4019.85	3	1340.95	-4.5	70.31	Acetylation (N-term); Carbamidomethylation	G1:Acetylation (N-term):1000.00;C10:Carbamidomethylation:1000.00;C18:Carbamidomethylation:1000.00
1031	In gel	R.TLGM(+15.99)LMEGLK.Q	A0A0F7Z2Q3	10	51.6	1107.57	2	554.789	-2.7	40.91	Oxidation (M)	M4:Oxidation (M):32.28
1032	In gel	K.NEVTSFENIEVYN(+.98)LMC(+57.02)DLLK.L	A0A0F7Z2Q3	20	51.22	2431.13	3	811.385	2	73.1	Deamidation (NQ); Carbamidomethylation	N13:Deamidation (NQ):76.17;C16:Carbamidomethylation:1000.00
1033	In gel	K.VLSFILPHRPDNSESC(+57.02)ADTSPEN(+.98)LWVEER.I	A0A0F7Z2Q3	29	50.56	3397.59	4	850.408	4.4	48.98	Carbamidomethylation; Deamidation (NQ)	C16:Carbamidomethylation:1000.00;N23:Deamidation (NQ):15.88
1034	In gel	R.IDKVN(+.98)LM(+15.99)VDQQWMAVR.D	A0A0F7Z2Q3	16	49.3	1961.97	3	655.001	5.2	42.51	Deamidation (NQ); Oxidation (M)	N5:Deamidation (NQ):29.24;M7:Oxidation (M):111.20
1035	In gel	R.IDKVNLMVDQ(+.98)QWMAVR.D	A0A0F7Z2Q3	16	48.83	1945.98	3	649.672	9.1	45.3	Deamidation (NQ)	Q10:Deamidation (NQ):17.01
1036	In gel	K.S(+42.01)IC(+57.02)KGETSWLKDKC(+57.02)ASSGATQC(+57.02)PAGFEQSPLILFSMDGFR.A	A0A0F7Z2Q3	40	48.71	4508.09	4	1128.03	-2.8	65.67	Acetylation (N-term); Carbamidomethylation	S1:Acetylation (N-term):1000.00;C3:Carbamidomethylation:1000.00;C14:Carbamidomethylation:1000.00;C22:Carbamidomethylation:1000.00
1037	In gel	R.TLGMLM(+15.99)EGLK.Q	A0A0F7Z2Q3	10	48.43	1107.57	2	554.791	0.9	28.62	Oxidation (M)	M6:Oxidation (M):36.05
1038	In gel	K.VNLMVDQ(+.98)QWMAVR.D	A0A0F7Z2Q3	13	47.48	1589.77	2	795.891	-1.4	51.65	Deamidation (NQ)	Q7:Deamidation (NQ):26.02
1039	In gel	K.T(+42.01)ESEAHNLPYGRPQVLQNHSK.Y	A0A0F7Z2Q3	21	47.42	2446.2	4	612.557	0.2	14.32	Acetylation (N-term)	T1:Acetylation (N-term):1000.00
1040	In gel	R.TLGM(+15.99)LM(+15.99)EGLK.Q	A0A0F7Z2Q3	10	47.08	1123.56	2	562.789	1.3	28.64	Oxidation (M)	M4:Oxidation (M):1000.00;M6:Oxidation (M):1000.00
1041	In gel	K.MASGC(+57.02)SC(+57.02)DDK.C	A0A0F7Z2Q3	10	46.71	1129.38	2	565.699	0.1	1	Carbamidomethylation	C5:Carbamidomethylation:1000.00;C7:Carbamidomethylation:1000.00
1042	In gel	K.LKPAPNN(+.98)GTHGSLN(+.98)HLLK.N	A0A0F7Z2Q3	18	46.51	1912.02	4	479.012	1.1	16.74	Deamidation (NQ)	N7:Deamidation (NQ):12.28;N14:Deamidation (NQ):29.57
1043	In gel	R.LNLNNQAK.T	A0A0F7Z2Q3	8	45.34	913.498	2	457.757	1.9	11.52
1044	In gel	R.I(+42.01)DKVNLMVDQQWMAVR.D	A0A0F7Z2Q3	16	44.76	1987	3	663.342	0.4	49.58	Acetylation (N-term)	I1:Acetylation (N-term):1000.00
1045	In gel	R.IDKVNLMVDQ(+.98)QWM(+15.99)AVR.D	A0A0F7Z2Q3	16	44.65	1961.97	3	655.001	5.2	42.51	Deamidation (NQ); Oxidation (M)	Q10:Deamidation (NQ):8.69;M13:Oxidation (M):0.00
1046	In gel	K.TESEAHN(+.98)LPYGRPQVLQNHSK.Y	A0A0F7Z2Q3	21	43.8	2405.17	4	602.301	1.5	15.04	Deamidation (NQ)	N7:Deamidation (NQ):50.34
1047	In gel	K.V(+42.01)N(+.98)LMVDQQWMAVR.D	A0A0F7Z2Q3	13	43.25	1631.78	2	816.902	5.3	44.05	Acetylation (N-term); Deamidation (NQ)	V1:Acetylation (N-term):1000.00;N2:Deamidation (NQ):79.02
1048	In gel	R.TLGM(+15.99)LMEGLKQR.N	A0A0F7Z2Q3	12	42.96	1391.73	3	464.916	0	27.36	Oxidation (M)	M4:Oxidation (M):32.28
1049	In gel	R.IDKVNLM(+15.99)VDQ(+.98)QWMAVR.D	A0A0F7Z2Q3	16	42.51	1961.97	3	655.001	5.2	42.51	Oxidation (M); Deamidation (NQ)	M7:Oxidation (M):40.11;Q10:Deamidation (NQ):11.06
1050	In gel	K.LKPAPN(+.98)N(+.98)GTHGSLNHLLK.N	A0A0F7Z2Q3	18	42.24	1912.02	5	383.41	-0.7	16.16	Deamidation (NQ)	N6:Deamidation (NQ):24.66;N7:Deamidation (NQ):11.94
1051	In gel	R.ERN(+.98)GLNVISGPIFDYN(+.98)YDGHFDSYDTIK.Q	A0A0F7Z2Q3	28	40.79	3250.47	4	813.633	9.4	59.27	Deamidation (NQ)	N3:Deamidation (NQ):0.00;N16:Deamidation (NQ):22.59
1052	In gel	R.I(+42.01)DKVN(+.98)LMVDQQWMAVR.D	A0A0F7Z2Q3	16	40.55	1987.99	3	663.673	6.3	40.76	Acetylation (N-term); Deamidation (NQ)	I1:Acetylation (N-term):1000.00;N5:Deamidation (NQ):39.44
1053	In gel	R.I(+42.01)DKVN(+.98)LMVDQQWM(+15.99)AVR.D	A0A0F7Z2Q3	16	39.48	2003.98	3	669.004	5.3	33.25	Acetylation (N-term); Deamidation (NQ); Oxidation (M)	I1:Acetylation (N-term):1000.00;N5:Deamidation (NQ):52.68;M13:Oxidation (M):95.35
1054	In gel	K.VLSFILPHRPDN(+.98)SESC(+57.02)ADTSPENLWVEER.I	A0A0F7Z2Q3	29	39.37	3397.59	4	850.404	-0.2	53.5	Deamidation (NQ); Carbamidomethylation	N12:Deamidation (NQ):11.49;C16:Carbamidomethylation:1000.00
1055	In gel	K.VN(+.98)LMVDQQWMAVR.D	A0A0F7Z2Q3	13	38.42	1589.77	2	795.894	2	54.28	Deamidation (NQ)	N2:Deamidation (NQ):0.00
1056	In gel	K.Q(+.98)PLPETLQLK.T	A0A0F7Z2Q3	10	37.75	1166.65	2	584.334	-1.7	31.55	Deamidation (NQ)	Q1:Deamidation (NQ):34.75
1057	In gel	K.QPLPETLQ(+.98)LK.T	A0A0F7Z2Q3	10	37.69	1166.65	2	584.335	-0.2	30.6	Deamidation (NQ)	Q8:Deamidation (NQ):25.93
1058	In gel	R.NLHNC(+57.02)VNLILLADHGMEEISC(+57.02)DR.L	A0A0F7Z2Q3	23	37.52	2722.26	4	681.579	8.4	48.47	Carbamidomethylation	C5:Carbamidomethylation:1000.00;C21:Carbamidomethylation:1000.00
1059	In gel	R.I(+42.01)DKVNLM(+15.99)VDQQWMAVR.D	A0A0F7Z2Q3	16	36.76	2003	3	668.674	1.2	38.72	Acetylation (N-term); Oxidation (M)	I1:Acetylation (N-term):1000.00;M7:Oxidation (M):90.57
1060	In gel	K.TESEAHN(+.98)LPYGRPQVLQN(+.98)HSK.Y	A0A0F7Z2Q3	21	36.57	2406.16	4	602.548	3.5	15.93	Deamidation (NQ)	N7:Deamidation (NQ):26.08;N18:Deamidation (NQ):11.06
1061	In gel	R.T(+42.01)LGMLMEGLK.Q	A0A0F7Z2Q3	10	36.47	1133.58	2	567.799	0.5	73.58	Acetylation (N-term)	T1:Acetylation (N-term):1000.00
1062	In gel	K.ALQMADR.T	A0A0F7Z2Q3	7	36.28	803.396	2	402.705	-1.2	12.41
1063	In gel	R.LNLN(+.98)NQAK.T	A0A0F7Z2Q3	8	35.52	914.482	2	458.25	3.6	13.2	Deamidation (NQ)	N4:Deamidation (NQ):14.02
1064	In gel	K.VN(+.98)LMVDQQWM(+15.99)AVR.D	A0A0F7Z2Q3	13	35.45	1605.76	2	803.891	1.9	44.17	Deamidation (NQ); Oxidation (M)	N2:Deamidation (NQ):43.39;M10:Oxidation (M):53.33
1065	In gel	K.M(+15.99)(+42.01)ASGC(+57.02)SC(+57.02)DDKC(+57.02)TER.Q	A0A0F7Z2Q3	14	33.02	1733.61	3	578.878	0.2	1.13	Oxidation (M); Acetylation (N-term); Carbamidomethylation	M1:Oxidation (M):1000.00;M1:Acetylation (N-term):1000.00;C5:Carbamidomethylation:1000.00;C7:Carbamidomethylation:1000.00;C11:Carbamidomethylation:1000.00
1066	In gel	K.ESVQ(+.98)PQVSC(+57.02)R.Y	A0A0F7Z2Q3	10	33	1189.54	2	595.777	0.3	14.05	Deamidation (NQ); Carbamidomethylation	Q4:Deamidation (NQ):26.31;C9:Carbamidomethylation:1000.00
1067	In gel	R.L(+42.01)NLNNQAKTESEAHNLPYGRPQVLQNHSK.Y	A0A0F7Z2Q3	29	32.32	3341.69	6	557.959	7.8	18.59	Acetylation (N-term)	L1:Acetylation (N-term):1000.00
1068	In gel	R.IPAAQSQTC(+57.02)SNYQPDLTITPGFLYPPNFNSSNFEQYDALITSN(+.98)IVPMFK.G	A0A0F7Z2Q3	49	31.78	5539.63	5	1108.94	3.3	74.53	Carbamidomethylation; Deamidation (NQ)	C9:Carbamidomethylation:1000.00;N43:Deamidation (NQ):0.00
1069	In gel	K.AATY(+79.97)FWPGSEVK.I	A0A0F7Z2Q3	12	31.67	1434.62	2	718.322	5	36.87	Phosphorylation (STY)	Y4:Phosphorylation (STY):14.02
1070	In gel	R.IPAAQSQTC(+57.02)SNYQPDLTITPGFLYPPNFNSSNFEQYDALITSNIVPMFK.G	A0A0F7Z2Q3	49	31.21	5538.64	5	1108.74	0.7	74.52	Carbamidomethylation	C9:Carbamidomethylation:1000.00
1071	In gel	K.EQQ(+.98)C(+57.02)SSEWSDGSSIIYVN(+.98)WN(+.98)K.G	A0A0F7Z2Q6	21	56.37	2519.04	3	840.69	1.8	25.01	Deamidation (NQ); Carbamidomethylation	Q3:Deamidation (NQ):26.02;C4:Carbamidomethylation:1000.00;N18:Deamidation (NQ):139.37;N20:Deamidation (NQ):125.43
1072	In gel	R.VLIDLIQR.T	A0A0F7Z312	8	41.32	968.602	2	485.309	1.2	45
1073	In gel	K.NVTELNEPLSNEER.N	A0A0F7Z3A5	14	37.94	1642.78	2	822.395	-2.9	22.7
1074	In gel	R.NLLSVAYK.N	A0A0F7Z3A5	8	34.03	906.518	2	454.266	0	25.17
1075	In gel	R.LC(+57.02)SQQEVC(+57.02)VQDGLFGQC(+57.02)QESSLR.D	A0A0F7Z3G1	23	55.23	2727.21	3	910.075	-0.9	41.67	Carbamidomethylation	C2:Carbamidomethylation:1000.00;C8:Carbamidomethylation:1000.00;C17:Carbamidomethylation:1000.00
1076	In gel	R.DQPYFQVTASVLQR.L	A0A0F7Z3G1	14	52.52	1650.84	3	551.287	1	50.59
1077	In gel	R.LHLGALSVAYGEK.S	A0A0F7Z3Z3	13	52.5	1356.74	3	453.253	-1.1	28.6
1078	In gel	K.NFISLNYLAGYLQPK.T	A0A0F7Z4J5	15	49.71	1739.92	2	870.967	-3.4	68.71
1079	In gel	R.LEAITSN(+.98)GVGFGK.E	A0A0F7Z4J5	13	32.77	1292.66	2	647.339	2.2	31.01	Deamidation (NQ)	N7:Deamidation (NQ):1000.00
1080	In gel	K.WNTEDKVSHVSTGGGASLELLEGK.V	A0A0F7Z4P8	24	46.51	2513.24	4	629.317	0.2	31.63
1081	In gel	R.FHVEEEGKGK.D	A0A0F7Z4P8	10	37.85	1158.57	3	387.196	-1.8	1.56
1082	In gel	R.LQGGKDFNMPLTISR.L	A0A0F7Z4Z9	15	50.62	1675.87	3	559.633	4.1	30.36
1083	In gel	R.HILLAVANDEELNQLLK.G	A0A0F7Z613	17	48.82	1932.07	3	645.031	1.3	54
1084	In gel	K.DDDPDFAR.L	A0A0F7Z622	8	32.91	949.378	2	475.695	-2.9	51.55
1085	In gel	K.HQGLPESYNFDFVTMKPVL	A0A0F7Z632	19	69.03	2221.09	2	1111.55	1.4	57.88
1086	In gel	R.NAGYVIAQLDGLYM(+15.99)GNVEWAK.R	A0A0F7Z632	21	65.86	2327.13	3	776.717	2.3	67.58	Oxidation (M)	M14:Oxidation (M):1000.00
1087	In gel	K.HQGLPESYNFDFVTM(+15.99)KPVL	A0A0F7Z632	19	64.59	2237.08	3	746.705	3.9	50.05	Oxidation (M)	M15:Oxidation (M):1000.00
1088	In gel	K.VKDFIQKQDEWTR.Q	A0A0F7Z632	13	53.19	1691.86	3	564.962	1.4	16.78
1089	In gel	K.HNPC(+57.02)NTIC(+57.02)C(+57.02)R.Q	A0A0F7Z632	10	49.9	1330.53	3	444.519	1.7	6.73	Carbamidomethylation	C4:Carbamidomethylation:1000.00;C8:Carbamidomethylation:1000.00;C9:Carbamidomethylation:1000.00
1090	In gel	K.NNKDDPFWR.N	A0A0F7Z632	9	45.25	1190.55	2	596.282	1.6	17.22
1091	In gel	K.NN(+.98)KDDPFWR.N	A0A0F7Z632	9	44.51	1191.53	3	398.184	0.5	24.43	Deamidation (NQ)	N2:Deamidation (NQ):0.00
1092	In gel	R.QQIKN(+.98)NKDDPFWR.N	A0A0F7Z632	13	41.79	1688.83	3	563.95	0.8	17.39	Deamidation (NQ)	N5:Deamidation (NQ):8.14
1093	In gel	K.SFQIKDVLDK.N	A0A0F7Z632	10	38.58	1191.65	3	398.224	-1	28.05
1094	In gel	R.QQIKNNKDDPFWR.N	A0A0F7Z632	13	36.81	1687.84	3	563.621	-0.4	14.19
1095	In gel	K.VADISM(+15.99)AAK.F	A0A0F7Z632	9	36.12	920.464	2	461.237	-4.3	14.94	Oxidation (M)	M6:Oxidation (M):1000.00
1096	In gel	K.VKDFIQK.Q	A0A0F7Z632	7	35.97	876.507	2	439.26	-0.9	11.78
1097	In gel	K.N(+.98)NKDDPFWR.N	A0A0F7Z632	9	35.14	1191.53	2	596.773	1	24.41	Deamidation (NQ)	N1:Deamidation (NQ):17.01
1098	In gel	K.QNSGTYN(+.98)NQYMILDTK.K	A0A0F7Z632	16	32.41	1889.85	3	630.956	0.5	32.75	Deamidation (NQ)	N7:Deamidation (NQ):0.00
1099	In gel	R.ITDPQTK.T	A0A0F7Z632	7	32.32	801.423	2	401.718	-1.2	1.48
1100	In gel	K.TPEDQIGISGGVASFVC(+57.02)QATGEPKPR.I	A0A0F7Z6H7	26	85.53	2700.32	3	901.114	1.1	48.7	Carbamidomethylation	C17:Carbamidomethylation:1000.00
1101	In gel	R.SGALQIENSEESDQGKYEC(+57.02)VATNSAGTR.Y	A0A0F7Z6H7	28	61.62	3000.34	3	1001.12	1.1	24.03	Carbamidomethylation	C19:Carbamidomethylation:1000.00
1102	In gel	K.LTVLEENQLPPGFPTIDMGPQLK.V	A0A0F7Z6H7	23	59.38	2536.32	3	846.45	1.2	67.97
1103	In gel	K.HNTDDSHLTTVGSLITETTYSIR.V	A0A0F7Z6H7	23	50.58	2560.24	4	641.068	0.9	43.58
1104	In gel	K.SLEGTFQEVDGVATTR.Y	A0A0F7Z6H7	16	48.87	1708.83	2	855.422	1.1	39.14
1105	In gel	R.YSAPANLYVR.V	A0A0F7Z6H7	10	45.18	1152.59	2	577.305	2.1	22.94
1106	In gel	K.DFLPVDIAASN(+.98)GR.I	A0A0F7Z6H7	13	43.35	1374.68	2	688.347	1.9	56.24	Deamidation (NQ)	N11:Deamidation (NQ):1000.00
1107	In gel	R.YSIGGLSPFSEYEFR.I	A0A0F7Z6H7	15	40.84	1750.82	2	876.418	0.5	59.3
1108	In gel	R.SLPSELVEAR.T	A0A0F7Z6H7	10	40.34	1099.59	2	550.801	0.9	25.59
1109	In gel	K.LMNQNMDILEDAIQK.A	A0A0F7Z6I9	15	58.82	1774.86	2	888.437	-0.5	49.89
1110	In gel	R.MTGSGIYTPSGSQAYHYDDK.S	A0A0F7Z6I9	20	54.39	2176.94	3	726.654	2.2	21.48
1111	In gel	R.FGPAPVQK.R	A0A0F7Z6I9	8	49.06	842.465	2	422.239	-0.8	13.81
1112	In gel	K.C(+57.02)PGDGHYQYNTNVVFDSEGK.L	A0A0F7Z6I9	20	47.52	2285.96	3	762.994	-1.9	26.56	Carbamidomethylation	C1:Carbamidomethylation:1000.00
1113	In gel	K.QGAHIIVTPEDGIYGFFFTR.E	A0A0F7Z6I9	20	34.89	2267.14	3	756.715	-6.7	64.66
1114	In gel	K.LQAEAPHIVVGTPGR.V	A0A0F7Z728	15	45.83	1543.85	3	515.624	2	21.09
1115	In gel	R.GIYAYGFEKPSAIQQR.A	A0A0F7Z728	16	36.44	1826.93	3	609.985	1.5	26.67
1116	In gel	K.AAAIC(+57.02)FR.D	A0A0F7Z7A2	7	34.18	807.406	2	404.71	-0.9	17.11	Carbamidomethylation	C5:Carbamidomethylation:1000.00
1117	In gel	K.IPLLSDLTHQISK.D	A0A0F7Z808	13	48.56	1463.83	3	488.952	0.7	42.9
1118	In gel	R.SVDETLR.L	A0A0F7Z808	7	32.91	818.413	2	410.214	0.1	12.77
1119	In gel	R.LGTYEVEDQISAAK.L	A0A0F7Z8N0	14	57.44	1522.75	2	762.383	-0.3	27.5
1120	In gel	K.HIHYTDSTGK.V	A0A0F7Z8N0	10	51.14	1157.55	3	386.856	-1.3	1.21
1121	In gel	R.KFSLEDYLSDEFQYK.S	A0A0F7Z8N0	15	48.42	1910.89	3	637.972	0.1	56.7
1122	In gel	K.KYPLLIDVYAGPC(+57.02)SQK.A	A0A0F7Z8N0	16	44.67	1850.96	3	617.996	3.3	38.22	Carbamidomethylation	C13:Carbamidomethylation:1000.00
1123	In gel	K.LFSEMSFVDKDR.I	A0A0F7Z8N0	12	43.39	1472.7	3	491.906	0.5	30.75
1124	In gel	R.WQYYDSIYTER.Y	A0A0F7Z8N0	11	40.86	1522.67	2	762.343	-0.3	37.16
1125	In gel	K.AGAINPTIR.L	A0A0F7Z8N0	9	36.9	911.519	2	456.766	-1.3	13.59
1126	In gel	K.LALDIEIATYR.K	A0A0F7Z8N5	11	56.13	1276.7	2	639.359	0.6	49.52
1127	In gel	K.G(+42.01)LN(+.98)N(+.98)QFASFIDKVR.K	A0A0F7Z8N5	14	35.69	1651.82	3	551.617	4.9	43.17	Acetylation (N-term); Deamidation (NQ)	G1:Acetylation (N-term):1000.00;N3:Deamidation (NQ):14.04;N4:Deamidation (NQ):17.01
1128	In gel	R.AVFVDLEPTVIDEVR.T	A0A0F7Z8W5	15	33.44	1700.9	2	851.456	-0.4	59.73
1129	In gel	K.DVNAAIATIK.T	A0A0F7Z8W5	10	31.35	1014.57	2	508.291	-3.6	26.14
1130	In gel	K.AAFDMFDADGGGDISTK.E	A0A0F7Z8Y2	17	44.4	1716.73	2	859.372	-0.9	46.46
1131	In gel	K.AAFDM(+15.99)FDADGGGDISTK.E	A0A0F7Z8Y2	17	38.35	1732.72	2	867.37	0	33.85	Oxidation (M)	M5:Oxidation (M):1000.00
1132	In gel	R.IDFDEFLK.M	A0A0F7Z8Y2	8	32.51	1025.51	2	513.761	-0.3	53.99
1133	In gel	K.YIC(+57.02)C(+57.02)HQPQFTGASLR.M	A0A0F7ZAD8	15	33.23	1836.84	3	613.288	0.3	20.19	Carbamidomethylation	C3:Carbamidomethylation:1000.00;C4:Carbamidomethylation:1000.00
1134	In gel	R.S(+42.01)(+79.97)EALINHAPRLDNDGVDLLGKLLQFEGRK.R	A0A0F7ZB69	29	31.49	3339.7	4	835.934	2.9	66.8	Acetylation (N-term); Phosphorylation (STY)	S1:Acetylation (N-term):1000.00;S1:Phosphorylation (STY):1000.00
1135	In gel	R.IDSLSAQ(+.98)LSQLQK.Q	A0A0F7ZBT3	13	35.81	1430.76	2	716.388	0.2	43.71	Deamidation (NQ)	Q7:Deamidation (NQ):19.05
1136	In gel	R.VETGILRPGMVVTFAPVNITTEVK.S	A0A0F7ZBZ8	24	52.17	2570.41	3	857.812	-0.5	57.57
1137	In gel	R.EHALLAYTLGVK.Q	A0A0F7ZBZ8	12	51.7	1313.73	3	438.919	0.5	30.1
1138	In gel	K.THINIVVIGHVDSGK.S	A0A0F7ZBZ8	15	47.24	1587.87	4	397.976	0.8	19.82
1139	In gel	K.IGGIGTVPVGR.V	A0A0F7ZBZ8	11	44.46	1024.6	2	513.309	0.7	22.35
1140	In gel	R.LPLQDVYK.I	A0A0F7ZBZ8	8	31.71	974.544	2	488.279	0.2	24.52
1141	In gel	K.NVTELNEPLSNEER.N	A0A0F7ZE32	14	37.94	1642.78	2	822.395	-2.9	22.7
1142	In gel	R.NLLSVAYK.N	A0A0F7ZE32	8	34.03	906.518	2	454.266	0	25.17
1143	In gel	K.AGHNFANADMSYVK.T	A0A0F7ZEF7	14	56.79	1523.68	3	508.902	1.7	17.03
1144	In gel	R.DQGSC(+57.02)GSC(+57.02)WAFGAVEAMSDR.V	A0A0F7ZEF7	20	55.65	2189.86	2	1095.93	-1.5	60.15	Carbamidomethylation	C5:Carbamidomethylation:1000.00;C8:Carbamidomethylation:1000.00
1145	In gel	K.LPERFEFAGDLVLPK.S	A0A0F7ZEF7	15	54.58	1729.94	3	577.655	1	47.99
1146	In gel	K.TLC(+57.02)GTFLHGPK.L	A0A0F7ZEF7	11	51.36	1229.62	3	410.882	1.6	18.75	Carbamidomethylation	C3:Carbamidomethylation:1000.00
1147	In gel	R.FEFAGDLVLPK.S	A0A0F7ZEF7	11	47.33	1234.66	2	618.337	-0.1	51.7
1148	In gel	R.NVPYFPPLSPDLVNYINK.L	A0A0F7ZEF7	18	46.04	2089.09	3	697.371	0.9	69.28
1149	In gel	K.EIMAEIYK.N	A0A0F7ZEF7	8	40.97	995.5	2	498.758	0.8	24.78
1150	In gel	R.LATATFAGIENK.F	A0A0F7ZEM4	12	42.69	1234.66	2	618.335	-0.3	25.26
1151	In gel	K.AAAIC(+57.02)FR.D	A0A0H3U1V1	7	34.18	807.406	2	404.71	-0.9	17.11	Carbamidomethylation	C5:Carbamidomethylation:1000.00
1152	In gel	R.C(+57.02)C(+57.02)FVHDC(+57.02)C(+57.02)YGKVNSC(+57.02)NPK.M	A0A0H3U1V5	18	45.6	2303.9	3	768.981	9.4	19.29	Carbamidomethylation	C1:Carbamidomethylation:1000.00;C2:Carbamidomethylation:1000.00;C7:Carbamidomethylation:1000.00;C8:Carbamidomethylation:1000.00;C15:Carbamidomethylation:1000.00
1153	In gel	K.AAAIC(+57.02)FR.D	A0A0H3U1V5	7	34.18	807.406	2	404.71	-0.9	17.11	Carbamidomethylation	C5:Carbamidomethylation:1000.00
1154	In gel	R.C(+57.02)C(+57.02)FVHDC(+57.02)C(+57.02)YGRVNGC(+57.02)SPKMDFYR.Y	A0A0H3U1W7	23	38.27	2987.19	4	747.801	-3.8	16.99	Carbamidomethylation	C1:Carbamidomethylation:1000.00;C2:Carbamidomethylation:1000.00;C7:Carbamidomethylation:1000.00;C8:Carbamidomethylation:1000.00;C15:Carbamidomethylation:1000.00
1155	In gel	R.C(+57.02)C(+57.02)FVHDC(+57.02)C(+57.02)YGRVNGC(+57.02)SPK.M	A0A0H3U1W7	18	37.26	2274.89	4	569.732	5.6	13.25	Carbamidomethylation	C1:Carbamidomethylation:1000.00;C2:Carbamidomethylation:1000.00;C7:Carbamidomethylation:1000.00;C8:Carbamidomethylation:1000.00;C15:Carbamidomethylation:1000.00
1156	In gel	K.AAAIC(+57.02)FR.D	A0A0H3U1W7	7	34.18	807.406	2	404.71	-0.9	17.11	Carbamidomethylation	C5:Carbamidomethylation:1000.00
1157	In gel	R.C(+57.02)C(+57.02)FVHDC(+57.02)C(+57.02)YGRVN(+.98)GC(+57.02)SPK.M	A0A0H3U1W7	18	33.5	2275.87	3	759.634	4.6	16.13	Carbamidomethylation; Deamidation (NQ)	C1:Carbamidomethylation:1000.00;C2:Carbamidomethylation:1000.00;C7:Carbamidomethylation:1000.00;C8:Carbamidomethylation:1000.00;N13:Deamidation (NQ):1000.00;C15:Carbamidomethylation:1000.00
1158	In gel	R.C(+57.02)C(+57.02)FVHDC(+57.02)C(+57.02)YGKVNGC(+57.02)NPK.K	A0A0H3U1X1	18	86.28	2273.89	3	758.97	-1.3	13.75	Carbamidomethylation	C1:Carbamidomethylation:1000.00;C2:Carbamidomethylation:1000.00;C7:Carbamidomethylation:1000.00;C8:Carbamidomethylation:1000.00;C15:Carbamidomethylation:1000.00
1159	In gel	R.C(+57.02)C(+57.02)FVHDC(+57.02)C(+57.02)YGKVN(+.98)GC(+57.02)NPK.K	A0A0H3U1X1	18	54.69	2274.87	4	569.725	-1.1	16.24	Carbamidomethylation; Deamidation (NQ)	C1:Carbamidomethylation:1000.00;C2:Carbamidomethylation:1000.00;C7:Carbamidomethylation:1000.00;C8:Carbamidomethylation:1000.00;N13:Deamidation (NQ):22.34;C15:Carbamidomethylation:1000.00
1160	In gel	K.AAAIC(+57.02)FR.D	A0A0H3U1X1	7	34.18	807.406	2	404.71	-0.9	17.11	Carbamidomethylation	C5:Carbamidomethylation:1000.00
1161	In gel	R.C(+57.02)C(+57.02)FVHDC(+57.02)C(+57.02)YGRVNGC(+57.02)SPKMDFYR.Y	A0A0H3U1X3	23	38.27	2987.19	4	747.801	-3.8	16.99	Carbamidomethylation	C1:Carbamidomethylation:1000.00;C2:Carbamidomethylation:1000.00;C7:Carbamidomethylation:1000.00;C8:Carbamidomethylation:1000.00;C15:Carbamidomethylation:1000.00
1162	In gel	R.C(+57.02)C(+57.02)FVHDC(+57.02)C(+57.02)YGRVNGC(+57.02)SPK.M	A0A0H3U1X3	18	37.26	2274.89	4	569.732	5.6	13.25	Carbamidomethylation	C1:Carbamidomethylation:1000.00;C2:Carbamidomethylation:1000.00;C7:Carbamidomethylation:1000.00;C8:Carbamidomethylation:1000.00;C15:Carbamidomethylation:1000.00
1163	In gel	K.AAAIC(+57.02)FR.D	A0A0H3U1X3	7	34.18	807.406	2	404.71	-0.9	17.11	Carbamidomethylation	C5:Carbamidomethylation:1000.00
1164	In gel	R.C(+57.02)C(+57.02)FVHDC(+57.02)C(+57.02)YGRVN(+.98)GC(+57.02)SPK.M	A0A0H3U1X3	18	33.5	2275.87	3	759.634	4.6	16.13	Carbamidomethylation; Deamidation (NQ)	C1:Carbamidomethylation:1000.00;C2:Carbamidomethylation:1000.00;C7:Carbamidomethylation:1000.00;C8:Carbamidomethylation:1000.00;N13:Deamidation (NQ):1000.00;C15:Carbamidomethylation:1000.00
1165	In gel	R.C(+57.02)C(+57.02)FVHDC(+57.02)C(+57.02)YGRVNGC(+57.02)SPKMDFYR.Y	A0A0H3U1Z3	23	38.27	2987.19	4	747.801	-3.8	16.99	Carbamidomethylation	C1:Carbamidomethylation:1000.00;C2:Carbamidomethylation:1000.00;C7:Carbamidomethylation:1000.00;C8:Carbamidomethylation:1000.00;C15:Carbamidomethylation:1000.00
1166	In gel	R.C(+57.02)C(+57.02)FVHDC(+57.02)C(+57.02)YGRVNGC(+57.02)SPK.M	A0A0H3U1Z3	18	37.26	2274.89	4	569.732	5.6	13.25	Carbamidomethylation	C1:Carbamidomethylation:1000.00;C2:Carbamidomethylation:1000.00;C7:Carbamidomethylation:1000.00;C8:Carbamidomethylation:1000.00;C15:Carbamidomethylation:1000.00
1167	In gel	K.AAAIC(+57.02)FR.G	A0A0H3U1Z3	7	34.18	807.406	2	404.71	-0.9	17.11	Carbamidomethylation	C5:Carbamidomethylation:1000.00
1168	In gel	R.C(+57.02)C(+57.02)FVHDC(+57.02)C(+57.02)YGRVN(+.98)GC(+57.02)SPK.M	A0A0H3U1Z3	18	33.5	2275.87	3	759.634	4.6	16.13	Carbamidomethylation; Deamidation (NQ)	C1:Carbamidomethylation:1000.00;C2:Carbamidomethylation:1000.00;C7:Carbamidomethylation:1000.00;C8:Carbamidomethylation:1000.00;N13:Deamidation (NQ):1000.00;C15:Carbamidomethylation:1000.00
1169	In gel	K.AAAIC(+57.02)FR.D	A0A0H3U1Z5	7	34.18	807.406	2	404.71	-0.9	17.11	Carbamidomethylation	C5:Carbamidomethylation:1000.00
1170	In gel	R.C(+57.02)C(+57.02)FVHDC(+57.02)C(+57.02)YGKATGC(+57.02)DPK.T	A0A0H3U1Z6	18	47.86	2233.85	3	745.625	2	18.65	Carbamidomethylation	C1:Carbamidomethylation:1000.00;C2:Carbamidomethylation:1000.00;C7:Carbamidomethylation:1000.00;C8:Carbamidomethylation:1000.00;C15:Carbamidomethylation:1000.00
1171	In gel	K.AAAIC(+57.02)FR.D	A0A0H3U1Z6	7	34.18	807.406	2	404.71	-0.9	17.11	Carbamidomethylation	C5:Carbamidomethylation:1000.00
1172	In gel	R.C(+57.02)C(+57.02)FVHDC(+57.02)C(+57.02)YGRVNGC(+57.02)SPKMDFYR.Y	A0A0H3U1Z9	23	38.27	2987.19	4	747.801	-3.8	16.99	Carbamidomethylation	C1:Carbamidomethylation:1000.00;C2:Carbamidomethylation:1000.00;C7:Carbamidomethylation:1000.00;C8:Carbamidomethylation:1000.00;C15:Carbamidomethylation:1000.00
1173	In gel	R.C(+57.02)C(+57.02)FVHDC(+57.02)C(+57.02)YGRVNGC(+57.02)SPK.M	A0A0H3U1Z9	18	37.26	2274.89	4	569.732	5.6	13.25	Carbamidomethylation	C1:Carbamidomethylation:1000.00;C2:Carbamidomethylation:1000.00;C7:Carbamidomethylation:1000.00;C8:Carbamidomethylation:1000.00;C15:Carbamidomethylation:1000.00
1174	In gel	K.AAAIC(+57.02)FR.D	A0A0H3U1Z9	7	34.18	807.406	2	404.71	-0.9	17.11	Carbamidomethylation	C5:Carbamidomethylation:1000.00
1175	In gel	R.C(+57.02)C(+57.02)FVHDC(+57.02)C(+57.02)YGRVN(+.98)GC(+57.02)SPK.M	A0A0H3U1Z9	18	33.5	2275.87	3	759.634	4.6	16.13	Carbamidomethylation; Deamidation (NQ)	C1:Carbamidomethylation:1000.00;C2:Carbamidomethylation:1000.00;C7:Carbamidomethylation:1000.00;C8:Carbamidomethylation:1000.00;N13:Deamidation (NQ):1000.00;C15:Carbamidomethylation:1000.00
1176	In gel	K.EIC(+57.02)EC(+57.02)DR.A	A0A0H3U201	7	34.37	980.369	2	491.192	1.2	15.68	Carbamidomethylation	C3:Carbamidomethylation:1000.00;C5:Carbamidomethylation:1000.00
1177	In gel	R.AAAIC(+57.02)FR.D	A0A0H3U201	7	34.18	807.406	2	404.71	-0.9	17.11	Carbamidomethylation	C5:Carbamidomethylation:1000.00
1178	In gel	K.AAAIC(+57.02)FR.D	A0A0H3U232	7	34.18	807.406	2	404.71	-0.9	17.11	Carbamidomethylation	C5:Carbamidomethylation:1000.00
1179	In gel	R.C(+57.02)C(+57.02)FVHDC(+57.02)C(+57.02)YEK.V	A0A0H3U241	11	43.89	1576.56	3	526.521	-9.4	22.35	Carbamidomethylation	C1:Carbamidomethylation:1000.00;C2:Carbamidomethylation:1000.00;C7:Carbamidomethylation:1000.00;C8:Carbamidomethylation:1000.00
1180	In gel	R.AAAIC(+57.02)FR.D	A0A0H3U241	7	34.18	807.406	2	404.71	-0.9	17.11	Carbamidomethylation	C5:Carbamidomethylation:1000.00
1181	In gel	R.C(+57.02)C(+57.02)FVHDC(+57.02)C(+57.02)YGRVNGC(+57.02)GPK.M	A0A0H3U247	18	87.02	2244.87	2	1123.44	-6.5	18.61	Carbamidomethylation	C1:Carbamidomethylation:1000.00;C2:Carbamidomethylation:1000.00;C7:Carbamidomethylation:1000.00;C8:Carbamidomethylation:1000.00;C15:Carbamidomethylation:1000.00
1182	In gel	R.C(+57.02)C(+57.02)FVHDC(+57.02)C(+57.02)YGRVN(+.98)GC(+57.02)GPK.M	A0A0H3U247	18	67.73	2245.86	2	1123.94	1.1	18.66	Carbamidomethylation; Deamidation (NQ)	C1:Carbamidomethylation:1000.00;C2:Carbamidomethylation:1000.00;C7:Carbamidomethylation:1000.00;C8:Carbamidomethylation:1000.00;N13:Deamidation (NQ):1000.00;C15:Carbamidomethylation:1000.00
1183	In gel	R.C(+57.02)C(+57.02)FVHDC(+57.02)C(+57.02)YGRVNGC(+57.02)GPKMDFY(+79.97)R.Y	A0A0H3U247	23	44.98	3037.14	4	760.293	1.2	21.12	Carbamidomethylation; Phosphorylation (STY)	C1:Carbamidomethylation:1000.00;C2:Carbamidomethylation:1000.00;C7:Carbamidomethylation:1000.00;C8:Carbamidomethylation:1000.00;C15:Carbamidomethylation:1000.00;Y22:Phosphorylation (STY):10.23
1184	In gel	R.C(+57.02)C(+57.02)FVHDC(+57.02)C(+57.02)Y(+79.97)GRVNGC(+57.02)GPK.M	A0A0H3U247	18	35.81	2324.84	2	1163.42	-5.5	17.92	Carbamidomethylation; Phosphorylation (STY)	C1:Carbamidomethylation:1000.00;C2:Carbamidomethylation:1000.00;C7:Carbamidomethylation:1000.00;C8:Carbamidomethylation:1000.00;Y9:Phosphorylation (STY):1000.00;C15:Carbamidomethylation:1000.00
1185	In gel	K.AAAIC(+57.02)FR.D	A0A0H3U247	7	34.18	807.406	2	404.71	-0.9	17.11	Carbamidomethylation	C5:Carbamidomethylation:1000.00
1186	In gel	K.AAAIC(+57.02)FR.D	A0A0K8RSG0	7	34.18	807.406	2	404.71	-0.9	17.11	Carbamidomethylation	C5:Carbamidomethylation:1000.00
1187	In gel	K.SLNFGGIGMVIGHEITHGFDDNGR.N	A0A0K8RSH5	24	58.29	2542.2	4	636.558	-0.1	60.84
1188	In gel	R.VLGSLQNNLEFSEAFK.C	A0A0K8RSH5	16	57.12	1794.92	2	898.466	1.3	50.61
1189	In gel	K.SLNFGGIGMVIGHEITHGFDDN(+.98)GR.N	A0A0K8RSH5	24	53.25	2543.19	4	636.804	0.9	64.06	Deamidation (NQ)	N22:Deamidation (NQ):138.94
1190	In gel	R.NQIVFPAGILQPPFFSASQPK.S	A0A0K8RSH5	21	49.22	2285.22	3	762.75	3.6	70.7
1191	In gel	K.VLYGTTSDAAIWR.R	A0A0K8RSH5	13	48.84	1451.74	2	726.878	0.2	36.23
1192	In gel	K.SIAELNFQFGR.K	A0A0K8RSH5	11	45.48	1280.65	2	641.336	5.1	45.13
1193	In gel	K.NTEDIIVYAPEYLIK.L	A0A0K8RSH5	15	45.24	1779.93	2	890.971	-0.8	61.89
1194	In gel	R.VLGSLQN(+.98)NLEFSEAFK.C	A0A0K8RSH5	16	38.56	1795.9	2	898.957	0.7	54.64	Deamidation (NQ)	N7:Deamidation (NQ):7.65
1195	In gel	K.TLEELSWMDAK.T	A0A0K8RSH5	11	36.78	1321.62	2	661.816	-3.6	43.88
1196	In gel	K.KDSNDIDAVAK.A	A0A0K8RSH5	11	32.1	1174.58	2	588.301	4.6	11.46
1197	In gel	R.N(+42.01)SEHIAPLSLPSSPPSVGSVC(+57.02)R.V	A0A0K8RT82	22	51.62	2332.15	3	778.393	4.1	47.63	Acetylation (N-term); Carbamidomethylation	N1:Acetylation (N-term):1000.00;C21:Carbamidomethylation:1000.00
1198	In gel	K.IDC(+57.02)TWQIQILR.K	A0A0K8RTS3	11	43.56	1444.75	2	723.38	-2.6	51.25	Carbamidomethylation	C3:Carbamidomethylation:1000.00
1199	In gel	K.LALDIEIATYR.K	A0A0K8RV62	11	56.13	1276.7	2	639.359	0.6	49.52
1200	In gel	K.AQYEEIANR.S	A0A0K8RV62	9	55.61	1092.52	2	547.268	1.8	14.07
1201	In gel	R.FLEQQNK.M	A0A0K8RV62	7	32.33	905.461	2	453.736	-2.6	11.86
1202	In gel	R.AIAELGIYPAVDPLDSTSR.I	A0A0K8RXR3	19	45.32	1987.03	2	994.523	2.6	59.13
1203	In gel	K.VLDSGAPIRIPVGPETLGR.I	A0A0K8RXR3	19	42.43	1946.09	3	649.706	0.1	42.09
1204	In gel	R.IMDPNIVGPEHYDVAR.G	A0A0K8RXR3	16	38.24	1824.88	3	609.303	1.9	29.56
1205	In gel	R.TIAMDGTEGLVR.G	A0A0K8RXR3	12	35.73	1261.63	2	631.824	0.4	27.6
1206	In gel	K.FFC(+57.02)LSSK.T	A0A0K8RYM8	7	45.49	887.421	2	444.718	0.8	22.82	Carbamidomethylation	C3:Carbamidomethylation:1000.00
1207	In gel	K.R(+42.01)FHC(+57.02)SGTLIN(+.98)QEWVLTAAHC(+57.02)DR.K	A0A0K8RYM8	22	40.1	2713.25	3	905.422	-1.8	19.95	Acetylation (N-term); Carbamidomethylation; Deamidation (NQ)	R1:Acetylation (N-term):1000.00;C4:Carbamidomethylation:1000.00;N10:Deamidation (NQ):0.00;C20:Carbamidomethylation:1000.00
1208	In gel	K.R(+42.01)FHC(+57.02)SGTLINQ(+.98)EWVLTAAHC(+57.02)DR.K	A0A0K8RYM8	22	37.84	2713.25	3	905.424	0.6	20.19	Acetylation (N-term); Carbamidomethylation; Deamidation (NQ)	R1:Acetylation (N-term):1000.00;C4:Carbamidomethylation:1000.00;Q11:Deamidation (NQ):0.00;C20:Carbamidomethylation:1000.00
1209	In gel	R.T(+42.01)LC(+57.02)AGILK.G	A0A0K8RYM8	8	36.68	916.505	2	459.26	-0.6	41.85	Acetylation (N-term); Carbamidomethylation	T1:Acetylation (N-term):1000.00;C3:Carbamidomethylation:1000.00
1210	In gel	K.R(+42.01)FHC(+57.02)SGTLINQEWVLTAAHC(+57.02)DR.K	A0A0K8RYM8	22	33.69	2712.26	2	1357.13	-8.2	19.94	Acetylation (N-term); Carbamidomethylation	R1:Acetylation (N-term):1000.00;C4:Carbamidomethylation:1000.00;C20:Carbamidomethylation:1000.00
1211	In gel	K.E(+42.01)KFFC(+57.02)LSSK.T	A0A0K8RYM8	9	32.58	1186.57	2	594.291	-1	34.08	Acetylation (N-term); Carbamidomethylation	E1:Acetylation (N-term):1000.00;C5:Carbamidomethylation:1000.00
1212	In gel	K.EWVLTAAHC(+57.02)DR.R	A0A0K8RYQ4	11	52.25	1356.62	2	679.318	-2.6	19.93	Carbamidomethylation	C9:Carbamidomethylation:1000.00
1213	In gel	K.FFC(+57.02)LSNK.N	A0A0K8RYQ4	7	44.69	914.432	2	458.223	-0.6	22.12	Carbamidomethylation	C3:Carbamidomethylation:1000.00
1214	In gel	K.FFC(+57.02)LSN(+.98)K.N	A0A0K8RYQ4	7	40.23	915.416	2	458.715	-1.2	25.75	Carbamidomethylation; Deamidation (NQ)	C3:Carbamidomethylation:1000.00;N6:Deamidation (NQ):1000.00
1215	In gel	K.EKFFC(+57.02)LSNK.N	A0A0K8RYQ4	9	35.67	1171.57	2	586.791	-1.4	18.38	Carbamidomethylation	C5:Carbamidomethylation:1000.00
1216	In gel	K.N(+.98)YTLWDKDIMLIR.L	A0A0K8RYQ4	13	31.73	1680.85	3	561.293	1.1	52.14	Deamidation (NQ)	N1:Deamidation (NQ):1000.00
1217	In gel	K.IDC(+57.02)TWQIQILR.K	A0A0K8RZU2	11	43.56	1444.75	2	723.38	-2.6	51.25	Carbamidomethylation	C3:Carbamidomethylation:1000.00
1218	In gel	R.N(+42.01)SEHIAPLSLPSSPPSVGSVC(+57.02)R.A	A0A0K8S000	22	51.62	2332.15	3	778.393	4.1	47.63	Acetylation (N-term); Carbamidomethylation	N1:Acetylation (N-term):1000.00;C21:Carbamidomethylation:1000.00
1219	In gel	K.YIC(+57.02)C(+57.02)HQPQFTGASLR.M	A0A0K8S0C6	15	33.23	1836.84	3	613.288	0.3	20.19	Carbamidomethylation	C3:Carbamidomethylation:1000.00;C4:Carbamidomethylation:1000.00
1220	In gel	K.LQAEAPHIVVGTPGR.V	A0A0K8S0T0	15	45.83	1543.85	3	515.624	2	21.09
1221	In gel	R.GIYAYGFEKPSAIQQR.A	A0A0K8S0T0	16	36.44	1826.93	3	609.985	1.5	26.67
1222	In gel	R.VVELKQDFTSAR.L	A0A0K8S131	12	43.25	1391.74	3	464.921	-0.2	17.73
1223	In gel	K.QIVSAEDLIQER.R	A0A0K8S131	12	35.82	1399.73	2	700.874	2.4	35.25
1224	In gel	K.GVDEASIINILTK.R	A0A0K8S2G4	13	51.94	1371.76	2	686.889	1.4	59.11
1225	In gel	K.SNLEDVVLAMLK.T	A0A0K8S2G4	12	47.63	1330.72	2	666.366	0.4	72.96
1226	In gel	K.TPAEFDADELR.Y	A0A0K8S2G4	11	45.49	1262.58	2	632.297	1.6	26.15
1227	In gel	R.NENPHVNEELVDNDAR.K	A0A0K8S2G4	16	42.67	1863.83	3	622.286	1.2	15.44
1228	In gel	R.LATATFAGIENK.F	A0A0K8S3A1	12	42.69	1234.66	2	618.335	-0.3	25.26
1229	In gel	R.AIAELGIYPAVDPLDSTSR.I	A0A0K8S3Q9	19	45.32	1987.03	2	994.523	2.6	59.13
1230	In gel	K.VLDSGAPIRIPVGPETLGR.I	A0A0K8S3Q9	19	42.43	1946.09	3	649.706	0.1	42.09
1231	In gel	R.IMDPNIVGPEHYDVAR.G	A0A0K8S3Q9	16	38.24	1824.88	3	609.303	1.9	29.56
1232	In gel	R.TIAMDGTEGLVR.G	A0A0K8S3Q9	12	35.73	1261.63	2	631.824	0.4	27.6
1233	In gel	D.PC(+57.02)C(+57.02)DAATC(+57.02)K.L	A0A0M4MEY5	9	52.44	1081.4	2	541.708	1.7	1.32	Carbamidomethylation	C2:Carbamidomethylation:1000.00;C3:Carbamidomethylation:1000.00;C8:Carbamidomethylation:1000.00
1234	In gel	DVVSPPVC(+57.02)GNYFVEMGEDC(+57.02)DC(+57.02)GSPATC(+57.02)RDPC(+57.02)C(+57.02)DAATC(+57.02)K.L	A0A0M4MEY5	38	45.61	4355.68	4	1089.92	-1.6	70.38	Carbamidomethylation	C8:Carbamidomethylation:1000.00;C19:Carbamidomethylation:1000.00;C21:Carbamidomethylation:1000.00;C27:Carbamidomethylation:1000.00;C31:Carbamidomethylation:1000.00;C32:Carbamidomethylation:1000.00;C37:Carbamidomethylation:1000.00
1235	In gel	D(+42.01)VVSPPVC(+57.02)GN(+.98)YFVEMGEDC(+57.02)DC(+57.02)GSPATC(+57.02)RDPC(+57.02)C(+57.02)DAATC(+57.02)K.L	A0A0M4MEY5	38	34.09	4398.67	3	1467.23	-1.5	53.94	Acetylation (N-term); Carbamidomethylation; Deamidation (NQ)	D1:Acetylation (N-term):1000.00;C8:Carbamidomethylation:1000.00;N10:Deamidation (NQ):1000.00;C19:Carbamidomethylation:1000.00;C21:Carbamidomethylation:1000.00;C27:Carbamidomethylation:1000.00;C31:Carbamidomethylation:1000.00;C32:Carbamidomethylation:1000.00;C37:Carbamidomethylation:1000.00
1236	In gel	R.C(+57.02)C(+57.02)FVHDC(+57.02)C(+57.02)YEK.L	A0A0S2C293	11	43.89	1576.56	3	526.521	-9.4	22.35	Carbamidomethylation	C1:Carbamidomethylation:1000.00;C2:Carbamidomethylation:1000.00;C7:Carbamidomethylation:1000.00;C8:Carbamidomethylation:1000.00
1237	In gel	K.Q(+42.01)IC(+57.02)EC(+57.02)DR.A	A0A0S2C293	7	41.35	1021.4	2	511.705	0.8	18.61	Acetylation (N-term); Carbamidomethylation	Q1:Acetylation (N-term):1000.00;C3:Carbamidomethylation:1000.00;C5:Carbamidomethylation:1000.00
1238	In gel	K.N(+.98)C(+57.02)FGLEK.E	A0A140DC06	7	48.65	867.38	2	434.697	-0.5	20.71	Deamidation (NQ); Carbamidomethylation	N1:Deamidation (NQ):1000.00;C2:Carbamidomethylation:1000.00
1239	In gel	R.T(+79.97)WLN(+.98)LC(+57.02)C(+57.02)GDDYPFVC(+57.02)K.F	A0A140DC06	16	42.82	2127.81	2	1064.91	-4.8	62.4	Phosphorylation (STY); Deamidation (NQ); Carbamidomethylation	T1:Phosphorylation (STY):7.44;N4:Deamidation (NQ):1000.00;C6:Carbamidomethylation:1000.00;C7:Carbamidomethylation:1000.00;C15:Carbamidomethylation:1000.00
1240	In gel	R.F(+42.01)RKNC(+57.02)FGLEK.E	A0A140DC06	10	34.32	1339.67	2	670.837	-7.6	41.06	Acetylation (N-term); Carbamidomethylation	F1:Acetylation (N-term):1000.00;C5:Carbamidomethylation:1000.00
1241	In gel	R.N(+.98)GLNVISGPIFDYNYDGHFDSYDTIK.Q	A0A141DWM1	26	81.03	2964.35	3	989.122	-0.4	68.17	Deamidation (NQ)	N1:Deamidation (NQ):12.33
1242	In gel	R.NGLNVISGPIFDYNYDGHFDSYDTIK.Q	A0A141DWM1	26	80.75	2963.36	3	988.796	1.7	62.56
1243	In gel	R.M(+15.99)ANVLC(+57.02)SC(+57.02)SEDC(+57.02)LEKKDC(+57.02)C(+57.02)TDYK.S	A0A141DWM1	23	80.74	2901.14	4	726.292	-0.9	18.32	Oxidation (M); Carbamidomethylation	M1:Oxidation (M):1000.00;C6:Carbamidomethylation:1000.00;C8:Carbamidomethylation:1000.00;C12:Carbamidomethylation:1000.00;C18:Carbamidomethylation:1000.00;C19:Carbamidomethylation:1000.00
1244	In gel	R.MANVLC(+57.02)SC(+57.02)SEDC(+57.02)LEK.K	A0A141DWM1	15	77.6	1814.73	2	908.376	4.2	26.65	Carbamidomethylation	C6:Carbamidomethylation:1000.00;C8:Carbamidomethylation:1000.00;C12:Carbamidomethylation:1000.00
1245	In gel	K.DQC(+57.02)ASSSASQC(+57.02)PEGFAQSPLIIFSMDGFR.A	A0A141DWM1	29	71.82	3192.39	3	1065.14	-0.7	73.64	Carbamidomethylation	C3:Carbamidomethylation:1000.00;C11:Carbamidomethylation:1000.00
1246	In gel	R.M(+15.99)ANVLC(+57.02)SC(+57.02)SEDC(+57.02)LEKK.D	A0A141DWM1	16	71.2	1958.82	2	980.416	-1.4	17.08	Oxidation (M); Carbamidomethylation	M1:Oxidation (M):1000.00;C6:Carbamidomethylation:1000.00;C8:Carbamidomethylation:1000.00;C12:Carbamidomethylation:1000.00
1247	In gel	R.IDKVNLMVDQQWMAVR.Y	A0A141DWM1	16	70.12	1944.99	3	649.339	2	45.34
1248	In gel	R.IDKVN(+.98)LMVDQQWMAVR.Y	A0A141DWM1	16	68.66	1945.98	3	649.666	0.6	47.23	Deamidation (NQ)	N5:Deamidation (NQ):119.54
1249	In gel	R.IDKVNLM(+15.99)VDQQWMAVR.Y	A0A141DWM1	16	67.32	1960.99	3	654.67	1.6	39.58	Oxidation (M)	M7:Oxidation (M):134.33
1250	In gel	R.IDKVNLM(+15.99)VDQQWM(+15.99)AVR.Y	A0A141DWM1	16	63.35	1976.98	3	660.002	1.7	32.32	Oxidation (M)	M7:Oxidation (M):1000.00;M13:Oxidation (M):1000.00
1251	In gel	R.IDKVNLMVDQQWM(+15.99)AVR.Y	A0A141DWM1	16	63.14	1960.99	3	654.674	6.8	37.71	Oxidation (M)	M13:Oxidation (M):129.19
1252	In gel	K.DQC(+57.02)ASSSASQC(+57.02)PEGFAQSPLIIFSM(+15.99)DGFR.A	A0A141DWM1	29	62.89	3208.39	3	1070.47	3.9	71.55	Carbamidomethylation; Oxidation (M)	C3:Carbamidomethylation:1000.00;C11:Carbamidomethylation:1000.00;M25:Oxidation (M):1000.00
1253	In gel	K.RMANVLC(+57.02)SC(+57.02)SEDC(+57.02)LEKK.D	A0A141DWM1	17	62.19	2098.93	3	700.65	0.9	16.13	Carbamidomethylation	C7:Carbamidomethylation:1000.00;C9:Carbamidomethylation:1000.00;C13:Carbamidomethylation:1000.00
1254	In gel	R.MAN(+.98)VLC(+57.02)SC(+57.02)SEDC(+57.02)LEK.K	A0A141DWM1	15	61.78	1815.71	2	908.864	-1.2	29.38	Deamidation (NQ); Carbamidomethylation	N3:Deamidation (NQ):1000.00;C6:Carbamidomethylation:1000.00;C8:Carbamidomethylation:1000.00;C12:Carbamidomethylation:1000.00
1255	In gel	K.VNLMVDQQWMAVR.Y	A0A141DWM1	13	61.5	1588.79	2	795.401	1.1	49.26
1256	In gel	K.NPFYNPSPAK.E	A0A141DWM1	10	60.38	1133.55	2	567.785	3.9	18.79
1257	In gel	K.VNLM(+15.99)VDQQWM(+15.99)AVR.Y	A0A141DWM1	13	60.19	1620.78	2	811.394	-1.4	34.19	Oxidation (M)	M4:Oxidation (M):1000.00;M10:Oxidation (M):1000.00
1258	In gel	R.M(+42.01)ANVLC(+57.02)SC(+57.02)SEDC(+57.02)LEKK.D	A0A141DWM1	16	59.35	1984.84	3	662.619	0	24.82	Acetylation (N-term); Carbamidomethylation	M1:Acetylation (N-term):1000.00;C6:Carbamidomethylation:1000.00;C8:Carbamidomethylation:1000.00;C12:Carbamidomethylation:1000.00
1259	In gel	K.VNLM(+15.99)VDQQWMAVR.Y	A0A141DWM1	13	58.25	1604.78	3	535.935	1.2	42.99	Oxidation (M)	M4:Oxidation (M):143.14
1260	In gel	K.VNLMVDQQWM(+15.99)AVR.Y	A0A141DWM1	13	57.95	1604.78	3	535.935	1.2	40.14	Oxidation (M)	M10:Oxidation (M):116.54
1261	In gel	R.MAN(+.98)VLC(+57.02)SC(+57.02)SEDC(+57.02)LEKK.D	A0A141DWM1	16	57.8	1943.81	3	648.945	2.3	21.48	Deamidation (NQ); Carbamidomethylation	N3:Deamidation (NQ):1000.00;C6:Carbamidomethylation:1000.00;C8:Carbamidomethylation:1000.00;C12:Carbamidomethylation:1000.00
1262	In gel	K.LKPAPNN(+.98)GTHGSLNHLLK.N	A0A141DWM1	18	57.78	1911.03	5	383.214	-0.4	14.97	Deamidation (NQ)	N7:Deamidation (NQ):17.01
1263	In gel	R.NGLNVISGPIFDYN(+.98)YDGHFDSYDTIK.Q	A0A141DWM1	26	56.35	2964.35	3	989.125	2.8	64.82	Deamidation (NQ)	N14:Deamidation (NQ):43.70
1264	In gel	K.RM(+15.99)ANVLC(+57.02)SC(+57.02)SEDC(+57.02)LEKK.D	A0A141DWM1	17	56.17	2114.92	4	529.738	1.1	13.89	Oxidation (M); Carbamidomethylation	M2:Oxidation (M):1000.00;C7:Carbamidomethylation:1000.00;C9:Carbamidomethylation:1000.00;C13:Carbamidomethylation:1000.00
1265	In gel	K.RM(+15.99)ANVLC(+57.02)SC(+57.02)SEDC(+57.02)LEK.K	A0A141DWM1	16	55.78	1986.83	3	663.285	3.7	16.39	Oxidation (M); Carbamidomethylation	M2:Oxidation (M):1000.00;C7:Carbamidomethylation:1000.00;C9:Carbamidomethylation:1000.00;C13:Carbamidomethylation:1000.00
1266	In gel	K.GETSWLKDQC(+57.02)ASSSASQC(+57.02)PEGFAQSPLIIFSMDGFR.A	A0A141DWM1	36	55.39	3993.8	4	999.456	-0.5	69.2	Carbamidomethylation	C10:Carbamidomethylation:1000.00;C18:Carbamidomethylation:1000.00
1267	In gel	R.M(+42.01)AN(+.98)VLC(+57.02)SC(+57.02)SEDC(+57.02)LEKK.D	A0A141DWM1	16	54.38	1985.82	3	662.951	5.7	17.63	Acetylation (N-term); Deamidation (NQ); Carbamidomethylation	M1:Acetylation (N-term):1000.00;N3:Deamidation (NQ):1000.00;C6:Carbamidomethylation:1000.00;C8:Carbamidomethylation:1000.00;C12:Carbamidomethylation:1000.00
1268	In gel	R.M(+42.01)AN(+.98)VLC(+57.02)SC(+57.02)SEDC(+57.02)LEK.K	A0A141DWM1	15	54.33	1857.73	2	929.875	5.8	22.6	Acetylation (N-term); Deamidation (NQ); Carbamidomethylation	M1:Acetylation (N-term):1000.00;N3:Deamidation (NQ):1000.00;C6:Carbamidomethylation:1000.00;C8:Carbamidomethylation:1000.00;C12:Carbamidomethylation:1000.00
1269	In gel	K.DC(+57.02)C(+57.02)TDYK.S	A0A141DWM1	7	53.09	960.332	2	481.174	2.4	5.68	Carbamidomethylation	C2:Carbamidomethylation:1000.00;C3:Carbamidomethylation:1000.00
1270	In gel	R.N(+.98)GLN(+.98)VISGPIFDYNYDGHFDSYDTIK.Q	A0A141DWM1	26	53.03	2965.33	2	1483.68	5.1	69.97	Deamidation (NQ)	N1:Deamidation (NQ):40.51;N4:Deamidation (NQ):44.65
1271	In gel	K.TFLPIFVN	A0A141DWM1	8	52.53	949.527	2	475.772	1.3	70.03
1272	In gel	R.M(+15.99)AN(+.98)VLC(+57.02)SC(+57.02)SEDC(+57.02)LEKK.D	A0A141DWM1	16	50.44	1959.8	3	654.276	0.4	18.77	Oxidation (M); Deamidation (NQ); Carbamidomethylation	M1:Oxidation (M):1000.00;N3:Deamidation (NQ):1000.00;C6:Carbamidomethylation:1000.00;C8:Carbamidomethylation:1000.00;C12:Carbamidomethylation:1000.00
1273	In gel	K.G(+42.01)ETSWLKDQC(+57.02)ASSSASQC(+57.02)PEGFAQSPLIIFSMDGFR.A	A0A141DWM1	36	49.46	4035.81	3	1346.28	1.5	70.13	Acetylation (N-term); Carbamidomethylation	G1:Acetylation (N-term):1000.00;C10:Carbamidomethylation:1000.00;C18:Carbamidomethylation:1000.00
1274	In gel	R.IDKVN(+.98)LM(+15.99)VDQQWMAVR.Y	A0A141DWM1	16	49.3	1961.97	3	655.001	5.2	42.51	Deamidation (NQ); Oxidation (M)	N5:Deamidation (NQ):29.24;M7:Oxidation (M):111.20
1275	In gel	R.IDKVNLMVDQ(+.98)QWMAVR.Y	A0A141DWM1	16	48.83	1945.98	3	649.672	9.1	45.3	Deamidation (NQ)	Q10:Deamidation (NQ):17.01
1276	In gel	R.C(+57.02)(+42.01)N(+.98)GGTHGYDNEFK.S	A0A141DWM1	13	48.56	1540.59	2	771.304	2.9	20.79	Carbamidomethylation; Acetylation (N-term); Deamidation (NQ)	C1:Carbamidomethylation:1000.00;C1:Acetylation (N-term):1000.00;N2:Deamidation (NQ):69.05
1277	In gel	K.N(+.98)PFYNPSPAK.E	A0A141DWM1	10	47.78	1134.53	2	568.273	-2.2	21.81	Deamidation (NQ)	N1:Deamidation (NQ):87.62
1278	In gel	K.VNLMVDQ(+.98)QWMAVR.Y	A0A141DWM1	13	47.48	1589.77	2	795.891	-1.4	51.65	Deamidation (NQ)	Q7:Deamidation (NQ):26.02
1279	In gel	K.LKPAPNN(+.98)GTHGSLN(+.98)HLLK.N	A0A141DWM1	18	46.51	1912.02	4	479.012	1.1	16.74	Deamidation (NQ)	N7:Deamidation (NQ):12.28;N14:Deamidation (NQ):29.57
1280	In gel	R.M(+42.01)ANVLC(+57.02)SC(+57.02)SEDC(+57.02)LEK.K	A0A141DWM1	15	45.4	1856.74	2	929.377	-1.2	33.35	Acetylation (N-term); Carbamidomethylation	M1:Acetylation (N-term):1000.00;C6:Carbamidomethylation:1000.00;C8:Carbamidomethylation:1000.00;C12:Carbamidomethylation:1000.00
1281	In gel	R.I(+42.01)DKVNLMVDQQWMAVR.Y	A0A141DWM1	16	44.76	1987	3	663.342	0.4	49.58	Acetylation (N-term)	I1:Acetylation (N-term):1000.00
1282	In gel	R.IDKVNLMVDQ(+.98)QWM(+15.99)AVR.Y	A0A141DWM1	16	44.65	1961.97	3	655.001	5.2	42.51	Deamidation (NQ); Oxidation (M)	Q10:Deamidation (NQ):8.69;M13:Oxidation (M):0.00
1283	In gel	K.NPFYN(+.98)PSPAK.E	A0A141DWM1	10	44.18	1134.53	2	568.274	0	20.69	Deamidation (NQ)	N5:Deamidation (NQ):0.00
1284	In gel	R.M(+15.99)(+42.01)ANVLC(+57.02)SC(+57.02)SEDC(+57.02)LEKK.D	A0A141DWM1	16	43.58	2000.83	3	667.951	-0.3	15.78	Oxidation (M); Acetylation (N-term); Carbamidomethylation	M1:Oxidation (M):1000.00;M1:Acetylation (N-term):1000.00;C6:Carbamidomethylation:1000.00;C8:Carbamidomethylation:1000.00;C12:Carbamidomethylation:1000.00
1285	In gel	K.V(+42.01)N(+.98)LMVDQQWMAVR.Y	A0A141DWM1	13	43.25	1631.78	2	816.902	5.3	44.05	Acetylation (N-term); Deamidation (NQ)	V1:Acetylation (N-term):1000.00;N2:Deamidation (NQ):79.02
1286	In gel	R.IDKVNLM(+15.99)VDQ(+.98)QWMAVR.Y	A0A141DWM1	16	42.51	1961.97	3	655.001	5.2	42.51	Oxidation (M); Deamidation (NQ)	M7:Oxidation (M):40.11;Q10:Deamidation (NQ):11.06
1287	In gel	K.LKPAPN(+.98)N(+.98)GTHGSLNHLLK.N	A0A141DWM1	18	42.24	1912.02	5	383.41	-0.7	16.16	Deamidation (NQ)	N6:Deamidation (NQ):24.66;N7:Deamidation (NQ):11.94
1288	In gel	R.I(+42.01)DKVN(+.98)LMVDQQWMAVR.Y	A0A141DWM1	16	40.55	1987.99	3	663.673	6.3	40.76	Acetylation (N-term); Deamidation (NQ)	I1:Acetylation (N-term):1000.00;N5:Deamidation (NQ):39.44
1289	In gel	R.I(+42.01)DKVN(+.98)LMVDQQWM(+15.99)AVR.Y	A0A141DWM1	16	39.48	2003.98	3	669.004	5.3	33.25	Acetylation (N-term); Deamidation (NQ); Oxidation (M)	I1:Acetylation (N-term):1000.00;N5:Deamidation (NQ):52.68;M13:Oxidation (M):95.35
1290	In gel	K.VN(+.98)LMVDQQWMAVR.Y	A0A141DWM1	13	38.42	1589.77	2	795.894	2	54.28	Deamidation (NQ)	N2:Deamidation (NQ):0.00
1291	In gel	R.AEYLDTWDSLMPNINK.L	A0A141DWM1	16	37.09	1908.89	2	955.454	0.1	72.93
1292	In gel	K.RMAN(+.98)VLC(+57.02)SC(+57.02)SEDC(+57.02)LEK.K	A0A141DWM1	16	36.99	1971.82	3	658.279	0	21.78	Deamidation (NQ); Carbamidomethylation	N4:Deamidation (NQ):1000.00;C7:Carbamidomethylation:1000.00;C9:Carbamidomethylation:1000.00;C13:Carbamidomethylation:1000.00
1293	In gel	R.I(+42.01)DKVNLM(+15.99)VDQQWMAVR.Y	A0A141DWM1	16	36.76	2003	3	668.674	1.2	38.72	Acetylation (N-term); Oxidation (M)	I1:Acetylation (N-term):1000.00;M7:Oxidation (M):90.57
1294	In gel	R.M(+15.99)(+42.01)ANVLC(+57.02)SC(+57.02)SEDC(+57.02)LEK.K	A0A141DWM1	15	36.26	1872.74	3	625.253	0.4	20.03	Oxidation (M); Acetylation (N-term); Carbamidomethylation	M1:Oxidation (M):1000.00;M1:Acetylation (N-term):1000.00;C6:Carbamidomethylation:1000.00;C8:Carbamidomethylation:1000.00;C12:Carbamidomethylation:1000.00
1295	In gel	K.VN(+.98)LMVDQQWM(+15.99)AVR.Y	A0A141DWM1	13	35.45	1605.76	2	803.891	1.9	44.17	Deamidation (NQ); Oxidation (M)	N2:Deamidation (NQ):43.39;M10:Oxidation (M):53.33
1296	In gel	K.SIC(+57.02)KGETSWLKDQC(+57.02)ASSSASQC(+57.02)PEGFAQ(+.98)SPLIIFSMDGFR.A	A0A141DWM1	40	34.09	4483.02	4	1121.77	3.4	62.47	Carbamidomethylation; Deamidation (NQ)	C3:Carbamidomethylation:1000.00;C14:Carbamidomethylation:1000.00;C22:Carbamidomethylation:1000.00;Q28:Deamidation (NQ):5.85
1297	In gel	R.HGQGTGELLQVSGIK.V	A0A182C5T8	15	70.42	1522.81	2	762.411	-1.3	21.59
1298	In gel	R.QVPVVQAYAFGK.Y	A0A182C5T8	12	60.36	1305.71	3	436.243	-1	32.55
1299	In gel	K.ASGNPILLNK.D	A0A182C5T8	10	58.33	1025.59	2	513.801	1.3	17.45
1300	In gel	K.ETPVLSNPGPYLEFR.D	A0A182C5T8	15	56.05	1717.87	2	859.941	0	48.91
1301	In gel	K.YLGYLNVVFDDK.G	A0A182C5T8	12	54.78	1444.72	2	723.37	1.4	57.17
1302	In gel	R.QAFEHSVHR.H	A0A182C5T8	9	54.66	1109.54	2	555.775	-1	1.47
1303	In gel	R.HGQ(+.98)GTGELLQVSGIK.V	A0A182C5T8	15	49.19	1523.79	3	508.939	0.6	24.15	Deamidation (NQ)	Q3:Deamidation (NQ):77.21
1304	In gel	R.HGQGTGELLQ(+.98)VSGIK.V	A0A182C5T8	15	48.63	1523.79	3	508.944	9.9	21.36	Deamidation (NQ)	Q10:Deamidation (NQ):31.75
1305	In gel	R.YDAMALGNHEFDNGLDGLLDPLLK.H	A0A182C5T8	24	36.9	2630.27	3	877.766	2.5	72.34
1306	In gel	K.ISNSEAHAVYK.Y	A0A182C5V7	11	36.7	1217.6	3	406.875	-0.4	11.55
1307	In gel	K.KIPC(+57.02)QPQDVK.C	A0A182C5V7	10	35.63	1211.63	2	606.825	1.6	12.28	Carbamidomethylation	C4:Carbamidomethylation:1000.00
1308	In gel	K.IPC(+57.02)QPQDVK.C	A0A182C5V7	9	32.83	1083.54	2	542.777	0.5	13.89	Carbamidomethylation	C3:Carbamidomethylation:1000.00
1309	In gel	R.Q(+42.01)C(+57.02)KLKPAGTTC(+57.02)WR.T	A0A191UIN6	13	42.28	1646.8	3	549.942	0.4	16.71	Acetylation (N-term); Carbamidomethylation	Q1:Acetylation (N-term):1000.00;C2:Carbamidomethylation:1000.00;C11:Carbamidomethylation:1000.00
1310	In gel	R.T(+42.01)SVSSHYC(+57.02)TGR.S	A0A191UIN6	11	36.87	1295.56	3	432.86	0.5	11.34	Acetylation (N-term); Carbamidomethylation	T1:Acetylation (N-term):1000.00;C8:Carbamidomethylation:1000.00
1311	In gel	R.QC(+57.02)KLKPAGTTC(+57.02)WR.T	A0A191UIN6	13	31.64	1604.79	3	535.938	0.9	12.36	Carbamidomethylation	C2:Carbamidomethylation:1000.00;C11:Carbamidomethylation:1000.00
1312	In gel	R.Q(+42.01)C(+57.02)KLKPAGTTC(+57.02)WR.T	A0A191UIS3	13	42.28	1646.8	3	549.942	0.4	16.71	Acetylation (N-term); Carbamidomethylation	Q1:Acetylation (N-term):1000.00;C2:Carbamidomethylation:1000.00;C11:Carbamidomethylation:1000.00
1313	In gel	R.T(+42.01)SVSSHYC(+57.02)TGR.S	A0A191UIS3	11	36.87	1295.56	3	432.86	0.5	11.34	Acetylation (N-term); Carbamidomethylation	T1:Acetylation (N-term):1000.00;C8:Carbamidomethylation:1000.00
1314	In gel	R.QC(+57.02)KLKPAGTTC(+57.02)WR.T	A0A191UIS3	13	31.64	1604.79	3	535.938	0.9	12.36	Carbamidomethylation	C2:Carbamidomethylation:1000.00;C11:Carbamidomethylation:1000.00
1315	In gel	R.Q(+42.01)C(+57.02)KLKPAGTTC(+57.02)WR.T	A0A191UIS4	13	42.28	1646.8	3	549.942	0.4	16.71	Acetylation (N-term); Carbamidomethylation	Q1:Acetylation (N-term):1000.00;C2:Carbamidomethylation:1000.00;C11:Carbamidomethylation:1000.00
1316	In gel	R.T(+42.01)SVSSHYC(+57.02)TGR.S	A0A191UIS4	11	36.87	1295.56	3	432.86	0.5	11.34	Acetylation (N-term); Carbamidomethylation	T1:Acetylation (N-term):1000.00;C8:Carbamidomethylation:1000.00
1317	In gel	R.QC(+57.02)KLKPAGTTC(+57.02)WR.T	A0A191UIS4	13	31.64	1604.79	3	535.938	0.9	12.36	Carbamidomethylation	C2:Carbamidomethylation:1000.00;C11:Carbamidomethylation:1000.00
1318	In gel	R.Q(+42.01)C(+57.02)KLKPAGTTC(+57.02)WR.T	A0A191UIS5	13	42.28	1646.8	3	549.942	0.4	16.71	Acetylation (N-term); Carbamidomethylation	Q1:Acetylation (N-term):1000.00;C2:Carbamidomethylation:1000.00;C11:Carbamidomethylation:1000.00
1319	In gel	R.T(+42.01)SVSSHYC(+57.02)TGR.S	A0A191UIS5	11	36.87	1295.56	3	432.86	0.5	11.34	Acetylation (N-term); Carbamidomethylation	T1:Acetylation (N-term):1000.00;C8:Carbamidomethylation:1000.00
1320	In gel	R.QC(+57.02)KLKPAGTTC(+57.02)WR.T	A0A191UIS5	13	31.64	1604.79	3	535.938	0.9	12.36	Carbamidomethylation	C2:Carbamidomethylation:1000.00;C11:Carbamidomethylation:1000.00
1321	In gel	R.Q(+42.01)C(+57.02)KLKPAGTTC(+57.02)WR.T	A0A191UIS7	13	42.28	1646.8	3	549.942	0.4	16.71	Acetylation (N-term); Carbamidomethylation	Q1:Acetylation (N-term):1000.00;C2:Carbamidomethylation:1000.00;C11:Carbamidomethylation:1000.00
1322	In gel	R.T(+42.01)SVSSHYC(+57.02)TGR.S	A0A191UIS7	11	36.87	1295.56	3	432.86	0.5	11.34	Acetylation (N-term); Carbamidomethylation	T1:Acetylation (N-term):1000.00;C8:Carbamidomethylation:1000.00
1323	In gel	R.QC(+57.02)KLKPAGTTC(+57.02)WR.T	A0A191UIS7	13	31.64	1604.79	3	535.938	0.9	12.36	Carbamidomethylation	C2:Carbamidomethylation:1000.00;C11:Carbamidomethylation:1000.00
1324	In gel	R.Q(+42.01)C(+57.02)KLKPAGTTC(+57.02)WR.T	A0A191UIT0	13	42.28	1646.8	3	549.942	0.4	16.71	Acetylation (N-term); Carbamidomethylation	Q1:Acetylation (N-term):1000.00;C2:Carbamidomethylation:1000.00;C11:Carbamidomethylation:1000.00
1325	In gel	R.T(+42.01)SVSSHYC(+57.02)TGR.S	A0A191UIT0	11	36.87	1295.56	3	432.86	0.5	11.34	Acetylation (N-term); Carbamidomethylation	T1:Acetylation (N-term):1000.00;C8:Carbamidomethylation:1000.00
1326	In gel	R.QC(+57.02)KLKPAGTTC(+57.02)WR.T	A0A191UIT0	13	31.64	1604.79	3	535.938	0.9	12.36	Carbamidomethylation	C2:Carbamidomethylation:1000.00;C11:Carbamidomethylation:1000.00
1327	In gel	R.Q(+42.01)C(+57.02)KLKPAGTTC(+57.02)WR.T	A0A191UIV2	13	42.28	1646.8	3	549.942	0.4	16.71	Acetylation (N-term); Carbamidomethylation	Q1:Acetylation (N-term):1000.00;C2:Carbamidomethylation:1000.00;C11:Carbamidomethylation:1000.00
1328	In gel	R.T(+42.01)SVSSHYC(+57.02)TGR.S	A0A191UIV2	11	36.87	1295.56	3	432.86	0.5	11.34	Acetylation (N-term); Carbamidomethylation	T1:Acetylation (N-term):1000.00;C8:Carbamidomethylation:1000.00
1329	In gel	R.QC(+57.02)KLKPAGTTC(+57.02)WR.T	A0A191UIV2	13	31.64	1604.79	3	535.938	0.9	12.36	Carbamidomethylation	C2:Carbamidomethylation:1000.00;C11:Carbamidomethylation:1000.00
1330	In gel	R.Q(+42.01)C(+57.02)KLKPAGTTC(+57.02)WR.T	A0A191UIV7	13	42.28	1646.8	3	549.942	0.4	16.71	Acetylation (N-term); Carbamidomethylation	Q1:Acetylation (N-term):1000.00;C2:Carbamidomethylation:1000.00;C11:Carbamidomethylation:1000.00
1331	In gel	R.T(+42.01)SVSSHYC(+57.02)TGR.S	A0A191UIV7	11	36.87	1295.56	3	432.86	0.5	11.34	Acetylation (N-term); Carbamidomethylation	T1:Acetylation (N-term):1000.00;C8:Carbamidomethylation:1000.00
1332	In gel	R.QC(+57.02)KLKPAGTTC(+57.02)WR.T	A0A191UIV7	13	31.64	1604.79	3	535.938	0.9	12.36	Carbamidomethylation	C2:Carbamidomethylation:1000.00;C11:Carbamidomethylation:1000.00
1333	In gel	R.Q(+42.01)C(+57.02)KLKPAGTTC(+57.02)WR.T	A0A191UIW0	13	42.28	1646.8	3	549.942	0.4	16.71	Acetylation (N-term); Carbamidomethylation	Q1:Acetylation (N-term):1000.00;C2:Carbamidomethylation:1000.00;C11:Carbamidomethylation:1000.00
1334	In gel	R.T(+42.01)SVSSHYC(+57.02)TGR.S	A0A191UIW0	11	36.87	1295.56	3	432.86	0.5	11.34	Acetylation (N-term); Carbamidomethylation	T1:Acetylation (N-term):1000.00;C8:Carbamidomethylation:1000.00
1335	In gel	R.QC(+57.02)KLKPAGTTC(+57.02)WR.T	A0A191UIW0	13	31.64	1604.79	3	535.938	0.9	12.36	Carbamidomethylation	C2:Carbamidomethylation:1000.00;C11:Carbamidomethylation:1000.00
1336	In gel	R.Q(+42.01)C(+57.02)KLKPAGTTC(+57.02)WR.T	A0A191UIW2	13	42.28	1646.8	3	549.942	0.4	16.71	Acetylation (N-term); Carbamidomethylation	Q1:Acetylation (N-term):1000.00;C2:Carbamidomethylation:1000.00;C11:Carbamidomethylation:1000.00
1337	In gel	R.T(+42.01)SVSSHYC(+57.02)TGR.S	A0A191UIW2	11	36.87	1295.56	3	432.86	0.5	11.34	Acetylation (N-term); Carbamidomethylation	T1:Acetylation (N-term):1000.00;C8:Carbamidomethylation:1000.00
1338	In gel	R.QC(+57.02)KLKPAGTTC(+57.02)WR.T	A0A191UIW2	13	31.64	1604.79	3	535.938	0.9	12.36	Carbamidomethylation	C2:Carbamidomethylation:1000.00;C11:Carbamidomethylation:1000.00
1339	In gel	R.Q(+42.01)C(+57.02)KLKPAGTTC(+57.02)WR.T	A0A191UIW4	13	42.28	1646.8	3	549.942	0.4	16.71	Acetylation (N-term); Carbamidomethylation	Q1:Acetylation (N-term):1000.00;C2:Carbamidomethylation:1000.00;C11:Carbamidomethylation:1000.00
1340	In gel	R.T(+42.01)SVSSHYC(+57.02)TGR.S	A0A191UIW4	11	36.87	1295.56	3	432.86	0.5	11.34	Acetylation (N-term); Carbamidomethylation	T1:Acetylation (N-term):1000.00;C8:Carbamidomethylation:1000.00
1341	In gel	R.QC(+57.02)KLKPAGTTC(+57.02)WR.T	A0A191UIW4	13	31.64	1604.79	3	535.938	0.9	12.36	Carbamidomethylation	C2:Carbamidomethylation:1000.00;C11:Carbamidomethylation:1000.00
1342	In gel	R.Q(+42.01)C(+57.02)KLKPAGTTC(+57.02)WR.T	A0A191UIW7	13	42.28	1646.8	3	549.942	0.4	16.71	Acetylation (N-term); Carbamidomethylation	Q1:Acetylation (N-term):1000.00;C2:Carbamidomethylation:1000.00;C11:Carbamidomethylation:1000.00
1343	In gel	R.T(+42.01)SVSSHYC(+57.02)TGR.S	A0A191UIW7	11	36.87	1295.56	3	432.86	0.5	11.34	Acetylation (N-term); Carbamidomethylation	T1:Acetylation (N-term):1000.00;C8:Carbamidomethylation:1000.00
1344	In gel	R.QC(+57.02)KLKPAGTTC(+57.02)WR.T	A0A191UIW7	13	31.64	1604.79	3	535.938	0.9	12.36	Carbamidomethylation	C2:Carbamidomethylation:1000.00;C11:Carbamidomethylation:1000.00
1345	In gel	R.Q(+42.01)C(+57.02)KLKPAGTTC(+57.02)WR.T	A0A191UIY4	13	42.28	1646.8	3	549.942	0.4	16.71	Acetylation (N-term); Carbamidomethylation	Q1:Acetylation (N-term):1000.00;C2:Carbamidomethylation:1000.00;C11:Carbamidomethylation:1000.00
1346	In gel	R.T(+42.01)SVSSHYC(+57.02)TGR.S	A0A191UIY4	11	36.87	1295.56	3	432.86	0.5	11.34	Acetylation (N-term); Carbamidomethylation	T1:Acetylation (N-term):1000.00;C8:Carbamidomethylation:1000.00
1347	In gel	R.QC(+57.02)KLKPAGTTC(+57.02)WR.T	A0A191UIY4	13	31.64	1604.79	3	535.938	0.9	12.36	Carbamidomethylation	C2:Carbamidomethylation:1000.00;C11:Carbamidomethylation:1000.00
1348	In gel	R.EPALYTK.V	A0A193CHI8	7	38.9	820.433	2	411.224	-0.3	1.24
1349	In gel	K.EWVLTAAHC(+57.02)DR.G	A0A193CHJ0	11	52.25	1356.62	2	679.318	-2.6	19.93	Carbamidomethylation	C9:Carbamidomethylation:1000.00
1350	In gel	K.DKDIMLIR.M	A0A193CHJ0	8	43.56	1002.55	2	502.284	0.8	30.12
1351	In gel	K.DKDIM(+15.99)LIR.M	A0A193CHJ0	8	37.82	1018.55	2	510.281	0	24.66	Oxidation (M)	M5:Oxidation (M):1000.00
1352	In gel	K.AAAIC(+57.02)FR.D	A0A193CHJ1	7	34.18	807.406	2	404.71	-0.9	17.11	Carbamidomethylation	C5:Carbamidomethylation:1000.00
1353	In gel	R.C(+57.02)C(+57.02)FVHDC(+57.02)C(+57.02)YGKLAKC(+57.02)N(+.98)TKWDIYPYSLK.S	A0A193CHJ5	27	56.93	3486.53	4	872.637	-4.2	32.66	Carbamidomethylation; Deamidation (NQ)	C1:Carbamidomethylation:1000.00;C2:Carbamidomethylation:1000.00;C7:Carbamidomethylation:1000.00;C8:Carbamidomethylation:1000.00;C15:Carbamidomethylation:1000.00;N16:Deamidation (NQ):1000.00
1354	In gel	R.C(+57.02)C(+57.02)FVHDC(+57.02)C(+57.02)YGKVTDC(+57.02)NPK.T	A0A193CHK0	18	35.34	2318.9	3	773.968	-8.2	21.12	Carbamidomethylation	C1:Carbamidomethylation:1000.00;C2:Carbamidomethylation:1000.00;C7:Carbamidomethylation:1000.00;C8:Carbamidomethylation:1000.00;C15:Carbamidomethylation:1000.00
1355	In gel	R.C(+57.02)C(+57.02)FVHDC(+57.02)C(+57.02)YGKLAKC(+57.02)N(+.98)TKWDIYPYSLK.S	A0A193CHK1	27	56.93	3486.53	4	872.637	-4.2	32.66	Carbamidomethylation; Deamidation (NQ)	C1:Carbamidomethylation:1000.00;C2:Carbamidomethylation:1000.00;C7:Carbamidomethylation:1000.00;C8:Carbamidomethylation:1000.00;C15:Carbamidomethylation:1000.00;N16:Deamidation (NQ):1000.00
1356	In gel	K.AAAIC(+57.02)FR.D	A0A193CHK2	7	34.18	807.406	2	404.71	-0.9	17.11	Carbamidomethylation	C5:Carbamidomethylation:1000.00
1357	In gel	K.AAAIC(+57.02)FR.D	A0A193CHK3	7	34.18	807.406	2	404.71	-0.9	17.11	Carbamidomethylation	C5:Carbamidomethylation:1000.00
1358	In gel	R.C(+57.02)C(+57.02)FVHDC(+57.02)C(+57.02)YEK.L	A0A193CHK5	11	43.89	1576.56	3	526.521	-9.4	22.35	Carbamidomethylation	C1:Carbamidomethylation:1000.00;C2:Carbamidomethylation:1000.00;C7:Carbamidomethylation:1000.00;C8:Carbamidomethylation:1000.00
1359	In gel	K.Q(+42.01)IC(+57.02)EC(+57.02)DR.V	A0A193CHK5	7	41.35	1021.4	2	511.705	0.8	18.61	Acetylation (N-term); Carbamidomethylation	Q1:Acetylation (N-term):1000.00;C3:Carbamidomethylation:1000.00;C5:Carbamidomethylation:1000.00
1360	In gel	K.AAAIC(+57.02)FR.D	A0A193CHK6	7	34.18	807.406	2	404.71	-0.9	17.11	Carbamidomethylation	C5:Carbamidomethylation:1000.00
1361	In gel	R.C(+57.02)C(+57.02)FVHDC(+57.02)C(+57.02)YGKLAKC(+57.02)N(+.98)TKWDIYPYSLK.S	A0A193CHK7	27	56.93	3486.53	4	872.637	-4.2	32.66	Carbamidomethylation; Deamidation (NQ)	C1:Carbamidomethylation:1000.00;C2:Carbamidomethylation:1000.00;C7:Carbamidomethylation:1000.00;C8:Carbamidomethylation:1000.00;C15:Carbamidomethylation:1000.00;N16:Deamidation (NQ):1000.00
1362	In gel	R.C(+57.02)C(+57.02)FVHDC(+57.02)C(+57.02)YEK.L	A0A193CHK8	11	43.89	1576.56	3	526.521	-9.4	22.35	Carbamidomethylation	C1:Carbamidomethylation:1000.00;C2:Carbamidomethylation:1000.00;C7:Carbamidomethylation:1000.00;C8:Carbamidomethylation:1000.00
1363	In gel	K.Q(+42.01)IC(+57.02)EC(+57.02)DR.A	A0A193CHK8	7	41.35	1021.4	2	511.705	0.8	18.61	Acetylation (N-term); Carbamidomethylation	Q1:Acetylation (N-term):1000.00;C3:Carbamidomethylation:1000.00;C5:Carbamidomethylation:1000.00
1364	In gel	R.IAPLSLPSSPPSVGSVC(+57.02)R.I	A0A194AM91	18	32.6	1822.96	2	912.487	-0.5	42.41	Carbamidomethylation	C17:Carbamidomethylation:1000.00
1365	In gel	R.QC(+57.02)VDVN(+.98)TAY	A0A194AMD0	9	40.58	1069.44	2	535.727	1.3	24.01	Carbamidomethylation; Deamidation (NQ)	C2:Carbamidomethylation:1000.00;N6:Deamidation (NQ):26.93
1366	In gel	R.Y(+42.01)(+79.97)LIDNRPPC(+57.02)ILNKPS(+79.97)IT(+79.97)DIVSPPVC(+57.02)GNYFVEVGEEC(+57.02)DC(+57.02)GLPAHC(+57.02)QNPC(+57.02)C(+57.02)DAATC(+57.02)K.L	A0A194AMD0	55	35.43	6661.74	6	1111.31	7.2	40.72	Acetylation (N-term); Phosphorylation (STY); Carbamidomethylation	Y1:Acetylation (N-term):1000.00;Y1:Phosphorylation (STY):0.00;C9:Carbamidomethylation:1000.00;S15:Phosphorylation (STY):0.00;T17:Phosphorylation (STY):0.00;C25:Carbamidomethylation:1000.00;C36:Carbamidomethylation:1000.00;C38:Carbamidomethylation:1000.00;C44:Carbamidomethylation:1000.00;C48:Carbamidomethylation:1000.00;C49:Carbamidomethylation:1000.00;C54:Carbamidomethylation:1000.00
1367	In gel	R.C(+57.02)C(+57.02)FVHDC(+57.02)C(+57.02)YGKVTGC(+57.02)NPK.M	A0A194AMJ1	18	50.8	2260.89	3	754.632	-9.4	20.1	Carbamidomethylation	C1:Carbamidomethylation:1000.00;C2:Carbamidomethylation:1000.00;C7:Carbamidomethylation:1000.00;C8:Carbamidomethylation:1000.00;C15:Carbamidomethylation:1000.00
1368	In gel	K.Q(+42.01)IC(+57.02)EC(+57.02)DR.A	A0A194AMJ1	7	41.35	1021.4	2	511.705	0.8	18.61	Acetylation (N-term); Carbamidomethylation	Q1:Acetylation (N-term):1000.00;C3:Carbamidomethylation:1000.00;C5:Carbamidomethylation:1000.00
1369	In gel	R.AAAIC(+57.02)FR.D	A0A194AMJ1	7	34.18	807.406	2	404.71	-0.9	17.11	Carbamidomethylation	C5:Carbamidomethylation:1000.00
1370	In gel	R.DKDIMLIR.L	A0A194APC8	8	43.56	1002.55	2	502.284	0.8	30.12
1371	In gel	K.KDDERDKDIMLIR.L	A0A194APC8	13	38.8	1645.85	3	549.625	5	45.65
1372	In gel	R.DKDIM(+15.99)LIR.L	A0A194APC8	8	37.82	1018.55	2	510.281	0	24.66	Oxidation (M)	M5:Oxidation (M):1000.00
1373	In gel	K.KDDERDKDIM(+15.99)LIR.L	A0A194APC8	13	33	1661.84	3	554.956	3.4	40.16	Oxidation (M)	M10:Oxidation (M):1000.00
1374	In gel	K.DKDIMLIR.L	A0A194APK1	8	43.56	1002.55	2	502.284	0.8	30.12
1375	In gel	K.DKDIM(+15.99)LIR.L	A0A194APK1	8	37.82	1018.55	2	510.281	0	24.66	Oxidation (M)	M5:Oxidation (M):1000.00
1376	In gel	R.IM(+15.99)GWGTISSTK.E	A0A194APK1	11	34.19	1195.59	2	598.803	1.4	22.12	Oxidation (M)	M2:Oxidation (M):1000.00
1377	In gel	K.FFC(+57.02)LSSK.T	A0A194APK4	7	45.49	887.421	2	444.718	0.8	22.82	Carbamidomethylation	C3:Carbamidomethylation:1000.00
1378	In gel	R.T(+42.01)LC(+57.02)AGILK.G	A0A194APK4	8	36.68	916.505	2	459.26	-0.6	41.85	Acetylation (N-term); Carbamidomethylation	T1:Acetylation (N-term):1000.00;C3:Carbamidomethylation:1000.00
1379	In gel	K.DTC(+57.02)KGDSGGPLIC(+57.02)N(+.98)GQFQGILS(+79.97)VGGNPC(+57.02)AQPRKPGVYTK.V	A0A194APK5	39	32.83	4213.94	5	843.791	-4.8	27.25	Carbamidomethylation; Deamidation (NQ); Phosphorylation (STY)	C3:Carbamidomethylation:1000.00;C13:Carbamidomethylation:1000.00;N14:Deamidation (NQ):0.00;S22:Phosphorylation (STY):5.85;C28:Carbamidomethylation:1000.00
1380	In gel	R.N(+42.01)NTIWDKDIMLIR.L	A0A194APK5	13	32.05	1672.86	3	558.623	-8.2	54.61	Acetylation (N-term)	N1:Acetylation (N-term):1000.00
1381	In gel	R.DKDIMLIR.L	A0A194APL0	8	43.56	1002.55	2	502.284	0.8	30.12
1382	In gel	K.KDDERDKDIMLIR.L	A0A194APL0	13	38.8	1645.85	3	549.625	5	45.65
1383	In gel	R.DKDIM(+15.99)LIR.L	A0A194APL0	8	37.82	1018.55	2	510.281	0	24.66	Oxidation (M)	M5:Oxidation (M):1000.00
1384	In gel	K.KDDERDKDIM(+15.99)LIR.L	A0A194APL0	13	33	1661.84	3	554.956	3.4	40.16	Oxidation (M)	M10:Oxidation (M):1000.00
1385	In gel	R.C(+57.02)C(+57.02)FVHDC(+57.02)C(+57.02)YGKVTGC(+57.02)NPK.M	A0A194APL4	18	50.8	2260.89	3	754.632	-9.4	20.1	Carbamidomethylation	C1:Carbamidomethylation:1000.00;C2:Carbamidomethylation:1000.00;C7:Carbamidomethylation:1000.00;C8:Carbamidomethylation:1000.00;C15:Carbamidomethylation:1000.00
1386	In gel	K.Q(+42.01)IC(+57.02)EC(+57.02)DR.A	A0A194APL4	7	41.35	1021.4	2	511.705	0.8	18.61	Acetylation (N-term); Carbamidomethylation	Q1:Acetylation (N-term):1000.00;C3:Carbamidomethylation:1000.00;C5:Carbamidomethylation:1000.00
1387	In gel	R.AAAIC(+57.02)FR.D	A0A194APL4	7	34.18	807.406	2	404.71	-0.9	17.11	Carbamidomethylation	C5:Carbamidomethylation:1000.00
1388	In gel	R.DKDIMLIR.L	A0A194APL5	8	43.56	1002.55	2	502.284	0.8	30.12
1389	In gel	K.KDDERDKDIMLIR.L	A0A194APL5	13	38.8	1645.85	3	549.625	5	45.65
1390	In gel	R.DKDIM(+15.99)LIR.L	A0A194APL5	8	37.82	1018.55	2	510.281	0	24.66	Oxidation (M)	M5:Oxidation (M):1000.00
1391	In gel	K.KDDERDKDIM(+15.99)LIR.L	A0A194APL5	13	33	1661.84	3	554.956	3.4	40.16	Oxidation (M)	M10:Oxidation (M):1000.00
1392	In gel	R.YDAM(+15.99)ALGNHEFDN(+.98)GLAGLLDPLLK.H	A0A194APL9	24	86.76	2603.26	2	1302.63	-0.9	71.8	Oxidation (M); Deamidation (NQ)	M4:Oxidation (M):1000.00;N13:Deamidation (NQ):107.29
1393	In gel	R.YDAMALGNHEFDN(+.98)GLAGLLDPLLK.H	A0A194APL9	24	81.73	2587.26	2	1294.64	-2.1	73.32	Deamidation (NQ)	N13:Deamidation (NQ):107.29
1394	In gel	R.YDAMALGNHEFDNGLAGLLDPLLK.H	A0A194APL9	24	75.81	2586.28	3	863.101	1.4	72.43
1395	In gel	R.YDAM(+15.99)ALGNHEFDNGLAGLLDPLLK.H	A0A194APL9	24	74.66	2602.27	3	868.435	3.9	70.79	Oxidation (M)	M4:Oxidation (M):1000.00
1396	In gel	R.HPDDNEWNHVSMC(+57.02)IVN(+.98)GGGIR.S	A0A194APL9	21	74.64	2407.04	3	803.355	0	33.66	Carbamidomethylation; Deamidation (NQ)	C13:Carbamidomethylation:1000.00;N16:Deamidation (NQ):193.63
1397	In gel	R.HPDDNEWNHVSMC(+57.02)IVNGGGIR.S	A0A194APL9	21	73.22	2406.06	4	602.522	-0.8	34.57	Carbamidomethylation	C13:Carbamidomethylation:1000.00
1398	In gel	R.YDAM(+15.99)ALGN(+.98)HEFDN(+.98)GLAGLLDPLLK.H	A0A194APL9	24	64.44	2604.24	3	869.087	-0.9	73.86	Oxidation (M); Deamidation (NQ)	M4:Oxidation (M):1000.00;N8:Deamidation (NQ):1000.00;N13:Deamidation (NQ):1000.00
1399	In gel	K.HANFPILSANIRPK.G	A0A194APL9	14	62.6	1576.88	3	526.635	-0.4	21.33
1400	In gel	R.YDAM(+15.99)ALGN(+.98)HEFDNGLAGLLDPLLK.H	A0A194APL9	24	60.98	2603.26	3	868.76	-0.2	71.72	Oxidation (M); Deamidation (NQ)	M4:Oxidation (M):1000.00;N8:Deamidation (NQ):0.00
1401	In gel	R.QVPVVQAYAFGK.Y	A0A194APL9	12	60.36	1305.71	3	436.243	-1	32.55
1402	In gel	R.HPDDNEWNHVSM(+15.99)C(+57.02)IVN(+.98)GGGIR.S	A0A194APL9	21	59.66	2423.04	4	606.767	0	27.74	Oxidation (M); Carbamidomethylation; Deamidation (NQ)	M12:Oxidation (M):1000.00;C13:Carbamidomethylation:1000.00;N16:Deamidation (NQ):99.62
1403	In gel	R.HPDDNEWN(+.98)HVSMC(+57.02)IVN(+.98)GGGIR.S	A0A194APL9	21	56.16	2408.03	4	603.018	5.6	34.55	Deamidation (NQ); Carbamidomethylation	N8:Deamidation (NQ):16.65;C13:Carbamidomethylation:1000.00;N16:Deamidation (NQ):63.50
1404	In gel	K.ETPVLSNPGPYLEFR.D	A0A194APL9	15	56.05	1717.87	2	859.941	0	48.91
1405	In gel	K.QAFEHSVHR.H	A0A194APL9	9	54.66	1109.54	2	555.775	-1	1.47
1406	In gel	K.C(+57.02)TGQDC(+57.02)YGGVAR.R	A0A194APL9	12	53.35	1342.54	2	672.277	0.5	13.11	Carbamidomethylation	C1:Carbamidomethylation:1000.00;C6:Carbamidomethylation:1000.00
1407	In gel	R.YDAMALGN(+.98)HEFDNGLAGLLDPLLK.H	A0A194APL9	24	52.8	2587.26	3	863.43	1.8	74.43	Deamidation (NQ)	N8:Deamidation (NQ):17.91
1408	In gel	K.HANFPILSAN(+.98)IRPK.G	A0A194APL9	14	52.63	1577.87	3	526.964	0.8	25.68	Deamidation (NQ)	N10:Deamidation (NQ):95.63
1409	In gel	R.YDAMALGN(+.98)HEFDN(+.98)GLAGLLDPLLK.H	A0A194APL9	24	52.21	2588.25	3	863.756	-0.6	75.49	Deamidation (NQ)	N8:Deamidation (NQ):1000.00;N13:Deamidation (NQ):1000.00
1410	In gel	R.YDAMALGNHEFDN(+.98)GLAGLLD.P	A0A194APL9	20	52.15	2135.95	2	1068.98	-0.2	70.8	Deamidation (NQ)	N13:Deamidation (NQ):45.16
1411	In gel	K.GDSSN(+.98)HSSGNLDISIVGDYIK.R	A0A194APL9	21	45.52	2178.01	3	727.011	2.2	51.23	Deamidation (NQ)	N5:Deamidation (NQ):28.79
1412	In gel	K.HAN(+.98)FPILSANIRPK.G	A0A194APL9	14	44.71	1577.87	3	526.963	0.1	24.33	Deamidation (NQ)	N3:Deamidation (NQ):19.19
1413	In gel	R.LLLPSFLAGGGDGYHM(+15.99)LKGDSSNHSSGN(+.98)LDISIVGDYIK.R	A0A194APL9	39	40.67	4063.98	5	813.807	4	62.28	Oxidation (M); Deamidation (NQ)	M16:Oxidation (M):1000.00;N28:Deamidation (NQ):17.91
1414	In gel	R.Y(+42.01)DAMALGN(+.98)HEFDN(+.98)GLAGLLDPLLK.H	A0A194APL9	24	37.24	2630.26	3	877.763	3.9	72.16	Acetylation (N-term); Deamidation (NQ)	Y1:Acetylation (N-term):1000.00;N8:Deamidation (NQ):1000.00;N13:Deamidation (NQ):1000.00
1415	In gel	R.Y(+42.01)DAM(+15.99)ALGNHEFDNGLAGLLDPLLK.H	A0A194APL9	24	37.14	2644.28	3	882.435	-0.2	72.97	Acetylation (N-term); Oxidation (M)	Y1:Acetylation (N-term):1000.00;M4:Oxidation (M):1000.00
1416	In gel	R.Y(+42.01)DAM(+15.99)ALGNHEFDN(+.98)GLAGLLDPLLK.H	A0A194APL9	24	32.21	2645.27	3	882.771	8.2	73.35	Acetylation (N-term); Oxidation (M); Deamidation (NQ)	Y1:Acetylation (N-term):1000.00;M4:Oxidation (M):1000.00;N13:Deamidation (NQ):17.91
1417	In gel	K.GN(+.98)YYGYC(+57.02)R.K	A0A194APN1	8	50.44	1052.4	2	527.209	0.7	23.89	Deamidation (NQ); Carbamidomethylation	N2:Deamidation (NQ):1000.00;C7:Carbamidomethylation:1000.00
1418	In gel	K.G(+42.01)NYYGYC(+57.02)R.K	A0A194APN1	8	36.64	1093.43	2	547.722	-0.1	23.95	Acetylation (N-term); Carbamidomethylation	G1:Acetylation (N-term):1000.00;C7:Carbamidomethylation:1000.00
1419	In gel	R.QC(+57.02)VDVN(+.98)TAY	A0A194APP8	9	40.58	1069.44	2	535.727	1.3	24.01	Carbamidomethylation; Deamidation (NQ)	C2:Carbamidomethylation:1000.00;N6:Deamidation (NQ):26.93
1420	In gel	K.LSNSEAHAVYK.Y	A0A194APP8	11	36.7	1217.6	3	406.875	-0.4	11.55
1421	In gel	R.YDAM(+15.99)ALGNHEFDN(+.98)GLAGLLDPLLK.H	A0A194APR8	24	86.76	2603.26	2	1302.63	-0.9	71.8	Oxidation (M); Deamidation (NQ)	M4:Oxidation (M):1000.00;N13:Deamidation (NQ):107.29
1422	In gel	R.YDAMALGNHEFDN(+.98)GLAGLLDPLLK.H	A0A194APR8	24	81.73	2587.26	2	1294.64	-2.1	73.32	Deamidation (NQ)	N13:Deamidation (NQ):107.29
1423	In gel	R.YDAMALGNHEFDNGLAGLLDPLLK.H	A0A194APR8	24	75.81	2586.28	3	863.101	1.4	72.43
1424	In gel	R.YDAM(+15.99)ALGNHEFDNGLAGLLDPLLK.H	A0A194APR8	24	74.66	2602.27	3	868.435	3.9	70.79	Oxidation (M)	M4:Oxidation (M):1000.00
1425	In gel	R.HPDDNEWNHVSMC(+57.02)IVN(+.98)GGGIR.S	A0A194APR8	21	74.64	2407.04	3	803.355	0	33.66	Carbamidomethylation; Deamidation (NQ)	C13:Carbamidomethylation:1000.00;N16:Deamidation (NQ):193.63
1426	In gel	R.HPDDNEWNHVSMC(+57.02)IVNGGGIR.S	A0A194APR8	21	73.22	2406.06	4	602.522	-0.8	34.57	Carbamidomethylation	C13:Carbamidomethylation:1000.00
1427	In gel	R.YDAM(+15.99)ALGN(+.98)HEFDN(+.98)GLAGLLDPLLK.H	A0A194APR8	24	64.44	2604.24	3	869.087	-0.9	73.86	Oxidation (M); Deamidation (NQ)	M4:Oxidation (M):1000.00;N8:Deamidation (NQ):1000.00;N13:Deamidation (NQ):1000.00
1428	In gel	K.HANFPILSANIRPK.G	A0A194APR8	14	62.6	1576.88	3	526.635	-0.4	21.33
1429	In gel	R.YDAM(+15.99)ALGN(+.98)HEFDNGLAGLLDPLLK.H	A0A194APR8	24	60.98	2603.26	3	868.76	-0.2	71.72	Oxidation (M); Deamidation (NQ)	M4:Oxidation (M):1000.00;N8:Deamidation (NQ):0.00
1430	In gel	R.QVPVVQAYAFGK.Y	A0A194APR8	12	60.36	1305.71	3	436.243	-1	32.55
1431	In gel	R.HPDDNEWNHVSM(+15.99)C(+57.02)IVN(+.98)GGGIR.S	A0A194APR8	21	59.66	2423.04	4	606.767	0	27.74	Oxidation (M); Carbamidomethylation; Deamidation (NQ)	M12:Oxidation (M):1000.00;C13:Carbamidomethylation:1000.00;N16:Deamidation (NQ):99.62
1432	In gel	R.HPDDNEWN(+.98)HVSMC(+57.02)IVN(+.98)GGGIR.S	A0A194APR8	21	56.16	2408.03	4	603.018	5.6	34.55	Deamidation (NQ); Carbamidomethylation	N8:Deamidation (NQ):16.65;C13:Carbamidomethylation:1000.00;N16:Deamidation (NQ):63.50
1433	In gel	K.ETPVLSNPGPYLEFR.D	A0A194APR8	15	56.05	1717.87	2	859.941	0	48.91
1434	In gel	K.QAFEHSVHR.H	A0A194APR8	9	54.66	1109.54	2	555.775	-1	1.47
1435	In gel	K.C(+57.02)TGQDC(+57.02)YGGVAR.R	A0A194APR8	12	53.35	1342.54	2	672.277	0.5	13.11	Carbamidomethylation	C1:Carbamidomethylation:1000.00;C6:Carbamidomethylation:1000.00
1436	In gel	R.YDAMALGN(+.98)HEFDNGLAGLLDPLLK.H	A0A194APR8	24	52.8	2587.26	3	863.43	1.8	74.43	Deamidation (NQ)	N8:Deamidation (NQ):17.91
1437	In gel	K.HANFPILSAN(+.98)IRPK.G	A0A194APR8	14	52.63	1577.87	3	526.964	0.8	25.68	Deamidation (NQ)	N10:Deamidation (NQ):95.63
1438	In gel	R.YDAMALGN(+.98)HEFDN(+.98)GLAGLLDPLLK.H	A0A194APR8	24	52.21	2588.25	3	863.756	-0.6	75.49	Deamidation (NQ)	N8:Deamidation (NQ):1000.00;N13:Deamidation (NQ):1000.00
1439	In gel	R.YDAMALGNHEFDN(+.98)GLAGLLD.P	A0A194APR8	20	52.15	2135.95	2	1068.98	-0.2	70.8	Deamidation (NQ)	N13:Deamidation (NQ):45.16
1440	In gel	K.GDSSN(+.98)HSSGNLDISIVGDYIK.R	A0A194APR8	21	45.52	2178.01	3	727.011	2.2	51.23	Deamidation (NQ)	N5:Deamidation (NQ):28.79
1441	In gel	K.HAN(+.98)FPILSANIRPK.G	A0A194APR8	14	44.71	1577.87	3	526.963	0.1	24.33	Deamidation (NQ)	N3:Deamidation (NQ):19.19
1442	In gel	R.Y(+42.01)DAMALGN(+.98)HEFDN(+.98)GLAGLLDPLLK.H	A0A194APR8	24	37.24	2630.26	3	877.763	3.9	72.16	Acetylation (N-term); Deamidation (NQ)	Y1:Acetylation (N-term):1000.00;N8:Deamidation (NQ):1000.00;N13:Deamidation (NQ):1000.00
1443	In gel	R.Y(+42.01)DAM(+15.99)ALGNHEFDNGLAGLLDPLLK.H	A0A194APR8	24	37.14	2644.28	3	882.435	-0.2	72.97	Acetylation (N-term); Oxidation (M)	Y1:Acetylation (N-term):1000.00;M4:Oxidation (M):1000.00
1444	In gel	R.Y(+42.01)DAM(+15.99)ALGNHEFDN(+.98)GLAGLLDPLLK.H	A0A194APR8	24	32.21	2645.27	3	882.771	8.2	73.35	Acetylation (N-term); Oxidation (M); Deamidation (NQ)	Y1:Acetylation (N-term):1000.00;M4:Oxidation (M):1000.00;N13:Deamidation (NQ):17.91
1445	In gel	R.C(+57.02)C(+57.02)FVHDC(+57.02)C(+57.02)YGKVTGC(+57.02)NPK.M	A0A194APT4	18	50.8	2260.89	3	754.632	-9.4	20.1	Carbamidomethylation	C1:Carbamidomethylation:1000.00;C2:Carbamidomethylation:1000.00;C7:Carbamidomethylation:1000.00;C8:Carbamidomethylation:1000.00;C15:Carbamidomethylation:1000.00
1446	In gel	K.Q(+42.01)IC(+57.02)EC(+57.02)DR.A	A0A194APT4	7	41.35	1021.4	2	511.705	0.8	18.61	Acetylation (N-term); Carbamidomethylation	Q1:Acetylation (N-term):1000.00;C3:Carbamidomethylation:1000.00;C5:Carbamidomethylation:1000.00
1447	In gel	R.AAAIC(+57.02)FR.D	A0A194APT4	7	34.18	807.406	2	404.71	-0.9	17.11	Carbamidomethylation	C5:Carbamidomethylation:1000.00
1448	In gel	R.C(+57.02)C(+57.02)FVHDC(+57.02)C(+57.02)YGKVTGC(+57.02)NPK.M	A0A194APT7	18	50.8	2260.89	3	754.632	-9.4	20.1	Carbamidomethylation	C1:Carbamidomethylation:1000.00;C2:Carbamidomethylation:1000.00;C7:Carbamidomethylation:1000.00;C8:Carbamidomethylation:1000.00;C15:Carbamidomethylation:1000.00
1449	In gel	K.Q(+42.01)IC(+57.02)EC(+57.02)DR.A	A0A194APT7	7	41.35	1021.4	2	511.705	0.8	18.61	Acetylation (N-term); Carbamidomethylation	Q1:Acetylation (N-term):1000.00;C3:Carbamidomethylation:1000.00;C5:Carbamidomethylation:1000.00
1450	In gel	R.AAAIC(+57.02)FR.D	A0A194APT7	7	34.18	807.406	2	404.71	-0.9	17.11	Carbamidomethylation	C5:Carbamidomethylation:1000.00
1451	In gel	R.C(+57.02)C(+57.02)FVHDC(+57.02)C(+57.02)YGKVTGC(+57.02)NPK.M	A0A194APU2	18	50.8	2260.89	3	754.632	-9.4	20.1	Carbamidomethylation	C1:Carbamidomethylation:1000.00;C2:Carbamidomethylation:1000.00;C7:Carbamidomethylation:1000.00;C8:Carbamidomethylation:1000.00;C15:Carbamidomethylation:1000.00
1452	In gel	K.Q(+42.01)IC(+57.02)EC(+57.02)DR.A	A0A194APU2	7	41.35	1021.4	2	511.705	0.8	18.61	Acetylation (N-term); Carbamidomethylation	Q1:Acetylation (N-term):1000.00;C3:Carbamidomethylation:1000.00;C5:Carbamidomethylation:1000.00
1453	In gel	R.AAAIC(+57.02)FR.D	A0A194APU2	7	34.18	807.406	2	404.71	-0.9	17.11	Carbamidomethylation	C5:Carbamidomethylation:1000.00
1454	In gel	R.EPALYTK.V	A0A194APX9	7	38.9	820.433	2	411.224	-0.3	1.24
1455	In gel	K.T(+42.01)(+79.97)DIVSPPFC(+57.02)GN(+.98)YYPEVGEDC(+57.02)DC(+57.02)GPAAN(+.98)C(+57.02)QNPC(+57.02)C(+57.02)DAATC(+57.02)K.L	A0A194AQ32	39	48.71	4592.67	4	1149.17	-2.4	52.15	Acetylation (N-term); Phosphorylation (STY); Carbamidomethylation; Deamidation (NQ)	T1:Acetylation (N-term):1000.00;T1:Phosphorylation (STY):0.00;C9:Carbamidomethylation:1000.00;N11:Deamidation (NQ):7.91;C20:Carbamidomethylation:1000.00;C22:Carbamidomethylation:1000.00;N27:Deamidation (NQ):11.10;C28:Carbamidomethylation:1000.00;C32:Carbamidomethylation:1000.00;C33:Carbamidomethylation:1000.00;C38:Carbamidomethylation:1000.00
1456	In gel	K.T(+42.01)DIVSPPFC(+57.02)GN(+.98)YYPEVGEDC(+57.02)DC(+57.02)GPAAN(+.98)C(+57.02)QNPC(+57.02)C(+57.02)DAATC(+57.02)K.L	A0A194AQ32	39	40.84	4512.7	4	1129.19	8.4	40.1	Acetylation (N-term); Carbamidomethylation; Deamidation (NQ)	T1:Acetylation (N-term):1000.00;C9:Carbamidomethylation:1000.00;N11:Deamidation (NQ):14.56;C20:Carbamidomethylation:1000.00;C22:Carbamidomethylation:1000.00;N27:Deamidation (NQ):26.31;C28:Carbamidomethylation:1000.00;C32:Carbamidomethylation:1000.00;C33:Carbamidomethylation:1000.00;C38:Carbamidomethylation:1000.00
1457	In gel	K.T(+42.01)(+79.97)DIVSPPFC(+57.02)GN(+.98)YYPEVGEDC(+57.02)DC(+57.02)GPAANC(+57.02)Q(+.98)NPC(+57.02)C(+57.02)DAATC(+57.02)K.L	A0A194AQ32	39	37.51	4592.67	4	1149.17	-2.4	52.15	Acetylation (N-term); Phosphorylation (STY); Carbamidomethylation; Deamidation (NQ)	T1:Acetylation (N-term):1000.00;T1:Phosphorylation (STY):0.00;C9:Carbamidomethylation:1000.00;N11:Deamidation (NQ):0.00;C20:Carbamidomethylation:1000.00;C22:Carbamidomethylation:1000.00;C28:Carbamidomethylation:1000.00;Q29:Deamidation (NQ):0.00;C32:Carbamidomethylation:1000.00;C33:Carbamidomethylation:1000.00;C38:Carbamidomethylation:1000.00
1458	In gel	K.TDIVSPPFC(+57.02)GNYYPEVGEDC(+57.02)DC(+57.02)GPAANC(+57.02)QN(+.98)PC(+57.02)C(+57.02)DAATC(+57.02)K.L	A0A194AQ32	39	31.54	4469.7	3	1490.91	1.6	70.4	Carbamidomethylation; Deamidation (NQ)	C9:Carbamidomethylation:1000.00;C20:Carbamidomethylation:1000.00;C22:Carbamidomethylation:1000.00;C28:Carbamidomethylation:1000.00;N30:Deamidation (NQ):0.00;C32:Carbamidomethylation:1000.00;C33:Carbamidomethylation:1000.00;C38:Carbamidomethylation:1000.00
1459	In gel	R.QPVDATDWC(+57.02)C(+57.02)R.V	A0A194AQ53	11	53.13	1406.57	2	704.293	0	22.16	Carbamidomethylation	C9:Carbamidomethylation:1000.00;C10:Carbamidomethylation:1000.00
1460	In gel	R.VHDC(+57.02)C(+57.02)YQALSR.R	A0A194AQ53	11	52.51	1407.6	3	470.208	-0.4	13.05	Carbamidomethylation	C4:Carbamidomethylation:1000.00;C5:Carbamidomethylation:1000.00
1461	In gel	K.AAALC(+57.02)FR.H	A0A194AQ53	7	34.18	807.406	2	404.71	-0.9	17.11	Carbamidomethylation	C5:Carbamidomethylation:1000.00
1462	In gel	R.NPNPVPTGC(+57.02)R.G	A0A194AQ56	10	47.86	1110.52	2	556.269	0.1	12.52	Carbamidomethylation	C9:Carbamidomethylation:1000.00
1463	In gel	K.QYFFETK.C	A0A194AQ56	7	43.89	961.455	2	481.736	3.2	24.76
1464	In gel	R.I(+42.01)DSAC(+57.02)VC(+57.02)VISR.K	A0A194AQ56	11	43.08	1320.62	2	661.315	-0.2	45.94	Acetylation (N-term); Carbamidomethylation	I1:Acetylation (N-term):1000.00;C5:Carbamidomethylation:1000.00;C7:Carbamidomethylation:1000.00
1465	In gel	K.QYFFETKC(+57.02)R.N	A0A194AQ56	9	37.08	1277.59	2	639.797	-6.1	27.69	Carbamidomethylation	C8:Carbamidomethylation:1000.00
1466	In gel	K.Q(+.98)YFFETK.C	A0A194AQ56	7	36	962.438	2	482.227	0.9	27.37	Deamidation (NQ)	Q1:Deamidation (NQ):1000.00
1467	In gel	R.G(+42.01)N(+.98)LVTVMVDVNINNNVYK.Q	A0A194AQ56	18	34.94	2048.02	3	683.686	5	31.61	Acetylation (N-term); Deamidation (NQ)	G1:Acetylation (N-term):1000.00;N2:Deamidation (NQ):1000.00
1468	In gel	R.G(+42.01)N(+.98)LVTVMVDVNINN(+.98)NVYK.Q	A0A194AQ56	18	31.72	2049.01	3	684.016	8.5	33.95	Acetylation (N-term); Deamidation (NQ)	G1:Acetylation (N-term):1000.00;N2:Deamidation (NQ):1000.00;N14:Deamidation (NQ):1000.00
1469	In gel	K.Q(+42.01)IC(+57.02)EC(+57.02)DR.A	A0A194AQ80	7	41.35	1021.4	2	511.705	0.8	18.61	Acetylation (N-term); Carbamidomethylation	Q1:Acetylation (N-term):1000.00;C3:Carbamidomethylation:1000.00;C5:Carbamidomethylation:1000.00
1470	In gel	R.AAAIC(+57.02)FR.D	A0A194AQ80	7	34.18	807.406	2	404.71	-0.9	17.11	Carbamidomethylation	C5:Carbamidomethylation:1000.00
1471	In gel	R.N(+42.01)NTIWDKDIMLIR.L	A0A194AQD3	13	32.05	1672.86	3	558.623	-8.2	54.61	Acetylation (N-term)	N1:Acetylation (N-term):1000.00
1472	In gel	K.DTC(+57.02)KGDSGGPLIC(+57.02)NGQFQ(+.98)GILSVGGN(+.98)PC(+57.02)AQ(+.98)PREPGVYTK.V	A0A194AQD3	39	31.71	4136.89	5	828.381	-4.5	29.77	Carbamidomethylation; Deamidation (NQ)	C3:Carbamidomethylation:1000.00;C13:Carbamidomethylation:1000.00;Q18:Deamidation (NQ):0.00;N26:Deamidation (NQ):0.00;C28:Carbamidomethylation:1000.00;Q30:Deamidation (NQ):0.00
1473	In gel	R.QC(+57.02)VDVN(+.98)TAY	A0A194AQG0	9	40.58	1069.44	2	535.727	1.3	24.01	Carbamidomethylation; Deamidation (NQ)	C2:Carbamidomethylation:1000.00;N6:Deamidation (NQ):26.93
1474	In gel	R.Y(+42.01)(+79.97)LIDNRPPC(+57.02)ILNKPS(+79.97)IT(+79.97)DIVSPPVC(+57.02)GNYFVEVGEEC(+57.02)DC(+57.02)GLPAHC(+57.02)QNPC(+57.02)C(+57.02)DAATC(+57.02)K.L	A0A194AQG0	55	35.43	6661.74	6	1111.31	7.2	40.72	Acetylation (N-term); Phosphorylation (STY); Carbamidomethylation	Y1:Acetylation (N-term):1000.00;Y1:Phosphorylation (STY):0.00;C9:Carbamidomethylation:1000.00;S15:Phosphorylation (STY):0.00;T17:Phosphorylation (STY):0.00;C25:Carbamidomethylation:1000.00;C36:Carbamidomethylation:1000.00;C38:Carbamidomethylation:1000.00;C44:Carbamidomethylation:1000.00;C48:Carbamidomethylation:1000.00;C49:Carbamidomethylation:1000.00;C54:Carbamidomethylation:1000.00
1475	In gel	K.EIC(+57.02)EC(+57.02)DR.A	A0A194AQJ1	7	34.37	980.369	2	491.192	1.2	15.68	Carbamidomethylation	C3:Carbamidomethylation:1000.00;C5:Carbamidomethylation:1000.00
1476	In gel	R.AAAIC(+57.02)FR.D	A0A194AQJ1	7	34.18	807.406	2	404.71	-0.9	17.11	Carbamidomethylation	C5:Carbamidomethylation:1000.00
1477	In gel	R.C(+57.02)C(+57.02)FVHDC(+57.02)C(+57.02)YGKVTGC(+57.02)NPK.M	A0A194AQK5	18	50.8	2260.89	3	754.632	-9.4	20.1	Carbamidomethylation	C1:Carbamidomethylation:1000.00;C2:Carbamidomethylation:1000.00;C7:Carbamidomethylation:1000.00;C8:Carbamidomethylation:1000.00;C15:Carbamidomethylation:1000.00
1478	In gel	K.Q(+42.01)IC(+57.02)EC(+57.02)DR.A	A0A194AQK5	7	41.35	1021.4	2	511.705	0.8	18.61	Acetylation (N-term); Carbamidomethylation	Q1:Acetylation (N-term):1000.00;C3:Carbamidomethylation:1000.00;C5:Carbamidomethylation:1000.00
1479	In gel	R.AAAIC(+57.02)FR.D	A0A194AQK5	7	34.18	807.406	2	404.71	-0.9	17.11	Carbamidomethylation	C5:Carbamidomethylation:1000.00
1480	In gel	R.C(+57.02)C(+57.02)FVHDC(+57.02)C(+57.02)YGKVTGC(+57.02)NPK.M	A0A194AQL5	18	50.8	2260.89	3	754.632	-9.4	20.1	Carbamidomethylation	C1:Carbamidomethylation:1000.00;C2:Carbamidomethylation:1000.00;C7:Carbamidomethylation:1000.00;C8:Carbamidomethylation:1000.00;C15:Carbamidomethylation:1000.00
1481	In gel	K.Q(+42.01)IC(+57.02)EC(+57.02)DR.A	A0A194AQL5	7	41.35	1021.4	2	511.705	0.8	18.61	Acetylation (N-term); Carbamidomethylation	Q1:Acetylation (N-term):1000.00;C3:Carbamidomethylation:1000.00;C5:Carbamidomethylation:1000.00
1482	In gel	R.AAAIC(+57.02)FR.D	A0A194AQL5	7	34.18	807.406	2	404.71	-0.9	17.11	Carbamidomethylation	C5:Carbamidomethylation:1000.00
1483	In gel	R.VELLHNPAFC(+57.02)SVSTETQR.Y	A0A194ARG1	18	65.78	2087.01	3	696.678	0.5	30.48	Carbamidomethylation	C10:Carbamidomethylation:1000.00
1484	In gel	R.EYVLPSFEVR.V	A0A194ARG1	10	50.28	1237.63	2	619.825	0.9	43.38
1485	In gel	K.ILVEAHGDNAPK.Q	A0A194ARG1	12	48.42	1262.66	3	421.895	0.1	12.39
1486	In gel	K.FAEANPVVR.W	A0A194ARG1	9	47.06	1001.53	2	501.771	-1.4	16.65
1487	In gel	K.YIQEGDAC(+57.02)K.A	A0A194ARG1	9	39.92	1082.47	2	542.242	-0.4	11.34	Carbamidomethylation	C8:Carbamidomethylation:1000.00
1488	In gel	R.VLMAASTGR.N	A0A194ARG1	9	39.16	904.48	2	453.247	-1.4	12.69
1489	In gel	R.SDFEDEFFGEDNIISR.S	A0A194ARG1	16	38.92	1918.82	2	960.421	3.2	63.5
1490	In gel	K.AAFLEC(+57.02)C(+57.02)R.Y	A0A194ARG1	8	35.63	1025.44	2	513.729	1.9	17.37	Carbamidomethylation	C6:Carbamidomethylation:1000.00;C7:Carbamidomethylation:1000.00
1491	In gel	K.GYTQQLVYK.K	A0A194ARG1	9	31.86	1098.57	2	550.293	0.6	18.14
1492	In gel	R.IM(+15.99)GWGTISSTK.E	A0A194ARG9	11	34.19	1195.59	2	598.803	1.4	22.12	Oxidation (M)	M2:Oxidation (M):1000.00
1493	In gel	K.FFC(+57.02)LSSK.N	A0A194ARH4	7	45.49	887.421	2	444.718	0.8	22.82	Carbamidomethylation	C3:Carbamidomethylation:1000.00
1494	In gel	R.I(+42.01)KLGMHSK.N	A0A194ARH4	8	36.65	954.532	2	478.273	-1.5	12.14	Acetylation (N-term)	I1:Acetylation (N-term):1000.00
1495	In gel	K.FFC(+57.02)LSSKN(+.98)YTK.W	A0A194ARH4	11	33.18	1394.65	2	698.335	1.6	33.38	Carbamidomethylation; Deamidation (NQ)	C3:Carbamidomethylation:1000.00;N8:Deamidation (NQ):1000.00
1496	In gel	K.E(+42.01)KFFC(+57.02)LSSK.N	A0A194ARH4	9	32.58	1186.57	2	594.291	-1	34.08	Acetylation (N-term); Carbamidomethylation	E1:Acetylation (N-term):1000.00;C5:Carbamidomethylation:1000.00
1497	In gel	K.DTC(+57.02)KGDSGGPLIC(+57.02)N(+.98)GQFQGILS(+79.97)VGGNPC(+57.02)AQPRKPGVYTK.V	A0A194ARI3	39	32.83	4213.94	5	843.791	-4.8	27.25	Carbamidomethylation; Deamidation (NQ); Phosphorylation (STY)	C3:Carbamidomethylation:1000.00;C13:Carbamidomethylation:1000.00;N14:Deamidation (NQ):0.00;S22:Phosphorylation (STY):5.85;C28:Carbamidomethylation:1000.00
1498	In gel	R.N(+42.01)NTIWDKDIMLIR.L	A0A194ARI3	13	32.05	1672.86	3	558.623	-8.2	54.61	Acetylation (N-term)	N1:Acetylation (N-term):1000.00
1499	In gel	R.DKDIMLIR.L	A0A194ARJ3	8	43.56	1002.55	2	502.284	0.8	30.12
1500	In gel	K.KDDERDKDIMLIR.L	A0A194ARJ3	13	38.8	1645.85	3	549.625	5	45.65
1501	In gel	R.DKDIM(+15.99)LIR.L	A0A194ARJ3	8	37.82	1018.55	2	510.281	0	24.66	Oxidation (M)	M5:Oxidation (M):1000.00
1502	In gel	K.KDDERDKDIM(+15.99)LIR.L	A0A194ARJ3	13	33	1661.84	3	554.956	3.4	40.16	Oxidation (M)	M10:Oxidation (M):1000.00
1503	In gel	R.TLC(+57.02)AGILEGGIDTC(+57.02)K.G	A0A194ARJ8	15	52.36	1606.77	2	804.393	1.8	36.58	Carbamidomethylation	C3:Carbamidomethylation:1000.00;C14:Carbamidomethylation:1000.00
1504	In gel	R.QC(+57.02)VDVN(+.98)TAY	A0A194ARL0	9	40.58	1069.44	2	535.727	1.3	24.01	Carbamidomethylation; Deamidation (NQ)	C2:Carbamidomethylation:1000.00;N6:Deamidation (NQ):26.93
1505	In gel	K.LSNSEAHAVYK.Y	A0A194ARL0	11	36.7	1217.6	3	406.875	-0.4	11.55
1506	In gel	K.GN(+.98)YYGYC(+57.02)R.K	A0A194ARL7	8	50.44	1052.4	2	527.209	0.7	23.89	Deamidation (NQ); Carbamidomethylation	N2:Deamidation (NQ):1000.00;C7:Carbamidomethylation:1000.00
1507	In gel	K.DSC(+57.02)FNDNRKGNYYGYC(+57.02)R.K	A0A194ARL7	17	42.53	2187.89	3	730.308	7.2	31.79	Carbamidomethylation	C3:Carbamidomethylation:1000.00;C16:Carbamidomethylation:1000.00
1508	In gel	K.G(+42.01)NYYGYC(+57.02)R.K	A0A194ARL7	8	36.64	1093.43	2	547.722	-0.1	23.95	Acetylation (N-term); Carbamidomethylation	G1:Acetylation (N-term):1000.00;C7:Carbamidomethylation:1000.00
1509	In gel	K.FFC(+57.02)LSSK.N	A0A194ARP9	7	45.49	887.421	2	444.718	0.8	22.82	Carbamidomethylation	C3:Carbamidomethylation:1000.00
1510	In gel	K.E(+42.01)KFFC(+57.02)LSSK.N	A0A194ARP9	9	32.58	1186.57	2	594.291	-1	34.08	Acetylation (N-term); Carbamidomethylation	E1:Acetylation (N-term):1000.00;C5:Carbamidomethylation:1000.00
1511	In gel	K.N(+.98)YTLWDKDIMLIR.L	A0A194ARP9	13	31.73	1680.85	3	561.293	1.1	52.14	Deamidation (NQ)	N1:Deamidation (NQ):1000.00
1512	In gel	R.C(+57.02)C(+57.02)FVHDC(+57.02)C(+57.02)YGKVTGC(+57.02)NPK.M	A0A194ARR6	18	50.8	2260.89	3	754.632	-9.4	20.1	Carbamidomethylation	C1:Carbamidomethylation:1000.00;C2:Carbamidomethylation:1000.00;C7:Carbamidomethylation:1000.00;C8:Carbamidomethylation:1000.00;C15:Carbamidomethylation:1000.00
1513	In gel	K.Q(+42.01)IC(+57.02)EC(+57.02)DR.A	A0A194ARR6	7	41.35	1021.4	2	511.705	0.8	18.61	Acetylation (N-term); Carbamidomethylation	Q1:Acetylation (N-term):1000.00;C3:Carbamidomethylation:1000.00;C5:Carbamidomethylation:1000.00
1514	In gel	R.AAAIC(+57.02)FR.D	A0A194ARR6	7	34.18	807.406	2	404.71	-0.9	17.11	Carbamidomethylation	C5:Carbamidomethylation:1000.00
1515	In gel	R.GNVVTVMVDVNINNNVYK.Q	A0A194ARS6	18	67.6	1991.01	2	996.512	-2.3	51.21
1516	In gel	R.GNVVTVMVDVNINN(+.98)NVYK.Q	A0A194ARS6	18	66.86	1992	2	997.009	2.3	53.51	Deamidation (NQ)	N14:Deamidation (NQ):1000.00
1517	In gel	R.GNVVTVMVDVNIN(+.98)NNVYK.Q	A0A194ARS6	18	63.1	1992	2	997.009	2.3	53.51	Deamidation (NQ)	N13:Deamidation (NQ):1000.00
1518	In gel	R.GNVVTVM(+15.99)VDVNINNNVYK.Q	A0A194ARS6	18	60.65	2007.01	2	1004.51	-2.1	41.56	Oxidation (M)	M7:Oxidation (M):1000.00
1519	In gel	R.GNVVTVM(+15.99)VDVNINN(+.98)NVYK.Q	A0A194ARS6	18	59.21	2007.99	2	1005.01	5	44.49	Oxidation (M); Deamidation (NQ)	M7:Oxidation (M):1000.00;N14:Deamidation (NQ):1000.00
1520	In gel	R.GNVVTVM(+15.99)VDVNIN(+.98)NNVYK.Q	A0A194ARS6	18	58.9	2007.99	2	1005.01	2.1	46.11	Oxidation (M); Deamidation (NQ)	M7:Oxidation (M):1000.00;N13:Deamidation (NQ):1000.00
1521	In gel	R.GNVVTVM(+15.99)VDVN(+.98)INNNVYK.Q	A0A194ARS6	18	53.76	2007.99	2	1005.01	8.3	45.13	Oxidation (M); Deamidation (NQ)	M7:Oxidation (M):1000.00;N11:Deamidation (NQ):1000.00
1522	In gel	R.GNVVTVMVDVN(+.98)INNNVYK.Q	A0A194ARS6	18	49.98	1992	2	997.015	8.4	52.61	Deamidation (NQ)	N11:Deamidation (NQ):1000.00
1523	In gel	R.NPNPVPTGC(+57.02)R.G	A0A194ARS6	10	47.86	1110.52	2	556.269	0.1	12.52	Carbamidomethylation	C9:Carbamidomethylation:1000.00
1524	In gel	K.QYFFETK.C	A0A194ARS6	7	43.89	961.455	2	481.736	3.2	24.76
1525	In gel	R.I(+42.01)DSAC(+57.02)VC(+57.02)VISR.K	A0A194ARS6	11	43.08	1320.62	2	661.315	-0.2	45.94	Acetylation (N-term); Carbamidomethylation	I1:Acetylation (N-term):1000.00;C5:Carbamidomethylation:1000.00;C7:Carbamidomethylation:1000.00
1526	In gel	K.QYFFETKC(+57.02)R.N	A0A194ARS6	9	37.08	1277.59	2	639.797	-6.1	27.69	Carbamidomethylation	C8:Carbamidomethylation:1000.00
1527	In gel	K.Q(+.98)YFFETK.C	A0A194ARS6	7	36	962.438	2	482.227	0.9	27.37	Deamidation (NQ)	Q1:Deamidation (NQ):1000.00
1528	In gel	R.G(+42.01)NVVTVM(+15.99)VDVNINNNVYK.Q	A0A194ARS6	18	31.45	2049.02	2	1025.52	4.8	33.66	Acetylation (N-term); Oxidation (M)	G1:Acetylation (N-term):1000.00;M7:Oxidation (M):1000.00
1529	In gel	R.IM(+15.99)GWGTISSTK.E	A0A194ARV2	11	34.19	1195.59	2	598.803	1.4	22.12	Oxidation (M)	M2:Oxidation (M):1000.00
1530	In gel	R.IMGWGTISPN(+.98)K.E	A0A194ARW1	11	33.03	1203.6	2	602.805	-0.2	37.37	Deamidation (NQ)	N10:Deamidation (NQ):1000.00
1531	In gel	K.N(+.98)YTLWDKDIMLIR.L	A0A194ARW1	13	31.73	1680.85	3	561.293	1.1	52.14	Deamidation (NQ)	N1:Deamidation (NQ):1000.00
1532	In gel	K.T(+42.01)(+79.97)DIVSPPFC(+57.02)GN(+.98)YYPEVGEDC(+57.02)DC(+57.02)GPAAN(+.98)C(+57.02)QNPC(+57.02)C(+57.02)DAATC(+57.02)K.L	A0A194ARY4	39	48.71	4592.67	4	1149.17	-2.4	52.15	Acetylation (N-term); Phosphorylation (STY); Carbamidomethylation; Deamidation (NQ)	T1:Acetylation (N-term):1000.00;T1:Phosphorylation (STY):0.00;C9:Carbamidomethylation:1000.00;N11:Deamidation (NQ):7.91;C20:Carbamidomethylation:1000.00;C22:Carbamidomethylation:1000.00;N27:Deamidation (NQ):11.10;C28:Carbamidomethylation:1000.00;C32:Carbamidomethylation:1000.00;C33:Carbamidomethylation:1000.00;C38:Carbamidomethylation:1000.00
1533	In gel	K.T(+42.01)DIVSPPFC(+57.02)GN(+.98)YYPEVGEDC(+57.02)DC(+57.02)GPAAN(+.98)C(+57.02)QNPC(+57.02)C(+57.02)DAATC(+57.02)K.L	A0A194ARY4	39	40.84	4512.7	4	1129.19	8.4	40.1	Acetylation (N-term); Carbamidomethylation; Deamidation (NQ)	T1:Acetylation (N-term):1000.00;C9:Carbamidomethylation:1000.00;N11:Deamidation (NQ):14.56;C20:Carbamidomethylation:1000.00;C22:Carbamidomethylation:1000.00;N27:Deamidation (NQ):26.31;C28:Carbamidomethylation:1000.00;C32:Carbamidomethylation:1000.00;C33:Carbamidomethylation:1000.00;C38:Carbamidomethylation:1000.00
1534	In gel	K.T(+42.01)(+79.97)DIVSPPFC(+57.02)GN(+.98)YYPEVGEDC(+57.02)DC(+57.02)GPAANC(+57.02)Q(+.98)NPC(+57.02)C(+57.02)DAATC(+57.02)K.L	A0A194ARY4	39	37.51	4592.67	4	1149.17	-2.4	52.15	Acetylation (N-term); Phosphorylation (STY); Carbamidomethylation; Deamidation (NQ)	T1:Acetylation (N-term):1000.00;T1:Phosphorylation (STY):0.00;C9:Carbamidomethylation:1000.00;N11:Deamidation (NQ):0.00;C20:Carbamidomethylation:1000.00;C22:Carbamidomethylation:1000.00;C28:Carbamidomethylation:1000.00;Q29:Deamidation (NQ):0.00;C32:Carbamidomethylation:1000.00;C33:Carbamidomethylation:1000.00;C38:Carbamidomethylation:1000.00
1535	In gel	K.TDIVSPPFC(+57.02)GNYYPEVGEDC(+57.02)DC(+57.02)GPAANC(+57.02)QN(+.98)PC(+57.02)C(+57.02)DAATC(+57.02)K.L	A0A194ARY4	39	31.54	4469.7	3	1490.91	1.6	70.4	Carbamidomethylation; Deamidation (NQ)	C9:Carbamidomethylation:1000.00;C20:Carbamidomethylation:1000.00;C22:Carbamidomethylation:1000.00;C28:Carbamidomethylation:1000.00;N30:Deamidation (NQ):0.00;C32:Carbamidomethylation:1000.00;C33:Carbamidomethylation:1000.00;C38:Carbamidomethylation:1000.00
1536	In gel	K.KPLRTDTVS(+79.97)TPVSGNELLEAGEEC(+57.02)DC(+57.02)GS(+79.97)PENPC(+57.02)C(+57.02)DAATC(+57.02)K.L	A0A194ARZ3	40	43.4	4583.83	4	1146.95	-10	50.5	Phosphorylation (STY); Carbamidomethylation	S9:Phosphorylation (STY):0.00;C24:Carbamidomethylation:1000.00;C26:Carbamidomethylation:1000.00;S28:Phosphorylation (STY):0.00;C33:Carbamidomethylation:1000.00;C34:Carbamidomethylation:1000.00;C39:Carbamidomethylation:1000.00
1537	In gel	R.ERN(+.98)GLNVISGPIFDYNYDGHFDSYDTIK.Q	A0A194AS02	28	101.78	3249.49	3	1084.17	-0.6	59.08	Deamidation (NQ)	N3:Deamidation (NQ):28.36
1538	In gel	R.N(+.98)GLNVISGPIFDYNYDGHFDSYDTIK.Q	A0A194AS02	26	81.03	2964.35	3	989.122	-0.4	68.17	Deamidation (NQ)	N1:Deamidation (NQ):12.33
1539	In gel	R.NGLNVISGPIFDYNYDGHFDSYDTIK.Q	A0A194AS02	26	80.75	2963.36	3	988.796	1.7	62.56
1540	In gel	R.VRDVELLTGLNFYSGLK.Q	A0A194AS02	17	74.85	1923.05	2	962.53	-0.8	54.16
1541	In gel	K.TESEAHNLPYGRPQVLQNHSK.Y	A0A194AS02	21	74.62	2404.19	2	1203.1	-1	14.06
1542	In gel	K.NEVTSFENIEVYNLM(+15.99)C(+57.02)DLLK.L	A0A194AS02	20	72.22	2446.14	2	1224.08	-1.8	69.11	Oxidation (M); Carbamidomethylation	M15:Oxidation (M):1000.00;C16:Carbamidomethylation:1000.00
1543	In gel	R.IDKVNLMVDQQWMAVR.D	A0A194AS02	16	70.12	1944.99	3	649.339	2	45.34
1544	In gel	R.VRDVELLTGLN(+.98)FYSGLKQPLPETLQLK.T	A0A194AS02	27	70.12	3071.69	3	1024.9	-0.5	63.52	Deamidation (NQ)	N11:Deamidation (NQ):136.94
1545	In gel	R.IDKVN(+.98)LMVDQQWMAVR.D	A0A194AS02	16	68.66	1945.98	3	649.666	0.6	47.23	Deamidation (NQ)	N5:Deamidation (NQ):119.54
1546	In gel	R.IDKVNLM(+15.99)VDQQWMAVR.D	A0A194AS02	16	67.32	1960.99	3	654.67	1.6	39.58	Oxidation (M)	M7:Oxidation (M):134.33
1547	In gel	K.NEVTSFENIEVYNLMC(+57.02)DLLK.L	A0A194AS02	20	66.4	2430.14	3	811.058	2.8	76.11	Carbamidomethylation	C16:Carbamidomethylation:1000.00
1548	In gel	R.IDKVNLM(+15.99)VDQQWM(+15.99)AVR.D	A0A194AS02	16	63.35	1976.98	3	660.002	1.7	32.32	Oxidation (M)	M7:Oxidation (M):1000.00;M13:Oxidation (M):1000.00
1549	In gel	R.IDKVNLMVDQQWM(+15.99)AVR.D	A0A194AS02	16	63.14	1960.99	3	654.674	6.8	37.71	Oxidation (M)	M13:Oxidation (M):129.19
1550	In gel	K.VLSFILPHRPDNSESC(+57.02)ADTSPENLWVEER.I	A0A194AS02	29	63.11	3396.6	3	1133.21	-3	49.44	Carbamidomethylation	C16:Carbamidomethylation:1000.00
1551	In gel	R.VRDVELLTGLN(+.98)FYSGLK.Q	A0A194AS02	17	62.66	1924.03	3	642.352	2.2	57.26	Deamidation (NQ)	N11:Deamidation (NQ):1000.00
1552	In gel	K.VNLMVDQQWMAVR.D	A0A194AS02	13	61.5	1588.79	2	795.401	1.1	49.26
1553	In gel	R.ERNGLNVISGPIFDYNYDGHFDSYDTIK.Q	A0A194AS02	28	61.4	3248.5	4	813.128	-7.1	56.81
1554	In gel	R.V(+42.01)RDVELLTGLNFYSGLK.Q	A0A194AS02	17	60.26	1965.06	3	656.027	0.6	57.23	Acetylation (N-term)	V1:Acetylation (N-term):1000.00
1555	In gel	K.VNLM(+15.99)VDQQWM(+15.99)AVR.D	A0A194AS02	13	60.19	1620.78	2	811.394	-1.4	34.19	Oxidation (M)	M4:Oxidation (M):1000.00;M10:Oxidation (M):1000.00
1556	In gel	K.TESEAHNLPYGRPQVLQN(+.98)HSK.Y	A0A194AS02	21	59.12	2405.17	3	802.731	-0.4	14.94	Deamidation (NQ)	N18:Deamidation (NQ):22.05
1557	In gel	R.DVELLTGLNFYSGLK.Q	A0A194AS02	15	59.02	1667.88	2	834.947	1.4	69.11
1558	In gel	K.TFLPIFVNPVN	A0A194AS02	11	58.98	1259.69	2	630.855	3	72.34
1559	In gel	K.VNLM(+15.99)VDQQWMAVR.D	A0A194AS02	13	58.25	1604.78	3	535.935	1.2	42.99	Oxidation (M)	M4:Oxidation (M):143.14
1560	In gel	K.GGTHGYDNEFK.S	A0A194AS02	11	58.14	1223.52	2	612.768	0.1	12.36
1561	In gel	K.VNLMVDQQWM(+15.99)AVR.D	A0A194AS02	13	57.95	1604.78	3	535.935	1.2	40.14	Oxidation (M)	M10:Oxidation (M):116.54
1562	In gel	K.LKPAPNN(+.98)GTHGSLNHLLK.N	A0A194AS02	18	57.78	1911.03	5	383.214	-0.4	14.97	Deamidation (NQ)	N7:Deamidation (NQ):17.01
1563	In gel	K.AATYFWPGSEVK.I	A0A194AS02	12	56.87	1354.66	2	678.334	-1.1	36.52
1564	In gel	R.NGLNVISGPIFDYN(+.98)YDGHFDSYDTIK.Q	A0A194AS02	26	56.35	2964.35	3	989.125	2.8	64.82	Deamidation (NQ)	N14:Deamidation (NQ):43.70
1565	In gel	R.TLGMLMEGLK.Q	A0A194AS02	10	56.09	1091.57	2	546.794	2	41.06
1566	In gel	K.ESVQ(+.98)PQAQSWSC(+57.02)SK.L	A0A194AS02	14	54.99	1621.7	2	811.86	0.7	18.11	Deamidation (NQ); Carbamidomethylation	Q4:Deamidation (NQ):39.76;C12:Carbamidomethylation:1000.00
1567	In gel	R.DVELLTGLN(+.98)FYSGLK.Q	A0A194AS02	15	54.06	1668.86	3	557.294	0.3	71.09	Deamidation (NQ)	N9:Deamidation (NQ):1000.00
1568	In gel	K.DC(+57.02)C(+57.02)TDYK.S	A0A194AS02	7	53.09	960.332	2	481.174	2.4	5.68	Carbamidomethylation	C2:Carbamidomethylation:1000.00;C3:Carbamidomethylation:1000.00
1569	In gel	R.N(+.98)GLN(+.98)VISGPIFDYNYDGHFDSYDTIK.Q	A0A194AS02	26	53.03	2965.33	2	1483.68	5.1	69.97	Deamidation (NQ)	N1:Deamidation (NQ):40.51;N4:Deamidation (NQ):44.65
1570	In gel	R.TLGM(+15.99)LMEGLK.Q	A0A194AS02	10	51.6	1107.57	2	554.789	-2.7	40.91	Oxidation (M)	M4:Oxidation (M):32.28
1571	In gel	K.NEVTSFENIEVYN(+.98)LMC(+57.02)DLLK.L	A0A194AS02	20	51.22	2431.13	3	811.385	2	73.1	Deamidation (NQ); Carbamidomethylation	N13:Deamidation (NQ):76.17;C16:Carbamidomethylation:1000.00
1572	In gel	K.VLSFILPHRPDNSESC(+57.02)ADTSPEN(+.98)LWVEER.I	A0A194AS02	29	50.56	3397.59	4	850.408	4.4	48.98	Carbamidomethylation; Deamidation (NQ)	C16:Carbamidomethylation:1000.00;N23:Deamidation (NQ):15.88
1573	In gel	R.IDKVN(+.98)LM(+15.99)VDQQWMAVR.D	A0A194AS02	16	49.3	1961.97	3	655.001	5.2	42.51	Deamidation (NQ); Oxidation (M)	N5:Deamidation (NQ):29.24;M7:Oxidation (M):111.20
1574	In gel	R.IDKVNLMVDQ(+.98)QWMAVR.D	A0A194AS02	16	48.83	1945.98	3	649.672	9.1	45.3	Deamidation (NQ)	Q10:Deamidation (NQ):17.01
1575	In gel	R.TLGMLM(+15.99)EGLK.Q	A0A194AS02	10	48.43	1107.57	2	554.791	0.9	28.62	Oxidation (M)	M6:Oxidation (M):36.05
1576	In gel	K.VNLMVDQ(+.98)QWMAVR.D	A0A194AS02	13	47.48	1589.77	2	795.891	-1.4	51.65	Deamidation (NQ)	Q7:Deamidation (NQ):26.02
1577	In gel	K.T(+42.01)ESEAHNLPYGRPQVLQNHSK.Y	A0A194AS02	21	47.42	2446.2	4	612.557	0.2	14.32	Acetylation (N-term)	T1:Acetylation (N-term):1000.00
1578	In gel	R.TLGM(+15.99)LM(+15.99)EGLK.Q	A0A194AS02	10	47.08	1123.56	2	562.789	1.3	28.64	Oxidation (M)	M4:Oxidation (M):1000.00;M6:Oxidation (M):1000.00
1579	In gel	K.LKPAPNN(+.98)GTHGSLN(+.98)HLLK.N	A0A194AS02	18	46.51	1912.02	4	479.012	1.1	16.74	Deamidation (NQ)	N7:Deamidation (NQ):12.28;N14:Deamidation (NQ):29.57
1580	In gel	R.I(+42.01)DKVNLMVDQQWMAVR.D	A0A194AS02	16	44.76	1987	3	663.342	0.4	49.58	Acetylation (N-term)	I1:Acetylation (N-term):1000.00
1581	In gel	R.IDKVNLMVDQ(+.98)QWM(+15.99)AVR.D	A0A194AS02	16	44.65	1961.97	3	655.001	5.2	42.51	Deamidation (NQ); Oxidation (M)	Q10:Deamidation (NQ):8.69;M13:Oxidation (M):0.00
1582	In gel	K.TESEAHN(+.98)LPYGRPQVLQNHSK.Y	A0A194AS02	21	43.8	2405.17	4	602.301	1.5	15.04	Deamidation (NQ)	N7:Deamidation (NQ):50.34
1583	In gel	K.GETSWLKDKC(+57.02)ASSGATQ(+.98)C(+57.02)PAGFEESPLILFSMDGFR.A	A0A194AS02	36	43.51	3979.81	3	1327.61	0.6	69.95	Carbamidomethylation; Deamidation (NQ)	C10:Carbamidomethylation:1000.00;Q17:Deamidation (NQ):1000.00;C18:Carbamidomethylation:1000.00
1584	In gel	K.V(+42.01)N(+.98)LMVDQQWMAVR.D	A0A194AS02	13	43.25	1631.78	2	816.902	5.3	44.05	Acetylation (N-term); Deamidation (NQ)	V1:Acetylation (N-term):1000.00;N2:Deamidation (NQ):79.02
1585	In gel	R.TLGM(+15.99)LMEGLKQR.N	A0A194AS02	12	42.96	1391.73	3	464.916	0	27.36	Oxidation (M)	M4:Oxidation (M):32.28
1586	In gel	K.ESVQ(+.98)PQAQSWSC(+57.02)SKLR.C	A0A194AS02	16	42.72	1890.89	3	631.305	1.3	19.34	Deamidation (NQ); Carbamidomethylation	Q4:Deamidation (NQ):26.31;C12:Carbamidomethylation:1000.00
1587	In gel	R.IDKVNLM(+15.99)VDQ(+.98)QWMAVR.D	A0A194AS02	16	42.51	1961.97	3	655.001	5.2	42.51	Oxidation (M); Deamidation (NQ)	M7:Oxidation (M):40.11;Q10:Deamidation (NQ):11.06
1588	In gel	K.LKPAPN(+.98)N(+.98)GTHGSLNHLLK.N	A0A194AS02	18	42.24	1912.02	5	383.41	-0.7	16.16	Deamidation (NQ)	N6:Deamidation (NQ):24.66;N7:Deamidation (NQ):11.94
1589	In gel	R.ERN(+.98)GLNVISGPIFDYN(+.98)YDGHFDSYDTIK.Q	A0A194AS02	28	40.79	3250.47	4	813.633	9.4	59.27	Deamidation (NQ)	N3:Deamidation (NQ):0.00;N16:Deamidation (NQ):22.59
1590	In gel	R.I(+42.01)DKVN(+.98)LMVDQQWMAVR.D	A0A194AS02	16	40.55	1987.99	3	663.673	6.3	40.76	Acetylation (N-term); Deamidation (NQ)	I1:Acetylation (N-term):1000.00;N5:Deamidation (NQ):39.44
1591	In gel	R.I(+42.01)DKVN(+.98)LMVDQQWM(+15.99)AVR.D	A0A194AS02	16	39.48	2003.98	3	669.004	5.3	33.25	Acetylation (N-term); Deamidation (NQ); Oxidation (M)	I1:Acetylation (N-term):1000.00;N5:Deamidation (NQ):52.68;M13:Oxidation (M):95.35
1592	In gel	K.VLSFILPHRPDN(+.98)SESC(+57.02)ADTSPENLWVEER.I	A0A194AS02	29	39.37	3397.59	4	850.404	-0.2	53.5	Deamidation (NQ); Carbamidomethylation	N12:Deamidation (NQ):11.49;C16:Carbamidomethylation:1000.00
1593	In gel	K.VN(+.98)LMVDQQWMAVR.D	A0A194AS02	13	38.42	1589.77	2	795.894	2	54.28	Deamidation (NQ)	N2:Deamidation (NQ):0.00
1594	In gel	K.Q(+.98)PLPETLQLK.T	A0A194AS02	10	37.75	1166.65	2	584.334	-1.7	31.55	Deamidation (NQ)	Q1:Deamidation (NQ):34.75
1595	In gel	K.QPLPETLQ(+.98)LK.T	A0A194AS02	10	37.69	1166.65	2	584.335	-0.2	30.6	Deamidation (NQ)	Q8:Deamidation (NQ):25.93
1596	In gel	R.NLHNC(+57.02)VNLILLADHGMEEISC(+57.02)DR.L	A0A194AS02	23	37.52	2722.26	4	681.579	8.4	48.47	Carbamidomethylation	C5:Carbamidomethylation:1000.00;C21:Carbamidomethylation:1000.00
1597	In gel	K.ESVQ(+.98)PQ(+.98)AQSWSC(+57.02)SK.L	A0A194AS02	14	37.36	1622.69	2	812.351	-1.1	18	Deamidation (NQ); Carbamidomethylation	Q4:Deamidation (NQ):19.86;Q6:Deamidation (NQ):26.31;C12:Carbamidomethylation:1000.00
1598	In gel	R.I(+42.01)DKVNLM(+15.99)VDQQWMAVR.D	A0A194AS02	16	36.76	2003	3	668.674	1.2	38.72	Acetylation (N-term); Oxidation (M)	I1:Acetylation (N-term):1000.00;M7:Oxidation (M):90.57
1599	In gel	K.TESEAHN(+.98)LPYGRPQVLQN(+.98)HSK.Y	A0A194AS02	21	36.57	2406.16	4	602.548	3.5	15.93	Deamidation (NQ)	N7:Deamidation (NQ):26.08;N18:Deamidation (NQ):11.06
1600	In gel	R.T(+42.01)LGMLMEGLK.Q	A0A194AS02	10	36.47	1133.58	2	567.799	0.5	73.58	Acetylation (N-term)	T1:Acetylation (N-term):1000.00
1601	In gel	K.ALQMADR.T	A0A194AS02	7	36.28	803.396	2	402.705	-1.2	12.41
1602	In gel	K.DKC(+57.02)ASSGATQC(+57.02)PAGFEESPLILFSM(+15.99)DGFR.A	A0A194AS02	29	36.15	3193.42	3	1065.47	-7.8	72.69	Carbamidomethylation; Oxidation (M)	C3:Carbamidomethylation:1000.00;C11:Carbamidomethylation:1000.00;M25:Oxidation (M):1000.00
1603	In gel	K.VN(+.98)LMVDQQWM(+15.99)AVR.D	A0A194AS02	13	35.45	1605.76	2	803.891	1.9	44.17	Deamidation (NQ); Oxidation (M)	N2:Deamidation (NQ):43.39;M10:Oxidation (M):53.33
1604	In gel	R.IPAAQSQTC(+57.02)SNYQPDLTITPGFLYPPNFNSSNFEQYDALITSN(+.98)IVPMFK.G	A0A194AS02	49	31.78	5539.63	5	1108.94	3.3	74.53	Carbamidomethylation; Deamidation (NQ)	C9:Carbamidomethylation:1000.00;N43:Deamidation (NQ):0.00
1605	In gel	K.DKC(+57.02)ASSGATQ(+.98)C(+57.02)PAGFEESPLILFSM(+15.99)DGFR.A	A0A194AS02	29	31.73	3194.4	3	1065.8	-5	72.82	Carbamidomethylation; Deamidation (NQ); Oxidation (M)	C3:Carbamidomethylation:1000.00;Q10:Deamidation (NQ):1000.00;C11:Carbamidomethylation:1000.00;M25:Oxidation (M):1000.00
1606	In gel	K.AATY(+79.97)FWPGSEVK.I	A0A194AS02	12	31.67	1434.62	2	718.322	5	36.87	Phosphorylation (STY)	Y4:Phosphorylation (STY):14.02
1607	In gel	R.IPAAQSQTC(+57.02)SNYQPDLTITPGFLYPPNFNSSNFEQYDALITSNIVPMFK.G	A0A194AS02	49	31.21	5538.64	5	1108.74	0.7	74.52	Carbamidomethylation	C9:Carbamidomethylation:1000.00
1608	In gel	K.WVLTAAHC(+57.02)N(+.98)R.R	A0A194AS09	10	42.46	1227.58	2	614.796	-3.3	19.92	Carbamidomethylation; Deamidation (NQ)	C8:Carbamidomethylation:1000.00;N9:Deamidation (NQ):1000.00
1609	In gel	R.T(+42.01)(+79.97)DIVSPPFC(+57.02)GN(+.98)YYPEVGEDC(+57.02)DC(+57.02)GPAAN(+.98)C(+57.02)QNPC(+57.02)C(+57.02)DAATC(+57.02)K.L	A0A194AS52	39	48.71	4592.67	4	1149.17	-2.4	52.15	Acetylation (N-term); Phosphorylation (STY); Carbamidomethylation; Deamidation (NQ)	T1:Acetylation (N-term):1000.00;T1:Phosphorylation (STY):0.00;C9:Carbamidomethylation:1000.00;N11:Deamidation (NQ):7.91;C20:Carbamidomethylation:1000.00;C22:Carbamidomethylation:1000.00;N27:Deamidation (NQ):11.10;C28:Carbamidomethylation:1000.00;C32:Carbamidomethylation:1000.00;C33:Carbamidomethylation:1000.00;C38:Carbamidomethylation:1000.00
1610	In gel	R.T(+42.01)DIVSPPFC(+57.02)GN(+.98)YYPEVGEDC(+57.02)DC(+57.02)GPAAN(+.98)C(+57.02)QNPC(+57.02)C(+57.02)DAATC(+57.02)K.L	A0A194AS52	39	40.84	4512.7	4	1129.19	8.4	40.1	Acetylation (N-term); Carbamidomethylation; Deamidation (NQ)	T1:Acetylation (N-term):1000.00;C9:Carbamidomethylation:1000.00;N11:Deamidation (NQ):14.56;C20:Carbamidomethylation:1000.00;C22:Carbamidomethylation:1000.00;N27:Deamidation (NQ):26.31;C28:Carbamidomethylation:1000.00;C32:Carbamidomethylation:1000.00;C33:Carbamidomethylation:1000.00;C38:Carbamidomethylation:1000.00
1611	In gel	R.T(+42.01)(+79.97)DIVSPPFC(+57.02)GN(+.98)YYPEVGEDC(+57.02)DC(+57.02)GPAANC(+57.02)Q(+.98)NPC(+57.02)C(+57.02)DAATC(+57.02)K.L	A0A194AS52	39	37.51	4592.67	4	1149.17	-2.4	52.15	Acetylation (N-term); Phosphorylation (STY); Carbamidomethylation; Deamidation (NQ)	T1:Acetylation (N-term):1000.00;T1:Phosphorylation (STY):0.00;C9:Carbamidomethylation:1000.00;N11:Deamidation (NQ):0.00;C20:Carbamidomethylation:1000.00;C22:Carbamidomethylation:1000.00;C28:Carbamidomethylation:1000.00;Q29:Deamidation (NQ):0.00;C32:Carbamidomethylation:1000.00;C33:Carbamidomethylation:1000.00;C38:Carbamidomethylation:1000.00
1612	In gel	R.TDIVSPPFC(+57.02)GNYYPEVGEDC(+57.02)DC(+57.02)GPAANC(+57.02)QN(+.98)PC(+57.02)C(+57.02)DAATC(+57.02)K.L	A0A194AS52	39	31.54	4469.7	3	1490.91	1.6	70.4	Carbamidomethylation; Deamidation (NQ)	C9:Carbamidomethylation:1000.00;C20:Carbamidomethylation:1000.00;C22:Carbamidomethylation:1000.00;C28:Carbamidomethylation:1000.00;N30:Deamidation (NQ):0.00;C32:Carbamidomethylation:1000.00;C33:Carbamidomethylation:1000.00;C38:Carbamidomethylation:1000.00
1613	In gel	R.HPDDNEWNHVSMC(+57.02)IVN(+.98)GGGIR.S	A0A194AS98	21	74.64	2407.04	3	803.355	0	33.66	Carbamidomethylation; Deamidation (NQ)	C13:Carbamidomethylation:1000.00;N16:Deamidation (NQ):193.63
1614	In gel	R.HPDDNEWNHVSMC(+57.02)IVNGGGIR.S	A0A194AS98	21	73.22	2406.06	4	602.522	-0.8	34.57	Carbamidomethylation	C13:Carbamidomethylation:1000.00
1615	In gel	R.HGQGTGELLQVSGIK.V	A0A194AS98	15	70.42	1522.81	2	762.411	-1.3	21.59
1616	In gel	R.QVPVVQAYAFGK.Y	A0A194AS98	12	60.36	1305.71	3	436.243	-1	32.55
1617	In gel	R.HPDDNEWNHVSM(+15.99)C(+57.02)IVN(+.98)GGGIR.S	A0A194AS98	21	59.66	2423.04	4	606.767	0	27.74	Oxidation (M); Carbamidomethylation; Deamidation (NQ)	M12:Oxidation (M):1000.00;C13:Carbamidomethylation:1000.00;N16:Deamidation (NQ):99.62
1618	In gel	K.ASGNPILLNK.S	A0A194AS98	10	58.33	1025.59	2	513.801	1.3	17.45
1619	In gel	R.HPDDNEWN(+.98)HVSMC(+57.02)IVN(+.98)GGGIR.S	A0A194AS98	21	56.16	2408.03	4	603.018	5.6	34.55	Deamidation (NQ); Carbamidomethylation	N8:Deamidation (NQ):16.65;C13:Carbamidomethylation:1000.00;N16:Deamidation (NQ):63.50
1620	In gel	K.ETPVLSNPGPYLEFR.D	A0A194AS98	15	56.05	1717.87	2	859.941	0	48.91
1621	In gel	R.QAFEHSVHR.H	A0A194AS98	9	54.66	1109.54	2	555.775	-1	1.47
1622	In gel	R.HGQ(+.98)GTGELLQVSGIK.V	A0A194AS98	15	49.19	1523.79	3	508.939	0.6	24.15	Deamidation (NQ)	Q3:Deamidation (NQ):77.21
1623	In gel	R.HGQGTGELLQ(+.98)VSGIK.V	A0A194AS98	15	48.63	1523.79	3	508.944	9.9	21.36	Deamidation (NQ)	Q10:Deamidation (NQ):31.75
1624	In gel	K.VKGVDVVVGGHTNTFLYTGSPPSNEVPAGNYPFMQLSDDGR.Q	A0A194AS98	41	34.46	4321.07	4	1081.28	1.3	52.83
1625	In gel	R.YDAMALGNHEFDNGLNGLLDPLLK.N	A0A194AS98	24	34.38	2629.28	3	877.438	2.3	71.31
1626	In gel	K.TFTEWDKDIMLIR.L	A0A194ASG9	13	36.52	1666.84	3	556.622	3.1	38.56
1627	In gel	K.FFC(+57.02)LSSK.N	A0A194ASI3	7	45.49	887.421	2	444.718	0.8	22.82	Carbamidomethylation	C3:Carbamidomethylation:1000.00
1628	In gel	K.E(+42.01)KFFC(+57.02)LSSK.N	A0A194ASI3	9	32.58	1186.57	2	594.291	-1	34.08	Acetylation (N-term); Carbamidomethylation	E1:Acetylation (N-term):1000.00;C5:Carbamidomethylation:1000.00
1629	In gel	K.N(+.98)YTLWDKDIMLIR.L	A0A194ASI3	13	31.73	1680.85	3	561.293	1.1	52.14	Deamidation (NQ)	N1:Deamidation (NQ):1000.00
1630	In gel	R.QC(+57.02)VDVN(+.98)TAY	A0A194ASK4	9	40.58	1069.44	2	535.727	1.3	24.01	Carbamidomethylation; Deamidation (NQ)	C2:Carbamidomethylation:1000.00;N6:Deamidation (NQ):26.93
1631	In gel	K.LSNSEAHAVYK.Y	A0A194ASK4	11	36.7	1217.6	3	406.875	-0.4	11.55
1632	In gel	R.EPALYTK.V	A0A194ASS1	7	38.9	820.433	2	411.224	-0.3	1.24
1633	In gel	K.WVLTAAHC(+57.02)N(+.98)R.R	A0A194AST0	10	42.46	1227.58	2	614.796	-3.3	19.92	Carbamidomethylation; Deamidation (NQ)	C8:Carbamidomethylation:1000.00;N9:Deamidation (NQ):1000.00
1634	In gel	R.C(+57.02)C(+57.02)FVHDC(+57.02)C(+57.02)YEK.L	A0A194ASX5	11	43.89	1576.56	3	526.521	-9.4	22.35	Carbamidomethylation	C1:Carbamidomethylation:1000.00;C2:Carbamidomethylation:1000.00;C7:Carbamidomethylation:1000.00;C8:Carbamidomethylation:1000.00
1635	In gel	K.Q(+42.01)IC(+57.02)EC(+57.02)DR.A	A0A194ASX5	7	41.35	1021.4	2	511.705	0.8	18.61	Acetylation (N-term); Carbamidomethylation	Q1:Acetylation (N-term):1000.00;C3:Carbamidomethylation:1000.00;C5:Carbamidomethylation:1000.00
1636	In gel	R.YDAM(+15.99)ALGNHEFDN(+.98)GLAGLLDPLLK.H	A0A194ASY3	24	86.76	2603.26	2	1302.63	-0.9	71.8	Oxidation (M); Deamidation (NQ)	M4:Oxidation (M):1000.00;N13:Deamidation (NQ):107.29
1637	In gel	R.YDAMALGNHEFDN(+.98)GLAGLLDPLLK.H	A0A194ASY3	24	81.73	2587.26	2	1294.64	-2.1	73.32	Deamidation (NQ)	N13:Deamidation (NQ):107.29
1638	In gel	R.YDAMALGNHEFDNGLAGLLDPLLK.H	A0A194ASY3	24	75.81	2586.28	3	863.101	1.4	72.43
1639	In gel	R.YDAM(+15.99)ALGNHEFDNGLAGLLDPLLK.H	A0A194ASY3	24	74.66	2602.27	3	868.435	3.9	70.79	Oxidation (M)	M4:Oxidation (M):1000.00
1640	In gel	R.HPDDNEWNHVSMC(+57.02)IVN(+.98)GGGIR.S	A0A194ASY3	21	74.64	2407.04	3	803.355	0	33.66	Carbamidomethylation; Deamidation (NQ)	C13:Carbamidomethylation:1000.00;N16:Deamidation (NQ):193.63
1641	In gel	R.HPDDNEWNHVSMC(+57.02)IVNGGGIR.S	A0A194ASY3	21	73.22	2406.06	4	602.522	-0.8	34.57	Carbamidomethylation	C13:Carbamidomethylation:1000.00
1642	In gel	R.YDAM(+15.99)ALGN(+.98)HEFDN(+.98)GLAGLLDPLLK.H	A0A194ASY3	24	64.44	2604.24	3	869.087	-0.9	73.86	Oxidation (M); Deamidation (NQ)	M4:Oxidation (M):1000.00;N8:Deamidation (NQ):1000.00;N13:Deamidation (NQ):1000.00
1643	In gel	K.HANFPILSANIRPK.E	A0A194ASY3	14	62.6	1576.88	3	526.635	-0.4	21.33
1644	In gel	R.YDAM(+15.99)ALGN(+.98)HEFDNGLAGLLDPLLK.H	A0A194ASY3	24	60.98	2603.26	3	868.76	-0.2	71.72	Oxidation (M); Deamidation (NQ)	M4:Oxidation (M):1000.00;N8:Deamidation (NQ):0.00
1645	In gel	R.QVPVVQAYAFGK.Y	A0A194ASY3	12	60.36	1305.71	3	436.243	-1	32.55
1646	In gel	R.HPDDNEWNHVSM(+15.99)C(+57.02)IVN(+.98)GGGIR.S	A0A194ASY3	21	59.66	2423.04	4	606.767	0	27.74	Oxidation (M); Carbamidomethylation; Deamidation (NQ)	M12:Oxidation (M):1000.00;C13:Carbamidomethylation:1000.00;N16:Deamidation (NQ):99.62
1647	In gel	R.HPDDNEWN(+.98)HVSMC(+57.02)IVN(+.98)GGGIR.S	A0A194ASY3	21	56.16	2408.03	4	603.018	5.6	34.55	Deamidation (NQ); Carbamidomethylation	N8:Deamidation (NQ):16.65;C13:Carbamidomethylation:1000.00;N16:Deamidation (NQ):63.50
1648	In gel	K.ETPVLSNPGPYLEFR.D	A0A194ASY3	15	56.05	1717.87	2	859.941	0	48.91
1649	In gel	K.QAFEHSVHR.H	A0A194ASY3	9	54.66	1109.54	2	555.775	-1	1.47
1650	In gel	K.C(+57.02)TGQDC(+57.02)YGGVAR.R	A0A194ASY3	12	53.35	1342.54	2	672.277	0.5	13.11	Carbamidomethylation	C1:Carbamidomethylation:1000.00;C6:Carbamidomethylation:1000.00
1651	In gel	R.YDAMALGN(+.98)HEFDNGLAGLLDPLLK.H	A0A194ASY3	24	52.8	2587.26	3	863.43	1.8	74.43	Deamidation (NQ)	N8:Deamidation (NQ):17.91
1652	In gel	K.HANFPILSAN(+.98)IRPK.E	A0A194ASY3	14	52.63	1577.87	3	526.964	0.8	25.68	Deamidation (NQ)	N10:Deamidation (NQ):95.63
1653	In gel	R.YDAMALGN(+.98)HEFDN(+.98)GLAGLLDPLLK.H	A0A194ASY3	24	52.21	2588.25	3	863.756	-0.6	75.49	Deamidation (NQ)	N8:Deamidation (NQ):1000.00;N13:Deamidation (NQ):1000.00
1654	In gel	R.YDAMALGNHEFDN(+.98)GLAGLLD.P	A0A194ASY3	20	52.15	2135.95	2	1068.98	-0.2	70.8	Deamidation (NQ)	N13:Deamidation (NQ):45.16
1655	In gel	K.GDSSN(+.98)HSSGNLDISIVGDYIK.R	A0A194ASY3	21	45.52	2178.01	3	727.011	2.2	51.23	Deamidation (NQ)	N5:Deamidation (NQ):28.79
1656	In gel	K.HAN(+.98)FPILSANIRPK.E	A0A194ASY3	14	44.71	1577.87	3	526.963	0.1	24.33	Deamidation (NQ)	N3:Deamidation (NQ):19.19
1657	In gel	R.Y(+42.01)DAMALGN(+.98)HEFDN(+.98)GLAGLLDPLLK.H	A0A194ASY3	24	37.24	2630.26	3	877.763	3.9	72.16	Acetylation (N-term); Deamidation (NQ)	Y1:Acetylation (N-term):1000.00;N8:Deamidation (NQ):1000.00;N13:Deamidation (NQ):1000.00
1658	In gel	R.Y(+42.01)DAM(+15.99)ALGNHEFDNGLAGLLDPLLK.H	A0A194ASY3	24	37.14	2644.28	3	882.435	-0.2	72.97	Acetylation (N-term); Oxidation (M)	Y1:Acetylation (N-term):1000.00;M4:Oxidation (M):1000.00
1659	In gel	R.Y(+42.01)DAM(+15.99)ALGNHEFDN(+.98)GLAGLLDPLLK.H	A0A194ASY3	24	32.21	2645.27	3	882.771	8.2	73.35	Acetylation (N-term); Oxidation (M); Deamidation (NQ)	Y1:Acetylation (N-term):1000.00;M4:Oxidation (M):1000.00;N13:Deamidation (NQ):17.91
1660	In gel	K.DKDIMLIR.L	A0A194ATG3	8	43.56	1002.55	2	502.284	0.8	30.12
1661	In gel	K.K(+42.01)DKDIM(+15.99)LIR.L	A0A194ATG3	9	42.27	1188.65	2	595.333	-0.9	24.69	Acetylation (N-term); Oxidation (M)	K1:Acetylation (N-term):1000.00;M6:Oxidation (M):1000.00
1662	In gel	K.DKDIM(+15.99)LIR.L	A0A194ATG3	8	37.82	1018.55	2	510.281	0	24.66	Oxidation (M)	M5:Oxidation (M):1000.00
1663	In gel	R.EPALYTK.V	A0A194ATP6	7	38.9	820.433	2	411.224	-0.3	1.24
1664	In gel	K.WVLTAAHC(+57.02)N(+.98)R.R	A0A194ATQ3	10	42.46	1227.58	2	614.796	-3.3	19.92	Carbamidomethylation; Deamidation (NQ)	C8:Carbamidomethylation:1000.00;N9:Deamidation (NQ):1000.00
1665	In gel	R.IM(+15.99)GWGTISSTK.E	A0A194ATR2	11	34.19	1195.59	2	598.803	1.4	22.12	Oxidation (M)	M2:Oxidation (M):1000.00
1666	In gel	R.T(+42.01)(+79.97)DIVSPPFC(+57.02)GN(+.98)YYPEVGEDC(+57.02)DC(+57.02)GPAAN(+.98)C(+57.02)QNPC(+57.02)C(+57.02)DAATC(+57.02)K.L	A0A194ATS8	39	48.71	4592.67	4	1149.17	-2.4	52.15	Acetylation (N-term); Phosphorylation (STY); Carbamidomethylation; Deamidation (NQ)	T1:Acetylation (N-term):1000.00;T1:Phosphorylation (STY):0.00;C9:Carbamidomethylation:1000.00;N11:Deamidation (NQ):7.91;C20:Carbamidomethylation:1000.00;C22:Carbamidomethylation:1000.00;N27:Deamidation (NQ):11.10;C28:Carbamidomethylation:1000.00;C32:Carbamidomethylation:1000.00;C33:Carbamidomethylation:1000.00;C38:Carbamidomethylation:1000.00
1667	In gel	R.T(+42.01)DIVSPPFC(+57.02)GN(+.98)YYPEVGEDC(+57.02)DC(+57.02)GPAAN(+.98)C(+57.02)QNPC(+57.02)C(+57.02)DAATC(+57.02)K.L	A0A194ATS8	39	40.84	4512.7	4	1129.19	8.4	40.1	Acetylation (N-term); Carbamidomethylation; Deamidation (NQ)	T1:Acetylation (N-term):1000.00;C9:Carbamidomethylation:1000.00;N11:Deamidation (NQ):14.56;C20:Carbamidomethylation:1000.00;C22:Carbamidomethylation:1000.00;N27:Deamidation (NQ):26.31;C28:Carbamidomethylation:1000.00;C32:Carbamidomethylation:1000.00;C33:Carbamidomethylation:1000.00;C38:Carbamidomethylation:1000.00
1668	In gel	R.T(+42.01)(+79.97)DIVSPPFC(+57.02)GN(+.98)YYPEVGEDC(+57.02)DC(+57.02)GPAANC(+57.02)Q(+.98)NPC(+57.02)C(+57.02)DAATC(+57.02)K.L	A0A194ATS8	39	37.51	4592.67	4	1149.17	-2.4	52.15	Acetylation (N-term); Phosphorylation (STY); Carbamidomethylation; Deamidation (NQ)	T1:Acetylation (N-term):1000.00;T1:Phosphorylation (STY):0.00;C9:Carbamidomethylation:1000.00;N11:Deamidation (NQ):0.00;C20:Carbamidomethylation:1000.00;C22:Carbamidomethylation:1000.00;C28:Carbamidomethylation:1000.00;Q29:Deamidation (NQ):0.00;C32:Carbamidomethylation:1000.00;C33:Carbamidomethylation:1000.00;C38:Carbamidomethylation:1000.00
1669	In gel	R.TDIVSPPFC(+57.02)GNYYPEVGEDC(+57.02)DC(+57.02)GPAANC(+57.02)QN(+.98)PC(+57.02)C(+57.02)DAATC(+57.02)K.L	A0A194ATS8	39	31.54	4469.7	3	1490.91	1.6	70.4	Carbamidomethylation; Deamidation (NQ)	C9:Carbamidomethylation:1000.00;C20:Carbamidomethylation:1000.00;C22:Carbamidomethylation:1000.00;C28:Carbamidomethylation:1000.00;N30:Deamidation (NQ):0.00;C32:Carbamidomethylation:1000.00;C33:Carbamidomethylation:1000.00;C38:Carbamidomethylation:1000.00
1670	In gel	K.N(+.98)C(+57.02)FGLEK.E	A0A1B3AXS3	7	48.65	867.38	2	434.697	-0.5	20.71	Deamidation (NQ); Carbamidomethylation	N1:Deamidation (NQ):1000.00;C2:Carbamidomethylation:1000.00
1671	In gel	R.C(+57.02)GDDYPFVC(+57.02)K.F	A0A1B3AXS3	10	43.03	1259.5	2	630.755	0.8	24.71	Carbamidomethylation	C1:Carbamidomethylation:1000.00;C9:Carbamidomethylation:1000.00
1672	In gel	R.F(+42.01)RKNC(+57.02)FGLEK.E	A0A1B3AXS3	10	34.32	1339.67	2	670.837	-7.6	41.06	Acetylation (N-term); Carbamidomethylation	F1:Acetylation (N-term):1000.00;C5:Carbamidomethylation:1000.00
1673	In gel	K.DNDIMLIK.L	A0A1I9KNL5	8	44.39	960.495	2	481.253	-3.8	32.4
1674	In gel	R.K(+42.01)DNDIMLIK.L	A0A1I9KNL5	9	35.59	1130.6	2	566.309	3	40.77	Acetylation (N-term)	K1:Acetylation (N-term):1000.00
1675	In gel	K.C(+57.02)(+42.01)GVTQTNWKSDEPIKK.A	A0A1I9KNR6	16	55.43	1931.94	3	644.988	0.5	18.9	Carbamidomethylation; Acetylation (N-term)	C1:Carbamidomethylation:1000.00;C1:Acetylation (N-term):1000.00
1676	In gel	R.TLC(+57.02)AGILQGGIDTC(+57.02)K.G	A0A1I9KNR8	15	64.86	1605.79	2	803.9	0.3	34.04	Carbamidomethylation	C3:Carbamidomethylation:1000.00;C14:Carbamidomethylation:1000.00
1677	In gel	R.T(+42.01)LC(+57.02)AGILQGGIDTC(+57.02)K.G	A0A1I9KNR8	15	54.91	1647.8	2	824.904	-1.2	34.32	Acetylation (N-term); Carbamidomethylation	T1:Acetylation (N-term):1000.00;C3:Carbamidomethylation:1000.00;C14:Carbamidomethylation:1000.00
1678	In gel	K.FFC(+57.02)LSSK.S	A0A1I9KNR8	7	45.49	887.421	2	444.718	0.8	22.82	Carbamidomethylation	C3:Carbamidomethylation:1000.00
1679	In gel	K.E(+42.01)KFFC(+57.02)LSSK.S	A0A1I9KNR8	9	32.58	1186.57	2	594.291	-1	34.08	Acetylation (N-term); Carbamidomethylation	E1:Acetylation (N-term):1000.00;C5:Carbamidomethylation:1000.00
1680	In gel	K.LN(+.98)RPVTYSTHIAPLSLPSSPPR.V	A0A1I9KNR8	22	32.28	2403.29	2	1202.64	-8.4	67.64	Deamidation (NQ)	N2:Deamidation (NQ):1000.00
1681	In gel	K.FTEHTAC(+57.02)EC(+57.02)RPR.R	A0A1J0CZM5	12	41.2	1562.67	4	391.676	1.1	6.63	Carbamidomethylation	C7:Carbamidomethylation:1000.00;C9:Carbamidomethylation:1000.00
1682	In gel	R.C(+57.02)C(+57.02)FVHDC(+57.02)C(+57.02)YGKLAKC(+57.02)N(+.98)TKWDIYPYSLK.S	A0A1J0R046	27	56.93	3486.53	4	872.637	-4.2	32.66	Carbamidomethylation; Deamidation (NQ)	C1:Carbamidomethylation:1000.00;C2:Carbamidomethylation:1000.00;C7:Carbamidomethylation:1000.00;C8:Carbamidomethylation:1000.00;C15:Carbamidomethylation:1000.00;N16:Deamidation (NQ):1000.00
1683	In gel	K.AAAIC(+57.02)FR.D	A0A1J0R055	7	34.18	807.406	2	404.71	-0.9	17.11	Carbamidomethylation	C5:Carbamidomethylation:1000.00
1684	In gel	K.AAAIC(+57.02)FR.D	A0A1J0R063	7	34.18	807.406	2	404.71	-0.9	17.11	Carbamidomethylation	C5:Carbamidomethylation:1000.00
1685	In gel	R.C(+57.02)C(+57.02)FVHDC(+57.02)C(+57.02)YEK.L	A0A1J0R067	11	43.89	1576.56	3	526.521	-9.4	22.35	Carbamidomethylation	C1:Carbamidomethylation:1000.00;C2:Carbamidomethylation:1000.00;C7:Carbamidomethylation:1000.00;C8:Carbamidomethylation:1000.00
1686	In gel	K.Q(+42.01)IC(+57.02)EC(+57.02)DR.A	A0A1J0R067	7	41.35	1021.4	2	511.705	0.8	18.61	Acetylation (N-term); Carbamidomethylation	Q1:Acetylation (N-term):1000.00;C3:Carbamidomethylation:1000.00;C5:Carbamidomethylation:1000.00
1687	In gel	K.AAAIC(+57.02)FR.D	A0A1J0R076	7	34.18	807.406	2	404.71	-0.9	17.11	Carbamidomethylation	C5:Carbamidomethylation:1000.00
1688	In gel	R.C(+57.02)C(+57.02)FVHDC(+57.02)C(+57.02)YGKVTDC(+57.02)NPK.T	A0A1J0R081	18	35.34	2318.9	3	773.968	-8.2	21.12	Carbamidomethylation	C1:Carbamidomethylation:1000.00;C2:Carbamidomethylation:1000.00;C7:Carbamidomethylation:1000.00;C8:Carbamidomethylation:1000.00;C15:Carbamidomethylation:1000.00
1689	In gel	K.AAAIC(+57.02)FR.D	A0A1J0R081	7	34.18	807.406	2	404.71	-0.9	17.11	Carbamidomethylation	C5:Carbamidomethylation:1000.00
1690	In gel	R.ETLVSILEEHPDEVSHIFKPSC(+57.02)VTALR.C	A0A1L8D5U5	27	40.19	3105.58	3	1036.21	6.2	69.16	Carbamidomethylation	C22:Carbamidomethylation:1000.00
1691	In gel	K.N(+.98)DDVLDKDIMLIR.L	A0A1L8D5U8	13	36.12	1559.79	2	780.908	9.4	68.89	Deamidation (NQ)	N1:Deamidation (NQ):1000.00
1692	In gel	K.KDDELDKDIMLIR.L	A0A1L8D5V3	13	46.73	1602.83	3	535.284	1.7	53.14
1693	In gel	K.KDDELDKDIM(+15.99)LIR.L	A0A1L8D5V3	13	40.99	1618.82	3	540.611	-6.8	47.02	Oxidation (M)	M10:Oxidation (M):1000.00
1694	In gel	R.N(+.98)GHPC(+57.02)QNNN(+.98)GYC(+57.02)YN(+.98)GK.C	A0A1L8D5V7	16	77.56	1898.69	3	633.906	1.1	13.59	Deamidation (NQ); Carbamidomethylation	N1:Deamidation (NQ):95.62;C5:Carbamidomethylation:1000.00;N9:Deamidation (NQ):33.98;C12:Carbamidomethylation:1000.00;N14:Deamidation (NQ):167.75
1695	In gel	R.NGHPC(+57.02)Q(+.98)NNN(+.98)GYC(+57.02)YN(+.98)GK.C	A0A1L8D5V7	16	51.75	1898.69	3	633.905	-0.1	12.46	Carbamidomethylation; Deamidation (NQ)	C5:Carbamidomethylation:1000.00;Q6:Deamidation (NQ):0.00;N9:Deamidation (NQ):14.04;C12:Carbamidomethylation:1000.00;N14:Deamidation (NQ):52.22
1696	In gel	K.GN(+.98)YYGYC(+57.02)R.K	A0A1L8D5V7	8	50.44	1052.4	2	527.209	0.7	23.89	Deamidation (NQ); Carbamidomethylation	N2:Deamidation (NQ):1000.00;C7:Carbamidomethylation:1000.00
1697	In gel	R.NGHPC(+57.02)QNN(+.98)N(+.98)GYC(+57.02)YN(+.98)GK.C	A0A1L8D5V7	16	47.32	1898.69	3	633.906	0.5	12.55	Carbamidomethylation; Deamidation (NQ)	C5:Carbamidomethylation:1000.00;N8:Deamidation (NQ):11.06;N9:Deamidation (NQ):21.68;C12:Carbamidomethylation:1000.00;N14:Deamidation (NQ):61.82
1698	In gel	R.N(+.98)GHPC(+57.02)QNNN(+.98)GYC(+57.02)YNGK.C	A0A1L8D5V7	16	40.52	1897.71	3	633.576	-2	12.38	Deamidation (NQ); Carbamidomethylation	N1:Deamidation (NQ):0.00;C5:Carbamidomethylation:1000.00;N9:Deamidation (NQ):21.94;C12:Carbamidomethylation:1000.00
1699	In gel	K.G(+42.01)NYYGYC(+57.02)R.K	A0A1L8D5V7	8	36.64	1093.43	2	547.722	-0.1	23.95	Acetylation (N-term); Carbamidomethylation	G1:Acetylation (N-term):1000.00;C7:Carbamidomethylation:1000.00
1700	In gel	R.N(+.98)GHPC(+57.02)QN(+.98)NNGYC(+57.02)YN(+.98)GK.C	A0A1L8D5V7	16	36.32	1898.69	3	633.906	0.9	12.84	Deamidation (NQ); Carbamidomethylation	N1:Deamidation (NQ):14.62;C5:Carbamidomethylation:1000.00;N7:Deamidation (NQ):0.00;C12:Carbamidomethylation:1000.00;N14:Deamidation (NQ):34.81
1701	In gel	K.N(+.98)ISDITDKDIMLIR.L	A0A1L8D5W4	14	35.48	1646.85	3	549.957	-3.5	65.27	Deamidation (NQ)	N1:Deamidation (NQ):1000.00
1702	In gel	R.KPALYTK.V	A0A1L8D5W4	7	31.93	819.485	2	410.749	-1.4	1.18
1703	In gel	K.Q(+42.01)IC(+57.02)EC(+57.02)DR.V	A0A1L8D602	7	41.35	1021.4	2	511.705	0.8	18.61	Acetylation (N-term); Carbamidomethylation	Q1:Acetylation (N-term):1000.00;C3:Carbamidomethylation:1000.00;C5:Carbamidomethylation:1000.00
1704	In gel	R.IDTAC(+57.02)VC(+57.02)VISR.K	A0A1L8D608	11	52.5	1292.62	2	647.319	1.3	25.44	Carbamidomethylation	C5:Carbamidomethylation:1000.00;C7:Carbamidomethylation:1000.00
1705	In gel	R.NPNPVPTGC(+57.02)R.G	A0A1L8D608	10	47.86	1110.52	2	556.269	0.1	12.52	Carbamidomethylation	C9:Carbamidomethylation:1000.00
1706	In gel	K.QYFFETK.C	A0A1L8D608	7	43.89	961.455	2	481.736	3.2	24.76
1707	In gel	K.QYFFETKC(+57.02)R.N	A0A1L8D608	9	37.08	1277.59	2	639.797	-6.1	27.69	Carbamidomethylation	C8:Carbamidomethylation:1000.00
1708	In gel	K.Q(+.98)YFFETK.C	A0A1L8D608	7	36	962.438	2	482.227	0.9	27.37	Deamidation (NQ)	Q1:Deamidation (NQ):1000.00
1709	In gel	R.G(+42.01)N(+.98)LVTVMVDVNINNNVYK.Q	A0A1L8D608	18	34.94	2048.02	3	683.686	5	31.61	Acetylation (N-term); Deamidation (NQ)	G1:Acetylation (N-term):1000.00;N2:Deamidation (NQ):1000.00
1710	In gel	R.G(+42.01)N(+.98)LVTVMVDVNINN(+.98)NVYK.Q	A0A1L8D608	18	31.72	2049.01	3	684.016	8.5	33.95	Acetylation (N-term); Deamidation (NQ)	G1:Acetylation (N-term):1000.00;N2:Deamidation (NQ):1000.00;N14:Deamidation (NQ):1000.00
1711	In gel	K.FFC(+57.02)LSSK.T	A0A1L8D610	7	45.49	887.421	2	444.718	0.8	22.82	Carbamidomethylation	C3:Carbamidomethylation:1000.00
1712	In gel	K.E(+42.01)KFFC(+57.02)LSSK.T	A0A1L8D610	9	32.58	1186.57	2	594.291	-1	34.08	Acetylation (N-term); Carbamidomethylation	E1:Acetylation (N-term):1000.00;C5:Carbamidomethylation:1000.00
1713	In gel	K.LQGIVSWGAHPC(+57.02)GR.R	A0A1L8D610	14	31.84	1536.76	3	513.259	-3.9	20.93	Carbamidomethylation	C12:Carbamidomethylation:1000.00
1714	In gel	K.GDSGGPLIC(+57.02)NGELQ(+.98)GIVSWGRQPC(+57.02)GHS(+79.97)HNPGIYTK.V	A0A1L8D626	35	33.47	3828.71	5	766.75	-0.5	31.06	Carbamidomethylation; Deamidation (NQ); Phosphorylation (STY)	C9:Carbamidomethylation:1000.00;Q14:Deamidation (NQ):0.00;C24:Carbamidomethylation:1000.00;S27:Phosphorylation (STY):0.00
1715	In gel	K.FFC(+57.02)LSSK.T	A0A1L8D635	7	45.49	887.421	2	444.718	0.8	22.82	Carbamidomethylation	C3:Carbamidomethylation:1000.00
1716	In gel	R.I(+42.01)KLGMHSK.N	A0A1L8D635	8	36.65	954.532	2	478.273	-1.5	12.14	Acetylation (N-term)	I1:Acetylation (N-term):1000.00
1717	In gel	R.IM(+15.99)GWGSISPTK.V	A0A1L8D635	11	35.34	1191.6	2	596.806	2	29.47	Oxidation (M)	M2:Oxidation (M):1000.00
1718	In gel	K.E(+42.01)KFFC(+57.02)LSSK.T	A0A1L8D635	9	32.58	1186.57	2	594.291	-1	34.08	Acetylation (N-term); Carbamidomethylation	E1:Acetylation (N-term):1000.00;C5:Carbamidomethylation:1000.00
1719	In gel	K.DIIS(+79.97)PPVC(+57.02)GNELLEVGEEC(+57.02)DC(+57.02)GPPAN(+.98)C(+57.02)QNQ(+.98)C(+57.02)C(+57.02)DAATC(+57.02)K.L	A0A1L8D646	38	53.15	4418.69	3	1473.9	-2.7	53.45	Phosphorylation (STY); Carbamidomethylation; Deamidation (NQ)	S4:Phosphorylation (STY):29.44;C8:Carbamidomethylation:1000.00;C19:Carbamidomethylation:1000.00;C21:Carbamidomethylation:1000.00;N26:Deamidation (NQ):20.41;C27:Carbamidomethylation:1000.00;Q30:Deamidation (NQ):17.01;C31:Carbamidomethylation:1000.00;C32:Carbamidomethylation:1000.00;C37:Carbamidomethylation:1000.00
1720	In gel	R.YDAM(+15.99)ALGNHEFDN(+.98)GLAGLLDPLLK.H	A0A1L8D667	24	86.76	2603.26	2	1302.63	-0.9	71.8	Oxidation (M); Deamidation (NQ)	M4:Oxidation (M):1000.00;N13:Deamidation (NQ):107.29
1721	In gel	R.YDAMALGNHEFDN(+.98)GLAGLLDPLLK.H	A0A1L8D667	24	81.73	2587.26	2	1294.64	-2.1	73.32	Deamidation (NQ)	N13:Deamidation (NQ):107.29
1722	In gel	R.YDAMALGNHEFDNGLAGLLDPLLK.H	A0A1L8D667	24	75.81	2586.28	3	863.101	1.4	72.43
1723	In gel	R.YDAM(+15.99)ALGNHEFDNGLAGLLDPLLK.H	A0A1L8D667	24	74.66	2602.27	3	868.435	3.9	70.79	Oxidation (M)	M4:Oxidation (M):1000.00
1724	In gel	R.HPDDNEWNHVSMC(+57.02)IVN(+.98)GGGIR.S	A0A1L8D667	21	74.64	2407.04	3	803.355	0	33.66	Carbamidomethylation; Deamidation (NQ)	C13:Carbamidomethylation:1000.00;N16:Deamidation (NQ):193.63
1725	In gel	R.HPDDNEWNHVSMC(+57.02)IVNGGGIR.S	A0A1L8D667	21	73.22	2406.06	4	602.522	-0.8	34.57	Carbamidomethylation	C13:Carbamidomethylation:1000.00
1726	In gel	R.YDAM(+15.99)ALGN(+.98)HEFDN(+.98)GLAGLLDPLLK.H	A0A1L8D667	24	64.44	2604.24	3	869.087	-0.9	73.86	Oxidation (M); Deamidation (NQ)	M4:Oxidation (M):1000.00;N8:Deamidation (NQ):1000.00;N13:Deamidation (NQ):1000.00
1727	In gel	K.VVYDLSQKPGSR.V	A0A1L8D667	12	61.99	1347.71	2	674.864	-0.7	14.4
1728	In gel	R.YDAM(+15.99)ALGN(+.98)HEFDNGLAGLLDPLLK.H	A0A1L8D667	24	60.98	2603.26	3	868.76	-0.2	71.72	Oxidation (M); Deamidation (NQ)	M4:Oxidation (M):1000.00;N8:Deamidation (NQ):0.00
1729	In gel	R.QVPVVQAYAFGK.Y	A0A1L8D667	12	60.36	1305.71	3	436.243	-1	32.55
1730	In gel	R.HPDDNEWNHVSM(+15.99)C(+57.02)IVN(+.98)GGGIR.S	A0A1L8D667	21	59.66	2423.04	4	606.767	0	27.74	Oxidation (M); Carbamidomethylation; Deamidation (NQ)	M12:Oxidation (M):1000.00;C13:Carbamidomethylation:1000.00;N16:Deamidation (NQ):99.62
1731	In gel	R.HPDDNEWN(+.98)HVSMC(+57.02)IVN(+.98)GGGIR.S	A0A1L8D667	21	56.16	2408.03	4	603.018	5.6	34.55	Deamidation (NQ); Carbamidomethylation	N8:Deamidation (NQ):16.65;C13:Carbamidomethylation:1000.00;N16:Deamidation (NQ):63.50
1732	In gel	K.ETPVLSNPGPYLEFR.D	A0A1L8D667	15	56.05	1717.87	2	859.941	0	48.91
1733	In gel	R.YDAMALGN(+.98)HEFDNGLAGLLDPLLK.H	A0A1L8D667	24	52.8	2587.26	3	863.43	1.8	74.43	Deamidation (NQ)	N8:Deamidation (NQ):17.91
1734	In gel	R.YDAMALGN(+.98)HEFDN(+.98)GLAGLLDPLLK.H	A0A1L8D667	24	52.21	2588.25	3	863.756	-0.6	75.49	Deamidation (NQ)	N8:Deamidation (NQ):1000.00;N13:Deamidation (NQ):1000.00
1735	In gel	R.YDAMALGNHEFDN(+.98)GLAGLLD.P	A0A1L8D667	20	52.15	2135.95	2	1068.98	-0.2	70.8	Deamidation (NQ)	N13:Deamidation (NQ):45.16
1736	In gel	K.GDSSN(+.98)HSSGNLDISIVGDYIK.R	A0A1L8D667	21	45.52	2178.01	3	727.011	2.2	51.23	Deamidation (NQ)	N5:Deamidation (NQ):28.79
1737	In gel	K.LLLPSFLAGGGDGYHM(+15.99)LKGDSSNHSSGN(+.98)LDISIVGDYIK.R	A0A1L8D667	39	40.67	4063.98	5	813.807	4	62.28	Oxidation (M); Deamidation (NQ)	M16:Oxidation (M):1000.00;N28:Deamidation (NQ):17.91
1738	In gel	R.Y(+42.01)DAMALGN(+.98)HEFDN(+.98)GLAGLLDPLLK.H	A0A1L8D667	24	37.24	2630.26	3	877.763	3.9	72.16	Acetylation (N-term); Deamidation (NQ)	Y1:Acetylation (N-term):1000.00;N8:Deamidation (NQ):1000.00;N13:Deamidation (NQ):1000.00
1739	In gel	R.Y(+42.01)DAM(+15.99)ALGNHEFDNGLAGLLDPLLK.H	A0A1L8D667	24	37.14	2644.28	3	882.435	-0.2	72.97	Acetylation (N-term); Oxidation (M)	Y1:Acetylation (N-term):1000.00;M4:Oxidation (M):1000.00
1740	In gel	R.Y(+42.01)DAM(+15.99)ALGNHEFDN(+.98)GLAGLLDPLLK.H	A0A1L8D667	24	32.21	2645.27	3	882.771	8.2	73.35	Acetylation (N-term); Oxidation (M); Deamidation (NQ)	Y1:Acetylation (N-term):1000.00;M4:Oxidation (M):1000.00;N13:Deamidation (NQ):17.91
1741	In gel	R.VRDVELLTGLNFYSGLK.Q	A0A1L8D6B7	17	74.85	1923.05	2	962.53	-0.8	54.16
1742	In gel	R.IDKVNLMVDQQWMAVR.N	A0A1L8D6B7	16	70.12	1944.99	3	649.339	2	45.34
1743	In gel	R.VRDVELLTGLN(+.98)FYSGLKQPLPETLQLK.T	A0A1L8D6B7	27	70.12	3071.69	3	1024.9	-0.5	63.52	Deamidation (NQ)	N11:Deamidation (NQ):136.94
1744	In gel	R.IDKVN(+.98)LMVDQQWMAVR.N	A0A1L8D6B7	16	68.66	1945.98	3	649.666	0.6	47.23	Deamidation (NQ)	N5:Deamidation (NQ):119.54
1745	In gel	R.IDKVNLM(+15.99)VDQQWMAVR.N	A0A1L8D6B7	16	67.32	1960.99	3	654.67	1.6	39.58	Oxidation (M)	M7:Oxidation (M):134.33
1746	In gel	R.IDKVNLM(+15.99)VDQQWM(+15.99)AVR.N	A0A1L8D6B7	16	63.35	1976.98	3	660.002	1.7	32.32	Oxidation (M)	M7:Oxidation (M):1000.00;M13:Oxidation (M):1000.00
1747	In gel	R.IDKVNLMVDQQWM(+15.99)AVR.N	A0A1L8D6B7	16	63.14	1960.99	3	654.674	6.8	37.71	Oxidation (M)	M13:Oxidation (M):129.19
1748	In gel	R.VRDVELLTGLN(+.98)FYSGLK.Q	A0A1L8D6B7	17	62.66	1924.03	3	642.352	2.2	57.26	Deamidation (NQ)	N11:Deamidation (NQ):1000.00
1749	In gel	K.VNLMVDQQWMAVR.N	A0A1L8D6B7	13	61.5	1588.79	2	795.401	1.1	49.26
1750	In gel	R.V(+42.01)RDVELLTGLNFYSGLK.Q	A0A1L8D6B7	17	60.26	1965.06	3	656.027	0.6	57.23	Acetylation (N-term)	V1:Acetylation (N-term):1000.00
1751	In gel	K.VNLM(+15.99)VDQQWM(+15.99)AVR.N	A0A1L8D6B7	13	60.19	1620.78	2	811.394	-1.4	34.19	Oxidation (M)	M4:Oxidation (M):1000.00;M10:Oxidation (M):1000.00
1752	In gel	R.DVELLTGLNFYSGLK.Q	A0A1L8D6B7	15	59.02	1667.88	2	834.947	1.4	69.11
1753	In gel	K.TFLPIFVNPVN	A0A1L8D6B7	11	58.98	1259.69	2	630.855	3	72.34
1754	In gel	K.VNLM(+15.99)VDQQWMAVR.N	A0A1L8D6B7	13	58.25	1604.78	3	535.935	1.2	42.99	Oxidation (M)	M4:Oxidation (M):143.14
1755	In gel	K.GGTHGYDNEFK.S	A0A1L8D6B7	11	58.14	1223.52	2	612.768	0.1	12.36
1756	In gel	K.VNLMVDQQWM(+15.99)AVR.N	A0A1L8D6B7	13	57.95	1604.78	3	535.935	1.2	40.14	Oxidation (M)	M10:Oxidation (M):116.54
1757	In gel	K.LKPAPNN(+.98)GTHGSLNHLLK.N	A0A1L8D6B7	18	57.78	1911.03	5	383.214	-0.4	14.97	Deamidation (NQ)	N7:Deamidation (NQ):17.01
1758	In gel	K.AATYFWPGSEVK.I	A0A1L8D6B7	12	56.87	1354.66	2	678.334	-1.1	36.52
1759	In gel	R.TLGMLMEGLK.Q	A0A1L8D6B7	10	56.09	1091.57	2	546.794	2	41.06
1760	In gel	R.DVELLTGLN(+.98)FYSGLK.Q	A0A1L8D6B7	15	54.06	1668.86	3	557.294	0.3	71.09	Deamidation (NQ)	N9:Deamidation (NQ):1000.00
1761	In gel	K.RLHYVNNIR.I	A0A1L8D6B7	9	53.82	1183.66	3	395.558	-3.8	11.83
1762	In gel	K.DC(+57.02)C(+57.02)TDYK.S	A0A1L8D6B7	7	53.09	960.332	2	481.174	2.4	5.68	Carbamidomethylation	C2:Carbamidomethylation:1000.00;C3:Carbamidomethylation:1000.00
1763	In gel	K.VLSFILPHRPDNSESC(+57.02)ADT(+79.97)LPEN(+.98)LWVEER.I	A0A1L8D6B7	29	52.86	3503.61	4	876.911	2.6	49.77	Carbamidomethylation; Phosphorylation (STY); Deamidation (NQ)	C16:Carbamidomethylation:1000.00;T19:Phosphorylation (STY):5.55;N23:Deamidation (NQ):7.04
1764	In gel	K.VLSFILPHRPDNSESC(+57.02)ADT(+79.97)LPENLWVEER.I	A0A1L8D6B7	29	52.06	3502.62	4	876.657	-6.4	49.36	Carbamidomethylation; Phosphorylation (STY)	C16:Carbamidomethylation:1000.00;T19:Phosphorylation (STY):6.65
1765	In gel	R.TLGM(+15.99)LMEGLK.Q	A0A1L8D6B7	10	51.6	1107.57	2	554.789	-2.7	40.91	Oxidation (M)	M4:Oxidation (M):32.28
1766	In gel	R.LHYVNNIR.I	A0A1L8D6B7	8	49.92	1027.56	2	514.785	-0.4	12.9
1767	In gel	K.RLHYVN(+.98)NIR.I	A0A1L8D6B7	9	49.55	1184.64	3	395.889	3.7	12.45	Deamidation (NQ)	N6:Deamidation (NQ):33.98
1768	In gel	R.IDKVN(+.98)LM(+15.99)VDQQWMAVR.N	A0A1L8D6B7	16	49.3	1961.97	3	655.001	5.2	42.51	Deamidation (NQ); Oxidation (M)	N5:Deamidation (NQ):29.24;M7:Oxidation (M):111.20
1769	In gel	R.IDKVNLMVDQ(+.98)QWMAVR.N	A0A1L8D6B7	16	48.83	1945.98	3	649.672	9.1	45.3	Deamidation (NQ)	Q10:Deamidation (NQ):17.01
1770	In gel	R.TLGMLM(+15.99)EGLK.Q	A0A1L8D6B7	10	48.43	1107.57	2	554.791	0.9	28.62	Oxidation (M)	M6:Oxidation (M):36.05
1771	In gel	K.VNLMVDQ(+.98)QWMAVR.N	A0A1L8D6B7	13	47.48	1589.77	2	795.891	-1.4	51.65	Deamidation (NQ)	Q7:Deamidation (NQ):26.02
1772	In gel	R.TLGM(+15.99)LM(+15.99)EGLK.Q	A0A1L8D6B7	10	47.08	1123.56	2	562.789	1.3	28.64	Oxidation (M)	M4:Oxidation (M):1000.00;M6:Oxidation (M):1000.00
1773	In gel	R.LHYVN(+.98)NIR.I	A0A1L8D6B7	8	46.83	1028.54	2	515.278	0.1	13.95	Deamidation (NQ)	N5:Deamidation (NQ):26.02
1774	In gel	K.LKPAPNN(+.98)GTHGSLN(+.98)HLLK.N	A0A1L8D6B7	18	46.51	1912.02	4	479.012	1.1	16.74	Deamidation (NQ)	N7:Deamidation (NQ):12.28;N14:Deamidation (NQ):29.57
1775	In gel	K.ESVQ(+.98)PQAQSWSC(+57.02)TK.L	A0A1L8D6B7	14	45.5	1635.72	2	818.867	-0.3	18.56	Deamidation (NQ); Carbamidomethylation	Q4:Deamidation (NQ):32.28;C12:Carbamidomethylation:1000.00
1776	In gel	R.I(+42.01)DKVNLMVDQQWMAVR.N	A0A1L8D6B7	16	44.76	1987	3	663.342	0.4	49.58	Acetylation (N-term)	I1:Acetylation (N-term):1000.00
1777	In gel	R.IDKVNLMVDQ(+.98)QWM(+15.99)AVR.N	A0A1L8D6B7	16	44.65	1961.97	3	655.001	5.2	42.51	Deamidation (NQ); Oxidation (M)	Q10:Deamidation (NQ):8.69;M13:Oxidation (M):0.00
1778	In gel	K.V(+42.01)N(+.98)LMVDQQWMAVR.N	A0A1L8D6B7	13	43.25	1631.78	2	816.902	5.3	44.05	Acetylation (N-term); Deamidation (NQ)	V1:Acetylation (N-term):1000.00;N2:Deamidation (NQ):79.02
1779	In gel	R.TLGM(+15.99)LMEGLKQR.N	A0A1L8D6B7	12	42.96	1391.73	3	464.916	0	27.36	Oxidation (M)	M4:Oxidation (M):32.28
1780	In gel	R.IDKVNLM(+15.99)VDQ(+.98)QWMAVR.N	A0A1L8D6B7	16	42.51	1961.97	3	655.001	5.2	42.51	Oxidation (M); Deamidation (NQ)	M7:Oxidation (M):40.11;Q10:Deamidation (NQ):11.06
1781	In gel	K.LKPAPN(+.98)N(+.98)GTHGSLNHLLK.N	A0A1L8D6B7	18	42.24	1912.02	5	383.41	-0.7	16.16	Deamidation (NQ)	N6:Deamidation (NQ):24.66;N7:Deamidation (NQ):11.94
1782	In gel	K.C(+57.02)(+42.01)AS(+79.97)PS(+79.97)AIQC(+57.02)PAGFEQSPLILFSMDGFR.A	A0A1L8D6B7	27	42.19	3187.33	3	1063.44	-5.9	77.94	Carbamidomethylation; Acetylation (N-term); Phosphorylation (STY)	C1:Carbamidomethylation:1000.00;C1:Acetylation (N-term):1000.00;S3:Phosphorylation (STY):3.89;S5:Phosphorylation (STY):4.45;C9:Carbamidomethylation:1000.00
1783	In gel	R.I(+42.01)DKVN(+.98)LMVDQQWMAVR.N	A0A1L8D6B7	16	40.55	1987.99	3	663.673	6.3	40.76	Acetylation (N-term); Deamidation (NQ)	I1:Acetylation (N-term):1000.00;N5:Deamidation (NQ):39.44
1784	In gel	K.VLSFILPHRPDNS(+79.97)ESC(+57.02)ADTLPENLWVEER.I	A0A1L8D6B7	29	39.69	3502.62	4	876.658	-6	49.9	Phosphorylation (STY); Carbamidomethylation	S13:Phosphorylation (STY):0.00;C16:Carbamidomethylation:1000.00
1785	In gel	R.I(+42.01)DKVN(+.98)LMVDQQWM(+15.99)AVR.N	A0A1L8D6B7	16	39.48	2003.98	3	669.004	5.3	33.25	Acetylation (N-term); Deamidation (NQ); Oxidation (M)	I1:Acetylation (N-term):1000.00;N5:Deamidation (NQ):52.68;M13:Oxidation (M):95.35
1786	In gel	K.VN(+.98)LMVDQQWMAVR.N	A0A1L8D6B7	13	38.42	1589.77	2	795.894	2	54.28	Deamidation (NQ)	N2:Deamidation (NQ):0.00
1787	In gel	K.Q(+.98)PLPETLQLK.T	A0A1L8D6B7	10	37.75	1166.65	2	584.334	-1.7	31.55	Deamidation (NQ)	Q1:Deamidation (NQ):34.75
1788	In gel	K.QPLPETLQ(+.98)LK.T	A0A1L8D6B7	10	37.69	1166.65	2	584.335	-0.2	30.6	Deamidation (NQ)	Q8:Deamidation (NQ):25.93
1789	In gel	R.LNLNNEAK.I	A0A1L8D6B7	8	37.39	914.482	2	458.248	-0.9	12.64
1790	In gel	R.I(+42.01)DKVNLM(+15.99)VDQQWMAVR.N	A0A1L8D6B7	16	36.76	2003	3	668.674	1.2	38.72	Acetylation (N-term); Oxidation (M)	I1:Acetylation (N-term):1000.00;M7:Oxidation (M):90.57
1791	In gel	R.T(+42.01)LGMLMEGLK.Q	A0A1L8D6B7	10	36.47	1133.58	2	567.799	0.5	73.58	Acetylation (N-term)	T1:Acetylation (N-term):1000.00
1792	In gel	K.ALQMADR.T	A0A1L8D6B7	7	36.28	803.396	2	402.705	-1.2	12.41
1793	In gel	R.A(+42.01)GYLESWDSLMPNINK.L	A0A1L8D6B7	16	35.83	1878.88	2	940.449	0.2	76	Acetylation (N-term)	A1:Acetylation (N-term):1000.00
1794	In gel	K.VN(+.98)LMVDQQWM(+15.99)AVR.N	A0A1L8D6B7	13	35.45	1605.76	2	803.891	1.9	44.17	Deamidation (NQ); Oxidation (M)	N2:Deamidation (NQ):43.39;M10:Oxidation (M):53.33
1795	In gel	K.DLPKRLHYVNNIR.I	A0A1L8D6B7	13	35.27	1636.92	4	410.235	-2.2	15.17
1796	In gel	R.LHYVNN(+.98)IR.I	A0A1L8D6B7	8	33.82	1028.54	2	515.277	-0.1	14.15	Deamidation (NQ)	N6:Deamidation (NQ):0.00
1797	In gel	K.AATY(+79.97)FWPGSEVK.I	A0A1L8D6B7	12	31.67	1434.62	2	718.322	5	36.87	Phosphorylation (STY)	Y4:Phosphorylation (STY):14.02
1798	In gel	K.FC(+57.02)TQQQT(+79.97)GGHLVS(+79.97)FQ(+.98)SSEEADFVLK.L	A0A1L8D6H4	25	33.73	3003.24	3	1002.09	-0.2	49.05	Carbamidomethylation; Phosphorylation (STY); Deamidation (NQ)	C2:Carbamidomethylation:1000.00;T7:Phosphorylation (STY):0.00;S13:Phosphorylation (STY):0.00;Q15:Deamidation (NQ):25.90
1799	In gel	K.DKDIMLIR.L	A0A1W7RB66	8	43.56	1002.55	2	502.284	0.8	30.12
1800	In gel	K.DKDIM(+15.99)LIR.L	A0A1W7RB66	8	37.82	1018.55	2	510.281	0	24.66	Oxidation (M)	M5:Oxidation (M):1000.00
1801	In gel	R.QC(+57.02)VDVN(+.98)TAY	A0A1W7RB83	9	40.58	1069.44	2	535.727	1.3	24.01	Carbamidomethylation; Deamidation (NQ)	C2:Carbamidomethylation:1000.00;N6:Deamidation (NQ):26.93
1802	In gel	R.K(+42.01)IAC(+57.02)APQDVK.C	A0A1W7RB89	10	32.3	1170.61	3	391.209	-1.7	12.66	Acetylation (N-term); Carbamidomethylation	K1:Acetylation (N-term):1000.00;C4:Carbamidomethylation:1000.00
1803	In gel	K.FFC(+57.02)LSSK.T	A0A1W7RB93	7	45.49	887.421	2	444.718	0.8	22.82	Carbamidomethylation	C3:Carbamidomethylation:1000.00
1804	In gel	R.T(+42.01)LC(+57.02)AGILK.G	A0A1W7RB93	8	36.68	916.505	2	459.26	-0.6	41.85	Acetylation (N-term); Carbamidomethylation	T1:Acetylation (N-term):1000.00;C3:Carbamidomethylation:1000.00
1805	In gel	R.IM(+15.99)GWGTISSTK.E	A0A1W7RB93	11	34.19	1195.59	2	598.803	1.4	22.12	Oxidation (M)	M2:Oxidation (M):1000.00
1806	In gel	K.E(+42.01)KFFC(+57.02)LSSK.T	A0A1W7RB93	9	32.58	1186.57	2	594.291	-1	34.08	Acetylation (N-term); Carbamidomethylation	E1:Acetylation (N-term):1000.00;C5:Carbamidomethylation:1000.00
1807	In gel	R.C(+57.02)LHN(+.98)EPSETDIVSPPFC(+57.02)GN(+.98)YFKEVGEDC(+57.02)DC(+57.02)GPPAN(+.98)C(+57.02)QNPC(+57.02)C(+57.02)DAATC(+57.02)K.L	A0A1W7RB96	47	33	5479.12	5	1096.84	8.8	38.62	Carbamidomethylation; Deamidation (NQ)	C1:Carbamidomethylation:1000.00;N4:Deamidation (NQ):0.62;C17:Carbamidomethylation:1000.00;N19:Deamidation (NQ):1.77;C28:Carbamidomethylation:1000.00;C30:Carbamidomethylation:1000.00;N35:Deamidation (NQ):9.40;C36:Carbamidomethylation:1000.00;C40:Carbamidomethylation:1000.00;C41:Carbamidomethylation:1000.00;C46:Carbamidomethylation:1000.00
1808	In gel	R.ERN(+.98)GLNVISGPIFDYNYDGHFDSYDTIK.Q	A0A1W7RBB0	28	101.78	3249.49	3	1084.17	-0.6	59.08	Deamidation (NQ)	N3:Deamidation (NQ):28.36
1809	In gel	R.N(+.98)GLNVISGPIFDYNYDGHFDSYDTIK.Q	A0A1W7RBB0	26	81.03	2964.35	3	989.122	-0.4	68.17	Deamidation (NQ)	N1:Deamidation (NQ):12.33
1810	In gel	R.NGLNVISGPIFDYNYDGHFDSYDTIK.Q	A0A1W7RBB0	26	80.75	2963.36	3	988.796	1.7	62.56
1811	In gel	R.VRDVELLTGLNFYSGLK.Q	A0A1W7RBB0	17	74.85	1923.05	2	962.53	-0.8	54.16
1812	In gel	K.TESEAHNLPYGRPQVLQNHSK.Y	A0A1W7RBB0	21	74.62	2404.19	2	1203.1	-1	14.06
1813	In gel	K.NEVTSFENIEVYNLM(+15.99)C(+57.02)DLLK.L	A0A1W7RBB0	20	72.22	2446.14	2	1224.08	-1.8	69.11	Oxidation (M); Carbamidomethylation	M15:Oxidation (M):1000.00;C16:Carbamidomethylation:1000.00
1814	In gel	R.IDKVNLMVDQQWMAVR.D	A0A1W7RBB0	16	70.12	1944.99	3	649.339	2	45.34
1815	In gel	R.VRDVELLTGLN(+.98)FYSGLKQPLPETLQLK.T	A0A1W7RBB0	27	70.12	3071.69	3	1024.9	-0.5	63.52	Deamidation (NQ)	N11:Deamidation (NQ):136.94
1816	In gel	R.IDKVN(+.98)LMVDQQWMAVR.D	A0A1W7RBB0	16	68.66	1945.98	3	649.666	0.6	47.23	Deamidation (NQ)	N5:Deamidation (NQ):119.54
1817	In gel	K.GETSWLKDKC(+57.02)ASSGATQC(+57.02)PAGFEQSPLILFSMDGFR.A	A0A1W7RBB0	36	67.82	3977.84	4	995.458	-9	71.15	Carbamidomethylation	C10:Carbamidomethylation:1000.00;C18:Carbamidomethylation:1000.00
1818	In gel	R.IDKVNLM(+15.99)VDQQWMAVR.D	A0A1W7RBB0	16	67.32	1960.99	3	654.67	1.6	39.58	Oxidation (M)	M7:Oxidation (M):134.33
1819	In gel	K.NEVTSFENIEVYNLMC(+57.02)DLLK.L	A0A1W7RBB0	20	66.4	2430.14	3	811.058	2.8	76.11	Carbamidomethylation	C16:Carbamidomethylation:1000.00
1820	In gel	K.GETSWLKDKC(+57.02)ASSGATQC(+57.02)PAGFEQSPLILFSM(+15.99)DGFR.A	A0A1W7RBB0	36	66.13	3993.83	4	999.457	-8.2	67.32	Carbamidomethylation; Oxidation (M)	C10:Carbamidomethylation:1000.00;C18:Carbamidomethylation:1000.00;M32:Oxidation (M):1000.00
1821	In gel	R.IDKVNLM(+15.99)VDQQWM(+15.99)AVR.D	A0A1W7RBB0	16	63.35	1976.98	3	660.002	1.7	32.32	Oxidation (M)	M7:Oxidation (M):1000.00;M13:Oxidation (M):1000.00
1822	In gel	R.IDKVNLMVDQQWM(+15.99)AVR.D	A0A1W7RBB0	16	63.14	1960.99	3	654.674	6.8	37.71	Oxidation (M)	M13:Oxidation (M):129.19
1823	In gel	K.VLSFILPHRPDNSESC(+57.02)ADTSPENLWVEER.I	A0A1W7RBB0	29	63.11	3396.6	3	1133.21	-3	49.44	Carbamidomethylation	C16:Carbamidomethylation:1000.00
1824	In gel	R.VRDVELLTGLN(+.98)FYSGLK.Q	A0A1W7RBB0	17	62.66	1924.03	3	642.352	2.2	57.26	Deamidation (NQ)	N11:Deamidation (NQ):1000.00
1825	In gel	K.VNLMVDQQWMAVR.D	A0A1W7RBB0	13	61.5	1588.79	2	795.401	1.1	49.26
1826	In gel	R.ERNGLNVISGPIFDYNYDGHFDSYDTIK.Q	A0A1W7RBB0	28	61.4	3248.5	4	813.128	-7.1	56.81
1827	In gel	R.V(+42.01)RDVELLTGLNFYSGLK.Q	A0A1W7RBB0	17	60.26	1965.06	3	656.027	0.6	57.23	Acetylation (N-term)	V1:Acetylation (N-term):1000.00
1828	In gel	K.VNLM(+15.99)VDQQWM(+15.99)AVR.D	A0A1W7RBB0	13	60.19	1620.78	2	811.394	-1.4	34.19	Oxidation (M)	M4:Oxidation (M):1000.00;M10:Oxidation (M):1000.00
1829	In gel	K.C(+57.02)ASSGATQC(+57.02)PAGFEQSPLILFSMDGFR.A	A0A1W7RBB0	27	59.91	2933.31	3	978.779	0.7	71.72	Carbamidomethylation	C1:Carbamidomethylation:1000.00;C9:Carbamidomethylation:1000.00
1830	In gel	K.GETSWLKDKC(+57.02)ASSGATQ(+.98)C(+57.02)PAGFEQSPLILFSM(+15.99)DGFR.A	A0A1W7RBB0	36	59.63	3994.82	4	999.711	-0.8	67.18	Carbamidomethylation; Deamidation (NQ); Oxidation (M)	C10:Carbamidomethylation:1000.00;Q17:Deamidation (NQ):20.76;C18:Carbamidomethylation:1000.00;M32:Oxidation (M):1000.00
1831	In gel	K.TESEAHNLPYGRPQVLQN(+.98)HSK.Y	A0A1W7RBB0	21	59.12	2405.17	3	802.731	-0.4	14.94	Deamidation (NQ)	N18:Deamidation (NQ):22.05
1832	In gel	R.DVELLTGLNFYSGLK.Q	A0A1W7RBB0	15	59.02	1667.88	2	834.947	1.4	69.11
1833	In gel	K.TFLPIFVNPVN	A0A1W7RBB0	11	58.98	1259.69	2	630.855	3	72.34
1834	In gel	K.VNLM(+15.99)VDQQWMAVR.D	A0A1W7RBB0	13	58.25	1604.78	3	535.935	1.2	42.99	Oxidation (M)	M4:Oxidation (M):143.14
1835	In gel	K.GGTHGYDNEFK.S	A0A1W7RBB0	11	58.14	1223.52	2	612.768	0.1	12.36
1836	In gel	K.VNLMVDQQWM(+15.99)AVR.D	A0A1W7RBB0	13	57.95	1604.78	3	535.935	1.2	40.14	Oxidation (M)	M10:Oxidation (M):116.54
1837	In gel	K.LKPAPNN(+.98)GTHGSLNHLLK.N	A0A1W7RBB0	18	57.78	1911.03	5	383.214	-0.4	14.97	Deamidation (NQ)	N7:Deamidation (NQ):17.01
1838	In gel	K.AATYFWPGSEVK.I	A0A1W7RBB0	12	56.87	1354.66	2	678.334	-1.1	36.52
1839	In gel	R.NGLNVISGPIFDYN(+.98)YDGHFDSYDTIK.Q	A0A1W7RBB0	26	56.35	2964.35	3	989.125	2.8	64.82	Deamidation (NQ)	N14:Deamidation (NQ):43.70
1840	In gel	R.TLGMLMEGLK.Q	A0A1W7RBB0	10	56.09	1091.57	2	546.794	2	41.06
1841	In gel	K.ESVQ(+.98)PQAQSWSC(+57.02)SK.L	A0A1W7RBB0	14	54.99	1621.7	2	811.86	0.7	18.11	Deamidation (NQ); Carbamidomethylation	Q4:Deamidation (NQ):39.76;C12:Carbamidomethylation:1000.00
1842	In gel	R.DVELLTGLN(+.98)FYSGLK.Q	A0A1W7RBB0	15	54.06	1668.86	3	557.294	0.3	71.09	Deamidation (NQ)	N9:Deamidation (NQ):1000.00
1843	In gel	K.DKC(+57.02)ASSGATQC(+57.02)PAGFEQSPLILFSM(+15.99)DGFR.A	A0A1W7RBB0	29	53.54	3192.43	3	1065.14	-9.1	71.59	Carbamidomethylation; Oxidation (M)	C3:Carbamidomethylation:1000.00;C11:Carbamidomethylation:1000.00;M25:Oxidation (M):1000.00
1844	In gel	K.DC(+57.02)C(+57.02)TDYK.S	A0A1W7RBB0	7	53.09	960.332	2	481.174	2.4	5.68	Carbamidomethylation	C2:Carbamidomethylation:1000.00;C3:Carbamidomethylation:1000.00
1845	In gel	R.N(+.98)GLN(+.98)VISGPIFDYNYDGHFDSYDTIK.Q	A0A1W7RBB0	26	53.03	2965.33	2	1483.68	5.1	69.97	Deamidation (NQ)	N1:Deamidation (NQ):40.51;N4:Deamidation (NQ):44.65
1846	In gel	K.DKC(+57.02)ASSGATQ(+.98)C(+57.02)PAGFEQSPLILFSMDGFR.A	A0A1W7RBB0	29	52.85	3177.42	3	1060.14	-3.8	74.58	Carbamidomethylation; Deamidation (NQ)	C3:Carbamidomethylation:1000.00;Q10:Deamidation (NQ):58.30;C11:Carbamidomethylation:1000.00
1847	In gel	K.G(+42.01)ETSWLKDKC(+57.02)ASSGATQC(+57.02)PAGFEQSPLILFSMDGFR.A	A0A1W7RBB0	36	52.51	4019.85	3	1340.95	-4.5	70.31	Acetylation (N-term); Carbamidomethylation	G1:Acetylation (N-term):1000.00;C10:Carbamidomethylation:1000.00;C18:Carbamidomethylation:1000.00
1848	In gel	R.TLGM(+15.99)LMEGLK.Q	A0A1W7RBB0	10	51.6	1107.57	2	554.789	-2.7	40.91	Oxidation (M)	M4:Oxidation (M):32.28
1849	In gel	K.NEVTSFENIEVYN(+.98)LMC(+57.02)DLLK.L	A0A1W7RBB0	20	51.22	2431.13	3	811.385	2	73.1	Deamidation (NQ); Carbamidomethylation	N13:Deamidation (NQ):76.17;C16:Carbamidomethylation:1000.00
1850	In gel	K.VLSFILPHRPDNSESC(+57.02)ADTSPEN(+.98)LWVEER.I	A0A1W7RBB0	29	50.56	3397.59	4	850.408	4.4	48.98	Carbamidomethylation; Deamidation (NQ)	C16:Carbamidomethylation:1000.00;N23:Deamidation (NQ):15.88
1851	In gel	R.IDKVN(+.98)LM(+15.99)VDQQWMAVR.D	A0A1W7RBB0	16	49.3	1961.97	3	655.001	5.2	42.51	Deamidation (NQ); Oxidation (M)	N5:Deamidation (NQ):29.24;M7:Oxidation (M):111.20
1852	In gel	R.IDKVNLMVDQ(+.98)QWMAVR.D	A0A1W7RBB0	16	48.83	1945.98	3	649.672	9.1	45.3	Deamidation (NQ)	Q10:Deamidation (NQ):17.01
1853	In gel	K.S(+42.01)IC(+57.02)KGETSWLKDKC(+57.02)ASSGATQC(+57.02)PAGFEQSPLILFSMDGFR.A	A0A1W7RBB0	40	48.71	4508.09	4	1128.03	-2.8	65.67	Acetylation (N-term); Carbamidomethylation	S1:Acetylation (N-term):1000.00;C3:Carbamidomethylation:1000.00;C14:Carbamidomethylation:1000.00;C22:Carbamidomethylation:1000.00
1854	In gel	R.TLGMLM(+15.99)EGLK.Q	A0A1W7RBB0	10	48.43	1107.57	2	554.791	0.9	28.62	Oxidation (M)	M6:Oxidation (M):36.05
1855	In gel	K.VNLMVDQ(+.98)QWMAVR.D	A0A1W7RBB0	13	47.48	1589.77	2	795.891	-1.4	51.65	Deamidation (NQ)	Q7:Deamidation (NQ):26.02
1856	In gel	K.T(+42.01)ESEAHNLPYGRPQVLQNHSK.Y	A0A1W7RBB0	21	47.42	2446.2	4	612.557	0.2	14.32	Acetylation (N-term)	T1:Acetylation (N-term):1000.00
1857	In gel	R.TLGM(+15.99)LM(+15.99)EGLK.Q	A0A1W7RBB0	10	47.08	1123.56	2	562.789	1.3	28.64	Oxidation (M)	M4:Oxidation (M):1000.00;M6:Oxidation (M):1000.00
1858	In gel	K.LKPAPNN(+.98)GTHGSLN(+.98)HLLK.N	A0A1W7RBB0	18	46.51	1912.02	4	479.012	1.1	16.74	Deamidation (NQ)	N7:Deamidation (NQ):12.28;N14:Deamidation (NQ):29.57
1859	In gel	R.LNLNNQAK.T	A0A1W7RBB0	8	45.34	913.498	2	457.757	1.9	11.52
1860	In gel	R.I(+42.01)DKVNLMVDQQWMAVR.D	A0A1W7RBB0	16	44.76	1987	3	663.342	0.4	49.58	Acetylation (N-term)	I1:Acetylation (N-term):1000.00
1861	In gel	R.IDKVNLMVDQ(+.98)QWM(+15.99)AVR.D	A0A1W7RBB0	16	44.65	1961.97	3	655.001	5.2	42.51	Deamidation (NQ); Oxidation (M)	Q10:Deamidation (NQ):8.69;M13:Oxidation (M):0.00
1862	In gel	K.TESEAHN(+.98)LPYGRPQVLQNHSK.Y	A0A1W7RBB0	21	43.8	2405.17	4	602.301	1.5	15.04	Deamidation (NQ)	N7:Deamidation (NQ):50.34
1863	In gel	K.V(+42.01)N(+.98)LMVDQQWMAVR.D	A0A1W7RBB0	13	43.25	1631.78	2	816.902	5.3	44.05	Acetylation (N-term); Deamidation (NQ)	V1:Acetylation (N-term):1000.00;N2:Deamidation (NQ):79.02
1864	In gel	R.TLGM(+15.99)LMEGLKQR.N	A0A1W7RBB0	12	42.96	1391.73	3	464.916	0	27.36	Oxidation (M)	M4:Oxidation (M):32.28
1865	In gel	K.ESVQ(+.98)PQAQSWSC(+57.02)SKLR.C	A0A1W7RBB0	16	42.72	1890.89	3	631.305	1.3	19.34	Deamidation (NQ); Carbamidomethylation	Q4:Deamidation (NQ):26.31;C12:Carbamidomethylation:1000.00
1866	In gel	R.IDKVNLM(+15.99)VDQ(+.98)QWMAVR.D	A0A1W7RBB0	16	42.51	1961.97	3	655.001	5.2	42.51	Oxidation (M); Deamidation (NQ)	M7:Oxidation (M):40.11;Q10:Deamidation (NQ):11.06
1867	In gel	K.LKPAPN(+.98)N(+.98)GTHGSLNHLLK.N	A0A1W7RBB0	18	42.24	1912.02	5	383.41	-0.7	16.16	Deamidation (NQ)	N6:Deamidation (NQ):24.66;N7:Deamidation (NQ):11.94
1868	In gel	R.ERN(+.98)GLNVISGPIFDYN(+.98)YDGHFDSYDTIK.Q	A0A1W7RBB0	28	40.79	3250.47	4	813.633	9.4	59.27	Deamidation (NQ)	N3:Deamidation (NQ):0.00;N16:Deamidation (NQ):22.59
1869	In gel	R.I(+42.01)DKVN(+.98)LMVDQQWMAVR.D	A0A1W7RBB0	16	40.55	1987.99	3	663.673	6.3	40.76	Acetylation (N-term); Deamidation (NQ)	I1:Acetylation (N-term):1000.00;N5:Deamidation (NQ):39.44
1870	In gel	R.I(+42.01)DKVN(+.98)LMVDQQWM(+15.99)AVR.D	A0A1W7RBB0	16	39.48	2003.98	3	669.004	5.3	33.25	Acetylation (N-term); Deamidation (NQ); Oxidation (M)	I1:Acetylation (N-term):1000.00;N5:Deamidation (NQ):52.68;M13:Oxidation (M):95.35
1871	In gel	K.VLSFILPHRPDN(+.98)SESC(+57.02)ADTSPENLWVEER.I	A0A1W7RBB0	29	39.37	3397.59	4	850.404	-0.2	53.5	Deamidation (NQ); Carbamidomethylation	N12:Deamidation (NQ):11.49;C16:Carbamidomethylation:1000.00
1872	In gel	K.VN(+.98)LMVDQQWMAVR.D	A0A1W7RBB0	13	38.42	1589.77	2	795.894	2	54.28	Deamidation (NQ)	N2:Deamidation (NQ):0.00
1873	In gel	K.Q(+.98)PLPETLQLK.T	A0A1W7RBB0	10	37.75	1166.65	2	584.334	-1.7	31.55	Deamidation (NQ)	Q1:Deamidation (NQ):34.75
1874	In gel	K.QPLPETLQ(+.98)LK.T	A0A1W7RBB0	10	37.69	1166.65	2	584.335	-0.2	30.6	Deamidation (NQ)	Q8:Deamidation (NQ):25.93
1875	In gel	R.NLHNC(+57.02)VNLILLADHGMEEISC(+57.02)DR.L	A0A1W7RBB0	23	37.52	2722.26	4	681.579	8.4	48.47	Carbamidomethylation	C5:Carbamidomethylation:1000.00;C21:Carbamidomethylation:1000.00
1876	In gel	K.ESVQ(+.98)PQ(+.98)AQSWSC(+57.02)SK.L	A0A1W7RBB0	14	37.36	1622.69	2	812.351	-1.1	18	Deamidation (NQ); Carbamidomethylation	Q4:Deamidation (NQ):19.86;Q6:Deamidation (NQ):26.31;C12:Carbamidomethylation:1000.00
1877	In gel	R.I(+42.01)DKVNLM(+15.99)VDQQWMAVR.D	A0A1W7RBB0	16	36.76	2003	3	668.674	1.2	38.72	Acetylation (N-term); Oxidation (M)	I1:Acetylation (N-term):1000.00;M7:Oxidation (M):90.57
1878	In gel	K.TESEAHN(+.98)LPYGRPQVLQN(+.98)HSK.Y	A0A1W7RBB0	21	36.57	2406.16	4	602.548	3.5	15.93	Deamidation (NQ)	N7:Deamidation (NQ):26.08;N18:Deamidation (NQ):11.06
1879	In gel	R.T(+42.01)LGMLMEGLK.Q	A0A1W7RBB0	10	36.47	1133.58	2	567.799	0.5	73.58	Acetylation (N-term)	T1:Acetylation (N-term):1000.00
1880	In gel	K.ALQMADR.T	A0A1W7RBB0	7	36.28	803.396	2	402.705	-1.2	12.41
1881	In gel	R.LNLN(+.98)NQAK.T	A0A1W7RBB0	8	35.52	914.482	2	458.25	3.6	13.2	Deamidation (NQ)	N4:Deamidation (NQ):14.02
1882	In gel	K.VN(+.98)LMVDQQWM(+15.99)AVR.D	A0A1W7RBB0	13	35.45	1605.76	2	803.891	1.9	44.17	Deamidation (NQ); Oxidation (M)	N2:Deamidation (NQ):43.39;M10:Oxidation (M):53.33
1883	In gel	R.L(+42.01)NLNNQAKTESEAHNLPYGRPQVLQNHSK.Y	A0A1W7RBB0	29	32.32	3341.69	6	557.959	7.8	18.59	Acetylation (N-term)	L1:Acetylation (N-term):1000.00
1884	In gel	R.IPAAQSQTC(+57.02)SNYQPDLTITPGFLYPPNFNSSNFEQYDALITSN(+.98)IVPMFK.G	A0A1W7RBB0	49	31.78	5539.63	5	1108.94	3.3	74.53	Carbamidomethylation; Deamidation (NQ)	C9:Carbamidomethylation:1000.00;N43:Deamidation (NQ):0.00
1885	In gel	K.AATY(+79.97)FWPGSEVK.I	A0A1W7RBB0	12	31.67	1434.62	2	718.322	5	36.87	Phosphorylation (STY)	Y4:Phosphorylation (STY):14.02
1886	In gel	R.IPAAQSQTC(+57.02)SNYQPDLTITPGFLYPPNFNSSNFEQYDALITSNIVPMFK.G	A0A1W7RBB0	49	31.21	5538.64	5	1108.74	0.7	74.52	Carbamidomethylation	C9:Carbamidomethylation:1000.00
1887	In gel	R.NPC(+57.02)C(+57.02)DAATC(+57.02)K.F	A0A1W7RBB2	10	51.03	1195.44	2	598.73	2.6	1.74	Carbamidomethylation	C3:Carbamidomethylation:1000.00;C4:Carbamidomethylation:1000.00;C9:Carbamidomethylation:1000.00
1888	In gel	R.T(+42.01)DIVSPPFC(+57.02)GN(+.98)YYPEVGEDC(+57.02)DC(+57.02)GPPANC(+57.02)QN(+.98)PC(+57.02)C(+57.02)DAATC(+57.02)K.L	A0A1W7RBB8	39	41.53	4538.71	4	1135.68	-9.4	53.86	Acetylation (N-term); Carbamidomethylation; Deamidation (NQ)	T1:Acetylation (N-term):1000.00;C9:Carbamidomethylation:1000.00;N11:Deamidation (NQ):5.61;C20:Carbamidomethylation:1000.00;C22:Carbamidomethylation:1000.00;C28:Carbamidomethylation:1000.00;N30:Deamidation (NQ):12.33;C32:Carbamidomethylation:1000.00;C33:Carbamidomethylation:1000.00;C38:Carbamidomethylation:1000.00
1889	In gel	K.Q(+42.01)(+.98)IFFS(+79.97)GQMILQ(+.98)K.F	A0A1W7RBM1	12	32.15	1562.71	3	521.912	2.3	72.99	Acetylation (N-term); Deamidation (NQ); Phosphorylation (STY)	Q1:Acetylation (N-term):1000.00;Q1:Deamidation (NQ):11.24;S5:Phosphorylation (STY):1000.00;Q11:Deamidation (NQ):77.56
1890	In gel	K.LTLSALLDGK.N	A0A1W7RBP1	10	37	1029.61	2	515.811	-0.3	46.81
1891	In gel	R.LC(+57.02)SQQEVC(+57.02)VQDGLFGQC(+57.02)QESSLR.D	A0A1W7RC19	23	55.23	2727.21	3	910.075	-0.9	41.67	Carbamidomethylation	C2:Carbamidomethylation:1000.00;C8:Carbamidomethylation:1000.00;C17:Carbamidomethylation:1000.00
1892	In gel	R.DQPYFQVTASVLQR.L	A0A1W7RC19	14	52.52	1650.84	3	551.287	1	50.59
1893	In gel	R.AVFVDLEPTVIDEVR.T	A0A1W7RC45	15	33.44	1700.9	2	851.456	-0.4	59.73
1894	In gel	K.DVNAAIATIK.T	A0A1W7RC45	10	31.35	1014.57	2	508.291	-3.6	26.14
1895	In gel	K.GHYTEGAELVDSVLDVVR.K	A0A1W7RC49	18	52.38	1957.97	3	653.666	0.6	58.78
1896	In gel	R.ISVYYNEATGGK.Y	A0A1W7RC49	12	39.13	1300.63	2	651.322	0.4	19.77
1897	In gel	R.AILVDLEPGTMDSVR.S	A0A1W7RC49	15	39	1614.83	2	808.418	-4	47.55
1898	In gel	R.AVFVDLEPTVIDEVR.T	A0A1W7RC52	15	33.44	1700.9	2	851.456	-0.4	59.73
1899	In gel	K.DVNAAIATIK.T	A0A1W7RC52	10	31.35	1014.57	2	508.291	-3.6	26.14
1900	In gel	K.ELEDLSQKLFDLR.G	A0A1W7RC57	13	45.77	1604.84	3	535.955	0.9	52.32
1901	In gel	R.MSADAMLR.A	A0A1W7RC57	8	44.76	893.41	2	447.712	0	18.91
1902	In gel	R.M(+15.99)SADAMLR.A	A0A1W7RC57	8	42.17	909.405	2	455.71	1.2	14.19	Oxidation (M)	M1:Oxidation (M):77.53
1903	In gel	K.GHYTEGAELVDSVLDVVR.K	A0A1W7RC59	18	52.38	1957.97	3	653.666	0.6	58.78
1904	In gel	R.INVYYNEATGGK.Y	A0A1W7RC59	12	44.53	1327.64	2	664.827	-0.6	19.72
1905	In gel	R.AVLVDLEPGTMDSVR.S	A0A1W7RC59	15	41.4	1600.81	2	801.415	1.1	43.71
1906	In gel	K.AAFDMFDADGGGDISTK.E	A0A1W7RC63	17	44.4	1716.73	2	859.372	-0.9	46.46
1907	In gel	K.AAFDM(+15.99)FDADGGGDISTK.E	A0A1W7RC63	17	38.35	1732.72	2	867.37	0	33.85	Oxidation (M)	M5:Oxidation (M):1000.00
1908	In gel	R.IDFDEFLK.M	A0A1W7RC63	8	32.51	1025.51	2	513.761	-0.3	53.99
1909	In gel	R.LATALQKLEEAEKAADESER.G	A0A1W7RC66	20	58.15	2201.12	3	734.712	-0.8	32.3
1910	In gel	K.HIAEEADRKYEEVAR.K	A0A1W7RC66	15	57.81	1814.89	4	454.731	1.1	13.14
1911	In gel	R.RIQLVEEELDRAQER.L	A0A1W7RC66	15	51.86	1882.99	3	628.669	0.2	23.09
1912	In gel	R.RIQLVEEELDR.A	A0A1W7RC66	11	50.91	1398.75	3	467.256	0.5	22.88
1913	In gel	K.HIAEEADR.K	A0A1W7RC66	8	49.69	939.441	2	470.728	0.9	1.31
1914	In gel	R.LATALQKLEEAEK.A	A0A1W7RC66	13	49.38	1442.8	3	481.942	4.7	23.5
1915	In gel	K.LEEAEKAADESER.G	A0A1W7RC66	13	45.91	1475.67	3	492.899	0.6	11.97
1916	In gel	R.AMKDEEKMEIQEMQLK.E	A0A1W7RC66	16	44.95	1979.94	3	660.986	-0.4	22.68
1917	In gel	R.IQLVEEELDRAQER.L	A0A1W7RC66	14	44.64	1726.88	3	576.637	2	28.13
1918	In gel	K.MEIQEMQLK.E	A0A1W7RC66	9	44.27	1148.56	2	575.287	1.5	27.92
1919	In gel	R.LATALQKLEEAEKAADESERGM(+15.99)K.V	A0A1W7RC66	23	41.69	2533.27	5	507.661	-1.1	28.23	Oxidation (M)	M22:Oxidation (M):1000.00
1920	In gel	R.IQLVEEELDR.A	A0A1W7RC66	10	40.27	1242.65	2	622.33	-0.1	30.5
1921	In gel	R.AM(+15.99)KDEEKMEIQEMQLK.E	A0A1W7RC66	16	39.2	1995.93	4	499.99	-0.6	19.31	Oxidation (M)	M2:Oxidation (M):1000.00
1922	In gel	R.KYEEVAR.K	A0A1W7RC66	7	31.54	893.461	2	447.737	-1.1	1.45
1923	In gel	D.PC(+57.02)C(+57.02)NAATC(+57.02)K.K	A0A1W7RCY1	9	57.02	1080.41	2	541.215	-0.1	1.13	Carbamidomethylation	C2:Carbamidomethylation:1000.00;C3:Carbamidomethylation:1000.00;C8:Carbamidomethylation:1000.00
1924	In gel	R.LHLGALSVAYGEK.S	A0A1W7RDB1	13	52.5	1356.74	3	453.253	-1.1	28.6
1925	In gel	K.IQNLLAPGIIDSLTK.L	A0A1W7RDH5	15	49.99	1594.93	2	798.473	2	60.1
1926	In gel	K.FAAATGATPIAGR.F	A0A1W7RDP7	13	40.45	1202.64	2	602.327	-0.4	18.41
1927	In gel	K.TITLEVEPSDTIENVK.A	A0A1W7RDU2	16	52.94	1786.92	2	894.467	0.1	39.62
1928	In gel	R.TLSDYNIQK.E	A0A1W7RDU2	9	41.78	1080.55	2	541.28	0	17.27
1929	In gel	K.IQDKEGIPPDQQR.L	A0A1W7RDU2	13	34.87	1522.77	3	508.599	1.3	12.08
1930	In gel	K.DYDLNKDNK.I	A0A1W7RE82	9	32.43	1123.51	2	562.765	0.1	11.68
1931	In gel	R.TTTGSYIANR.V	A0A1W7REH4	10	33.52	1082.54	2	542.274	-2.4	12.41
1932	In gel	K.ALLEVVQSGGK.N	A0A1W7REI6	11	33.29	1099.62	2	550.819	0.4	24.61
1933	In gel	K.AINQGGLTSVAVR.G	A0A1W7REJ2	13	47.88	1284.71	2	643.364	-1.3	21.53
1934	In gel	R.IDSLSAQ(+.98)LSQLQK.Q	A0A1W7REK9	13	35.81	1430.76	2	716.388	0.2	43.71	Deamidation (NQ)	Q7:Deamidation (NQ):19.05
1935	In gel	K.WNTEDKVSHVSTGGGASLELLEGK.V	A0A1W7RET9	24	46.51	2513.24	4	629.317	0.2	31.63
1936	In gel	R.FHVEEEGKGK.D	A0A1W7RET9	10	37.85	1158.57	3	387.196	-1.8	1.56
1937	In gel	R.KAMEAVAAQGK.V	A0A1W7REY3	11	41.46	1102.58	2	552.298	1.5	1.79
1938	In gel	R.ALPFWNEEIVPQIK.E	A0A1W7REY3	14	31.32	1682.9	2	842.458	-1.4	63.24
1939	In gel	K.THILLFLPK.S	A0A1W7REY4	9	46.48	1080.67	2	541.341	-1.8	33.24
1940	In gel	R.EADDILNWLK.K	A0A1W7REY4	10	41.55	1215.61	2	608.814	-0.1	62.69
1941	In gel	K.DNLLNFIK.S	A0A1W7REY4	8	39.77	975.539	2	488.776	-0.6	49.92
1942	In gel	R.LSGGIDFNQPLIITR.I	A0A1W7REZ9	15	49.99	1642.9	2	822.46	0.7	51.8
1943	In gel	R.LQGGKDFNMPLTISR.L	A0A1W7RF04	15	50.62	1675.87	3	559.633	4.1	30.36
1944	In gel	R.GNVVTVMVDVNINNNVYK.Q	A0A1W7RFB5	18	67.6	1991.01	2	996.512	-2.3	51.21
1945	In gel	R.GNVVTVMVDVNINN(+.98)NVYK.Q	A0A1W7RFB5	18	66.86	1992	2	997.009	2.3	53.51	Deamidation (NQ)	N14:Deamidation (NQ):1000.00
1946	In gel	R.GNVVTVMVDVNIN(+.98)NNVYK.Q	A0A1W7RFB5	18	63.1	1992	2	997.009	2.3	53.51	Deamidation (NQ)	N13:Deamidation (NQ):1000.00
1947	In gel	R.GNVVTVM(+15.99)VDVNINNNVYK.Q	A0A1W7RFB5	18	60.65	2007.01	2	1004.51	-2.1	41.56	Oxidation (M)	M7:Oxidation (M):1000.00
1948	In gel	R.GNVVTVM(+15.99)VDVNINN(+.98)NVYK.Q	A0A1W7RFB5	18	59.21	2007.99	2	1005.01	5	44.49	Oxidation (M); Deamidation (NQ)	M7:Oxidation (M):1000.00;N14:Deamidation (NQ):1000.00
1949	In gel	R.GNVVTVM(+15.99)VDVNIN(+.98)NNVYK.Q	A0A1W7RFB5	18	58.9	2007.99	2	1005.01	2.1	46.11	Oxidation (M); Deamidation (NQ)	M7:Oxidation (M):1000.00;N13:Deamidation (NQ):1000.00
1950	In gel	R.GNVVTVM(+15.99)VDVN(+.98)INNNVYK.Q	A0A1W7RFB5	18	53.76	2007.99	2	1005.01	8.3	45.13	Oxidation (M); Deamidation (NQ)	M7:Oxidation (M):1000.00;N11:Deamidation (NQ):1000.00
1951	In gel	R.GNVVTVMVDVN(+.98)INNNVYK.Q	A0A1W7RFB5	18	49.98	1992	2	997.015	8.4	52.61	Deamidation (NQ)	N11:Deamidation (NQ):1000.00
1952	In gel	R.NPNPVPTGC(+57.02)R.G	A0A1W7RFB5	10	47.86	1110.52	2	556.269	0.1	12.52	Carbamidomethylation	C9:Carbamidomethylation:1000.00
1953	In gel	K.QYFFETK.C	A0A1W7RFB5	7	43.89	961.455	2	481.736	3.2	24.76
1954	In gel	R.I(+42.01)DSAC(+57.02)VC(+57.02)VISR.K	A0A1W7RFB5	11	43.08	1320.62	2	661.315	-0.2	45.94	Acetylation (N-term); Carbamidomethylation	I1:Acetylation (N-term):1000.00;C5:Carbamidomethylation:1000.00;C7:Carbamidomethylation:1000.00
1955	In gel	K.QYFFETKC(+57.02)R.N	A0A1W7RFB5	9	37.08	1277.59	2	639.797	-6.1	27.69	Carbamidomethylation	C8:Carbamidomethylation:1000.00
1956	In gel	K.Q(+.98)YFFETK.C	A0A1W7RFB5	7	36	962.438	2	482.227	0.9	27.37	Deamidation (NQ)	Q1:Deamidation (NQ):1000.00
1957	In gel	R.G(+42.01)NVVTVM(+15.99)VDVNINNNVYK.Q	A0A1W7RFB5	18	31.45	2049.02	2	1025.52	4.8	33.66	Acetylation (N-term); Oxidation (M)	G1:Acetylation (N-term):1000.00;M7:Oxidation (M):1000.00
1958	In gel	K.ITNEVSKPLSHHIPVEK.I	A0A1W7RFB7	17	51.03	1927.05	4	482.771	0.5	13.63
1959	In gel	K.KILDDWGETC(+57.02)K.G	A0A1W7RFB7	11	45.95	1363.64	3	455.555	-1.3	19.73	Carbamidomethylation	C10:Carbamidomethylation:1000.00
1960	In gel	K.ILDDWGETC(+57.02)K.G	A0A1W7RFB7	10	45.04	1235.55	2	618.783	1	26.82	Carbamidomethylation	C9:Carbamidomethylation:1000.00
1961	In gel	K.QIDLSTVDLK.K	A0A1W7RFB7	10	42.16	1130.62	2	566.317	0.1	34.62
1962	In gel	K.NVEFTSNSVEK.E	A0A1W7RFB7	11	39.82	1252.59	2	627.304	0.5	16.07
1963	In gel	K.TEGMIDSVLTPDDIDSALTR.L	A0A1W7RFC1	20	67.52	2148.03	2	1075.02	-0.4	63.95
1964	In gel	K.NINFKDPNAASDTMNQWVK.N	A0A1W7RFC1	19	63.02	2192.03	3	731.686	2.1	37.8
1965	In gel	K.TYQVPMLAQLSVFR.C	A0A1W7RFC1	14	62.04	1651.88	3	551.633	1	66.01
1966	In gel	K.FTAEAETDLKEPLKELGIR.D	A0A1W7RFC1	19	61.73	2159.15	4	540.795	0.9	41.42
1967	In gel	R.SENIYVSQLLQK.A	A0A1W7RFC1	12	59.4	1420.76	2	711.386	1	37.81
1968	In gel	K.ASAATTAIVTAR.S	A0A1W7RFC1	12	56.91	1131.62	2	566.819	-0.6	15.11
1969	In gel	K.FTAEAETDLKEPLK.E	A0A1W7RFC1	14	56.27	1590.81	3	531.279	0.3	21.59
1970	In gel	K.TYQVPM(+15.99)LAQLSVFR.C	A0A1W7RFC1	14	56.24	1667.87	3	556.965	2.1	57.06	Oxidation (M)	M6:Oxidation (M):1000.00
1971	In gel	K.IANVVFANSGLK.M	A0A1W7RFC1	12	56.04	1231.69	2	616.854	0	28.69
1972	In gel	K.TIQSWMTTMVQK.R	A0A1W7RFC1	12	54.4	1452.71	2	727.364	1.4	44.1
1973	In gel	K.IANVVFAN(+.98)SGLK.M	A0A1W7RFC1	12	53.14	1232.68	2	617.346	1.3	33.28	Deamidation (NQ)	N8:Deamidation (NQ):83.98
1974	In gel	K.FTAEAETDLKEPLKELGIRDM(+15.99)FDQSR.A	A0A1W7RFC1	26	49.92	3054.5	5	611.905	-2.8	43.51	Oxidation (M)	M21:Oxidation (M):1000.00
1975	In gel	K.TIQSWM(+15.99)TTMVQK.R	A0A1W7RFC1	12	48.07	1468.71	2	735.362	2.1	26.13	Oxidation (M)	M6:Oxidation (M):47.09
1976	In gel	K.NINFKDPNAASDTM(+15.99)NQWVK.N	A0A1W7RFC1	19	48.06	2208.03	3	737.016	0.3	27.17	Oxidation (M)	M14:Oxidation (M):1000.00
1977	In gel	K.DPNAASDTMNQWVK.N	A0A1W7RFC1	14	46.71	1575.7	2	788.856	-0.2	33.54
1978	In gel	K.TIQSWMTTM(+15.99)VQK.R	A0A1W7RFC1	12	46.47	1468.71	2	735.36	-0.3	30.37	Oxidation (M)	M9:Oxidation (M):38.16
1979	In gel	K.MEAPFISR.N	A0A1W7RFC1	8	46.38	949.469	2	475.742	0	25.54
1980	In gel	R.N(+.98)SEVFQC(+57.02)PVK.N	A0A1W7RFC1	10	46.22	1207.55	2	604.783	-1.6	26.15	Deamidation (NQ); Carbamidomethylation	N1:Deamidation (NQ):96.93;C7:Carbamidomethylation:1000.00
1981	In gel	R.NSEVFQC(+57.02)PVK.N	A0A1W7RFC1	10	45.78	1206.57	2	604.293	0.5	17.74	Carbamidomethylation	C7:Carbamidomethylation:1000.00
1982	In gel	K.AKIEVSEDGTK.A	A0A1W7RFC1	11	45.67	1175.6	2	588.809	0.6	11.18
1983	In gel	R.YSVN(+.98)GAGK.V	A0A1W7RFC1	8	45.45	795.376	2	398.695	0	10.36	Deamidation (NQ)	N4:Deamidation (NQ):1000.00
1984	In gel	K.M(+15.99)EAPFISR.N	A0A1W7RFC1	8	45.13	965.464	2	483.739	-0.4	18.35	Oxidation (M)	M1:Oxidation (M):1000.00
1985	In gel	R.LVVINAVYFK.G	A0A1W7RFC1	10	44.99	1164.69	2	583.353	0.6	42.99
1986	In gel	R.LVVIN(+.98)AVYFK.G	A0A1W7RFC1	10	43.37	1165.67	2	583.845	1.2	45.57	Deamidation (NQ)	N5:Deamidation (NQ):1000.00
1987	In gel	K.ITRSENIYVSQLLQK.A	A0A1W7RFC1	15	42.81	1790.99	3	598.004	0.1	30
1988	In gel	K.QLTTVMR.Y	A0A1W7RFC1	7	39.6	847.459	2	424.737	1.2	14.01
1989	In gel	R.DMFDQSR.A	A0A1W7RFC1	7	38.16	897.365	2	449.69	-0.8	18.52
1990	In gel	K.TIQSWM(+15.99)TTM(+15.99)VQK.R	A0A1W7RFC1	12	37.92	1484.7	2	743.359	1.5	18.82	Oxidation (M)	M6:Oxidation (M):1000.00;M9:Oxidation (M):1000.00
1991	In gel	R.HNPTGAVLFMGQITKP	A0A1W7RFC1	16	37.04	1709.89	3	570.971	0.1	34.11
1992	In gel	K.IEVSEDGTK.A	A0A1W7RFC1	9	34.37	976.471	2	489.243	0	12.25
1993	In gel	R.FQPENTK.K	A0A1W7RFC1	7	33.77	862.418	2	432.216	-0.7	2.46
1994	In gel	R.VAVLGASGGIGQPLSLLLK.N	A0A1W7RFR5	19	46.63	1792.08	2	897.049	0.7	68.1
1995	In gel	R.LWAQQEYMAPQVVLTPDSHDIVK.E	A0A1W7RG41	23	62.34	2667.34	3	890.122	3.3	49.83
1996	In gel	R.SGTGLDPAHIELFPMQIR.T	A0A1W7RG41	18	61.95	1981.01	3	661.345	1.9	55.02
1997	In gel	R.VNVLYSTPSC(+57.02)YLWELNK.A	A0A1W7RG41	17	60.58	2085.02	2	1043.52	-1.6	60.38	Carbamidomethylation	C10:Carbamidomethylation:1000.00
[truncated: 15,166 more rows]
