# Supplementary material for: Identification of Daboia siamensis venome using integrated multi-omics data
Source: Sci Rep. 2022 Jul 30;12:13140. doi: 10.1038/s41598-022-17300-1 (PMC9338987; doi:10.1038/s41598-022-17300-1)
Supplement: Supplementary file 9 — Supplementary Table S7. [file 41598_2022_17300_MOESM9_ESM.xlsx]

## Sheet: TableS7
Table S7. Peptides Identified by SMSNet using Daboia siamensis venom-gland transcriptome as a reference database.
Peptide	CDS_ID	CDS top BLAST hit	BLAST protein names
TSSGQVIEIKR	17576	D3UW23	Aminopeptidase (EC 3.4.11.-)
IDKMPQCILNKP	17752	A0A2H4Z2X4	DSAIP (Fragment)
LFCINVDLQ	3498	A0A0F7Z0S1	Adipose triglyceride lipase
IFCLETLPE	5247	V8PEB8	Potassium voltage-gated channel subfamily A member 4 (Voltage-gated potassium channel subunit Kv1.4) (Fragment)
IFCLETLPE	11053	A0A670XMR5	Potassium voltage-gated channel subfamily A member 3
GKLELENLIYLR	14456	W8EEP5	Hyaluronidase (EC 3.2.1.35) (Fragment)
HWNSYCTTTDTFVR	4415	A0A223PK33	Beta-nerve growth factor
GNIVCGR	11762	B2YHV1	Phospholipase A(2) (EC 3.1.1.4)
AAAICLGQNVNTYDKNYEYYSISHCTEESEQC	9491	B3RFI6	Phospholipase A(2) (EC 3.1.1.4)
CCFVHDCCYGGVKG	11762	B2YHV1	Phospholipase A(2) (EC 3.1.1.4)
ETLVSILQEHPDEISDIFRPS	9987	P67861	Snake venom vascular endothelial growth factor toxin VR-1 (svVEGF) (VEGF-F)
IGGIGTVPVGR	1728	A0A670ZB27	Elongation factor 1-alpha
IGGIGTVPVGR	19255	A0A6B2F4R8	Elongation factor 1-alpha
KLEDECSELKKDIDDLELTLAK	13861	A0A670XY62	Myosin-3-like
MAEEFLGVPVSK	15791	A0A6B2F9V3	Uncharacterized protein
TYQVPMLAQLSVFR	14514	A0A1W7RFC1	Glia-derived nexin-like protein
KIQHELEEAEER	6759	A0A670Y1E3	Myosin-1B-like
GNLVGGWQYSTFSG	16315	A0A670Y0X8	Cerebellin 4 precursor
ETLVSILQEHPDEISDIFRPSCVAVLR	9987	P67861	Snake venom vascular endothelial growth factor toxin VR-1 (svVEGF) (VEGF-F)
VLAAVYK	4892	A0A670YKV9	Fructose-bisphosphate aldolase (EC 4.1.2.13)
VLAAVYK	10450	A0A1W7RH93	Fructose-bisphosphate aldolase (EC 4.1.2.13)
TLVSILQEHPDEISDIFRPSCVAVLR	9987	P67861	Snake venom vascular endothelial growth factor toxin VR-1 (svVEGF) (VEGF-F)
TEVSTLTGK	11934	A0A1W7RJ97	Apoe protein
GSHLLSLHNIAEADFVLKK	4965	K9JBU4	p68 beta subunit
SCECPSYPG	15640	A0A2H4Z2Y1	Disintegrin
KIQHELEEAEER	6759	A0A670Y1E3	Myosin-1B-like
HDDIFAYEKR	3374	T2HQ57	Amine oxidase (EC 1.4.3.-)
FGENYVQELLEK	14155	A0A1W7REK3	Pyridoxal phosphate homeostasis protein (PLP homeostasis protein) (Proline synthase co-transcribed bacterial homolog protein)
TDFQEAFKLLEK	14306	A0A0F7Z2D5	Protein tyrosine phosphatase domain-containing protein 1-like protein
EQNKENHSLLEK	14416	J3S097	Myosin VC
EIMAEIYK	1357	T1E687	Cathepsin B (EC 3.4.22.1) (Cathepsin B heavy chain) (Cathepsin B light chain)
VAANCFHQNK	11762	B2YHV1	Phospholipase A(2) (EC 3.1.1.4)
GNVVTVELSIPETRVGCY	6653	A0A1W7RFA7	Protein Njmu-R1-like protein
TTTCVEMIIK	4631	A0A0B8RP71	Myosin-IXb
AGHNFANADMSYVK	1357	T1E687	Cathepsin B (EC 3.4.22.1) (Cathepsin B heavy chain) (Cathepsin B light chain)
AQDATDRCCFVHDCCYGTVNDCNPK	9491	B3RFI6	Phospholipase A(2) (EC 3.1.1.4)
INMFDYSVCQK	8750	A0A1I9KNP0	Vaa serine proteinase homolog 1 (VaaSPH-1) (Enzymatically inactive serine proteinase-like protein SPH-1) (Snake venom serine protease homolog)
IYGCYCGWGGQGR	9491	B3RFI6	Phospholipase A(2) (EC 3.1.1.4)
STHIASLSLPSNPPR	16433	E5L0E3	Alpha-fibrinogenase-like (RVAF) (EC 3.4.21.-) (Snake venom serine protease) (SVSP)
QRGNIVCGR	11762	B2YHV1	Phospholipase A(2) (EC 3.1.1.4)
RITFKPPLPPKK	14325	Q4F867	L-amino-acid oxidase (DRS-LAAO) (LAO) (EC 1.4.3.2) (Fragments)
GILQGGIDTCK	2265	A0A1I9KNR8	Snake venom serine protease
KAKEADmVETEMKDQQSMILR	4917	V8PCA5	Retinoic acid-induced protein 1 (Fragment)
KAKEADMVETEmKDQQSMILR	4917	V8PCA5	Retinoic acid-induced protein 1 (Fragment)
AQPLKPGHYTK	2265	A0A1I9KNR8	Snake venom serine protease
VAANCFHQNK	11762	B2YHV1	Phospholipase A(2) (EC 3.1.1.4)
EIPQENLLEDDFSPVmLAK	6377	A0A0B8RNS9	Xaa-Pro aminopeptidase 2
CCFVHDCCYGGVK	11762	B2YHV1	Phospholipase A(2) (EC 3.1.1.4)
QYCLSK	14803	A0A6B2F280	Uncharacterized protein
AGREADDILNWLK	16955	J3S0G9	Protein disulfide-isomerase (EC 5.3.4.1)
ISASLAELKEIMK	18986	J3S5C7	Alpha-1,6-mannosyl-glycoprotein 6-beta-N-acetylglucosaminyltransferase (EC 2.4.1.155)
YCGWGGQGR	9491	B3RFI6	Phospholipase A(2) (EC 3.1.1.4)
ETLVSILQEHPDEISDIFRPSCVAVLR	9987	P67861	Snake venom vascular endothelial growth factor toxin VR-1 (svVEGF) (VEGF-F)
ILDDWGETCK	14690	A0A1W7RFB7	Mesencephalic astrocyte-derived neurotrophic factor
FPNGLDKDIMLIR	18736	P18965	Factor V activator RVV-V gamma (EC 3.4.21.95) (Russel's viper venom FV activator gamma) (RVV-V gamma) (Snake venom serine protease) (SVSP)
ANNVMSGGTTMYPGIADR	15627	A0A6B2F5D9	Uncharacterized protein
AANGECDVSDLCTGQSAECPTDQFQR	17752	A0A2H4Z2X4	DSAIP (Fragment)
DATDRCCFVHDCCYGGVK	11762	B2YHV1	Phospholipase A(2) (EC 3.1.1.4)
HLYKQDPLTCK	8663	A0A1L8D5U2	BATXVEGF3
LTPEEIER	6640	J3S4I0	78 kDa glucose-regulated protein (Binding-immunoglobulin protein) (Heat shock protein 70 family protein 5) (Heat shock protein family A member 5) (Immunoglobulin heavy chain-binding protein)
GNLVFTGIFTGEmF	478	V8PEK6	Sodium channel protein type 1 subunit alpha (Fragment)
SLPSSPPTVGSVCR	370	E0Y418	Serine protease VLSP-1 (EC 3.4.21.-) (Snake venom serine protease) (SVSP)
SVDEALR	11874	V8N9B6	Epiplakin (Fragment)
SVDEALR	18894	A0A670Z8E8	Stress-activated protein kinase JNK (EC 2.7.11.24)
DQIISANPLLEAFGNAK	13861	A0A670XY62	Myosin-3-like
NCFHQNKNTYNKEYK	11762	B2YHV1	Phospholipase A(2) (EC 3.1.1.4)
GSHLLSLHNIAEADFVLKK	4965	K9JBU4	p68 beta subunit
LNKPVTYSTHIASLSLPSNPPR	16433	E5L0E3	Alpha-fibrinogenase-like (RVAF) (EC 3.4.21.-) (Snake venom serine protease) (SVSP)
IDEIDSLCGSRSENESEAAR	10112	A0A0B8RSU1	Vesicle-fusing ATPase (EC 3.6.4.6)
SISISQLV	19402	V8NGB6	Transcription factor HIVEP3 (Fragment)
GDSTEFAEYIADYR	1783	Q6T7B7	C-type lectin 1 (CTL)
PAGTTCWR	15640	A0A2H4Z2Y1	Disintegrin
EVVHSYAIYGCYCGWGGQGR	9491	B3RFI6	Phospholipase A(2) (EC 3.1.1.4)
AAAICLGQNVNTYDKNYEYYSISHCTEESEQC	9491	B3RFI6	Phospholipase A(2) (EC 3.1.1.4)
GCNPKLAIYSYSFQR	11762	B2YHV1	Phospholipase A(2) (EC 3.1.1.4)
AAAICLGQNVN	9491	B3RFI6	Phospholipase A(2) (EC 3.1.1.4)
SCIMSGTLSCEASNR	17752	A0A2H4Z2X4	DSAIP (Fragment)
LEQQVDDLEGSLEQEKK	13861	A0A670XY62	Myosin-3-like
LNSPVTYNTHIAPF	370	E0Y418	Serine protease VLSP-1 (EC 3.4.21.-) (Snake venom serine protease) (SVSP)
GNIVCGRNNGCLR	11762	B2YHV1	Phospholipase A(2) (EC 3.1.1.4)
HLYKQDPLTCK	8663	A0A1L8D5U2	BATXVEGF3
IANmmADSGNTWAQTFK	14593	A0A6B7FMQ9	Phospholipase B-like (EC 3.1.1.-)
LSSSKCR	11762	B2YHV1	Phospholipase A(2) (EC 3.1.1.4)
FCMEHPNNGHLVSIESMEEAEFVAK	17009	K9JDJ1	Factor X activator light chain 2 (RVV-X light chain 2)
AQIIDDAFNLAR	3042	A0A0K8S2L4	Aminopeptidase (EC 3.4.11.-)
LTQGSQCADEECCDQCKFRR	17752	A0A2H4Z2X4	DSAIP (Fragment)
SVDETLR	6883	A0A6B2F305	Thioredoxin domain-containing protein
ISLASRSRV	5752	V8PGD4	Muscarinic acetylcholine receptor (Fragment)
LIFFDGEEAFVR	11476	M9NCG3	Glutaminyl cyclase (EC 2.3.2.5) (Glutaminyl-peptide cyclotransferase)
IYGCYCGWGGQGR	9491	B3RFI6	Phospholipase A(2) (EC 3.1.1.4)
KDLYANNVmSGGTTMYPGIADR	15627	A0A6B2F5D9	Uncharacterized protein
IASLSLPSNPPR	16433	E5L0E3	Alpha-fibrinogenase-like (RVAF) (EC 3.4.21.-) (Snake venom serine protease) (SVSP)
FSDCSREEHQK	17752	A0A2H4Z2X4	DSAIP (Fragment)
GQVRPFLDVYQR	9987	P67861	Snake venom vascular endothelial growth factor toxin VR-1 (svVEGF) (VEGF-F)
NTDQHYPAPNKA	4415	A0A223PK33	Beta-nerve growth factor
SLYNLGGSKR	19772	V8NYV8	Keratin, type II cytoskeletal 1 (Fragment)
SCIMSGTLSCEASNR	17752	A0A2H4Z2X4	DSAIP (Fragment)
VVLHLEK	2585	A0A0A1WDU6	Snake venom metalloproteinase S (Fragment)
VVLHLEK	2878	K9JAW0	Factor X activator heavy chain
VVLHLEK	11355	A0A0A1WCZ6	Snake venom metalloproteinase U
YIAATDHEPTDAR	17576	D3UW23	Aminopeptidase (EC 3.4.11.-)
GNIVCGRNNGCLR	11762	B2YHV1	Phospholipase A(2) (EC 3.1.1.4)
RDESNLFPWDK	10654	T1E6L9	Aminopeptidase (EC 3.4.11.-)
DCCTDYKSICK	13572	T1DJT5	Ectonucleotide pyrophosphatase/phosphodiesterase family member 3-like protein
HLATIEWLGK	15452	A0A1I9KNP6	C-type lectin snaclec-1
AAAICLGQNVNTYDKNYEYYSISHCTEESEQC	9491	B3RFI6	Phospholipase A(2) (EC 3.1.1.4)
DIFRPSCVAVLR	9987	P67861	Snake venom vascular endothelial growth factor toxin VR-1 (svVEGF) (VEGF-F)
TVDLKDGK	5594	T1DBW1	Protein NDNF
TVDLKDGK	15908	T1DBW1	Protein NDNF
YFPPQLDGK	11476	M9NCG3	Glutaminyl cyclase (EC 2.3.2.5) (Glutaminyl-peptide cyclotransferase)
QGEPEGPK	9985	P67861	Snake venom vascular endothelial growth factor toxin VR-1 (svVEGF) (VEGF-F)
VFVGATDSAVPCAMmLELAR	11476	M9NCG3	Glutaminyl cyclase (EC 2.3.2.5) (Glutaminyl-peptide cyclotransferase)
AQDATDRCCFVHDCCYGTVNDCNPK	9491	B3RFI6	Phospholipase A(2) (EC 3.1.1.4)
LDLDSIIAEVK	14604	J3SCI4	Keratin, type II cytoskeletal cochleal-like
SGEVCAIIQGTAAGQK	12766	A0A1W7RD44	Sperm acrosome membrane-associated protein 4-like
VDLYTDDVR	11934	A0A1W7RJ97	Apoe protein
EMNRILLS	18750	V8P7H0	Centrosomal protein CEP57L1 (Fragment)
KACGGGIILS	19564	V8NC79	A disintegrin and metalloproteinase with thrombospondin motifs 3 (Fragment)
THIAPFSLPSSPPTVGSVCR	370	E0Y418	Serine protease VLSP-1 (EC 3.4.21.-) (Snake venom serine protease) (SVSP)
HLALSNMPLVK	10654	T1E6L9	Aminopeptidase (EC 3.4.11.-)
AVDQNLK	13145	J3RYP4	Carboxypeptidase E (EC 3.4.17.10) (Carboxypeptidase H) (Enkephalin convertase) (Prohormone-processing carboxypeptidase)
TVCECDRAAAICLGQNVNTYDKN	9491	B3RFI6	Phospholipase A(2) (EC 3.1.1.4)
GDCPImR	19750	Q7LZ61	Coagulation factor X-activating enzyme heavy chain (EC 3.4.24.58) (Coagulation factor X-activating enzyme chain alpha) (RVV-X heavy chain) (Russellysin) (Snake venom metalloproteinase) (SVMP)
GSHLLSLHNIAEADFVLKK	4965	K9JBU4	p68 beta subunit
CCFVHDCCYGTVNDCNPK	9491	B3RFI6	Phospholipase A(2) (EC 3.1.1.4)
LDCPPDSSLYR	17009	K9JDJ1	Factor X activator light chain 2 (RVV-X light chain 2)
LATYAQELHTNTGEK	11934	A0A1W7RJ97	Apoe protein
YFCLNTKFPNGLDKDImLIR	18736	P18965	Factor V activator RVV-V gamma (EC 3.4.21.95) (Russel's viper venom FV activator gamma) (RVV-V gamma) (Snake venom serine protease) (SVSP)
ASFIDKVR	14604	J3SCI4	Keratin, type II cytoskeletal cochleal-like
ASFIDKVR	18426	A0A2D4GJ26	IF rod domain-containing protein (Fragment)
ASFIDKVR	18478	A0A2D4MNJ7	IF rod domain-containing protein
ASFIDKVR	19772	V8NYV8	Keratin, type II cytoskeletal 1 (Fragment)
HIHYTDSTGK	2679	A0A0A1WC79	Dipeptidylpeptidase 4
TICECDR	11762	B2YHV1	Phospholipase A(2) (EC 3.1.1.4)
GSHLLSLHNIAEADFVLK	4965	K9JBU4	p68 beta subunit
SSTHNFVCK	14581	0	0
SLGLIPMPPEFWEK	13028	T1E6J3	Angiotensin-converting enzyme (EC 3.4.-.-)
KNLDQTVKDLQLR	18540	A0A670XY62	Myosin-3-like
YSFENGDIVCGDNDLCLR	9491	B3RFI6	Phospholipase A(2) (EC 3.1.1.4)
GDGFCGGTILSPmYVLTAAH	16720	A0A081DUB0	Snake venom serine protease (EC 3.4.21.6)
FLLQSTIDANMNTLR	14457	A0A2D4J6P1	Beta-mannosidase (EC 3.2.1.25) (Fragment)
RARDECDVPEHCTGQSAECPR	19750	Q7LZ61	Coagulation factor X-activating enzyme heavy chain (EC 3.4.24.58) (Coagulation factor X-activating enzyme chain alpha) (RVV-X heavy chain) (Russellysin) (Snake venom metalloproteinase) (SVMP)
AIGAKPIIK	16994	A0A1W7RIP1	Cathepsin D
SYSFENGDIVCGDNDLCLR	9491	B3RFI6	Phospholipase A(2) (EC 3.1.1.4)
NLDLDSIIAEVK	14604	J3SCI4	Keratin, type II cytoskeletal cochleal-like
GSHLLSLHNIAEADFVLKK	4965	K9JBU4	p68 beta subunit
VKDFIQKQDEWTR	14593	A0A6B7FMQ9	Phospholipase B-like (EC 3.1.1.-)
FCMEHPNNGHLVSIESMEEAEFVAK	17009	K9JDJ1	Factor X activator light chain 2 (RVV-X light chain 2)
NSVDELSGANYLDTLR	6377	A0A0B8RNS9	Xaa-Pro aminopeptidase 2
KEDEIPKM	2879	Q7LZ61	Coagulation factor X-activating enzyme heavy chain (EC 3.4.24.58) (Coagulation factor X-activating enzyme chain alpha) (RVV-X heavy chain) (Russellysin) (Snake venom metalloproteinase) (SVMP)
LEISEINR	1442	V8NEX0	IgLON family member 5 (Fragment)
VHDCCYGGVK	11762	B2YHV1	Phospholipase A(2) (EC 3.1.1.4)
EDEIPKM	2879	Q7LZ61	Coagulation factor X-activating enzyme heavy chain (EC 3.4.24.58) (Coagulation factor X-activating enzyme chain alpha) (RVV-X heavy chain) (Russellysin) (Snake venom metalloproteinase) (SVMP)
TICECDRVAANCFHQ	11762	B2YHV1	Phospholipase A(2) (EC 3.1.1.4)
LSAYIVPNTDAHLSEYVAER	6377	A0A0B8RNS9	Xaa-Pro aminopeptidase 2
VEDYDQIGSSLRK	6377	A0A0B8RNS9	Xaa-Pro aminopeptidase 2
TEELNR	6341	V8P8L1	Keratin, type I cytoskeletal 19 (Fragment)
TEELNR	12906	A0A670ZS47	Glutamate receptor
TEELNR	13490	V8PIC4	Fibrous sheath-interacting protein 2 (Fragment)
TEELNR	17571	V8PAK6	Solute carrier family 35 member D3 (Fragment)
VYSPNmRWmIQVPR	891	V8P0R1	AMP deaminase (EC 3.5.4.6) (Fragment)
LSCATNEWEK	6657	V8NL73	Extracellular matrix protein 1 (Fragment)
NSVDELSGANYLDTLR	6377	A0A0B8RNS9	Xaa-Pro aminopeptidase 2
SPAVCGNYLVELGEDCDCGSPSVCQNPCCNAATCK	17752	A0A2H4Z2X4	DSAIP (Fragment)
KFWEDDGIQGGK	3374	T2HQ57	Amine oxidase (EC 1.4.3.-)
GLDCPPDSSLYR	17009	K9JDJ1	Factor X activator light chain 2 (RVV-X light chain 2)
RVLDELTLAR	5736	J3RZT5	Keratin, type I cytoskeletal 19
GITLPTKPGGR	9804	V8NJN4	Rho guanine nucleotide exchange factor 18 (Fragment)
CSGCCTDESMK	9987	P67861	Snake venom vascular endothelial growth factor toxin VR-1 (svVEGF) (VEGF-F)
FCLNTKFPNGLDKDIMLIR	18736	P18965	Factor V activator RVV-V gamma (EC 3.4.21.95) (Russel's viper venom FV activator gamma) (RVV-V gamma) (Snake venom serine protease) (SVSP)
VLYPNDNFFEGKELR	2600	A0A0B8RUK3	Alpha-1,4 glucan phosphorylase (EC 2.4.1.1)
AAAICLGQNVNTYDKNYEYYSISHCTEESEQC	9491	B3RFI6	Phospholipase A(2) (EC 3.1.1.4)
LLEGEESR	338	Q8UVG8	Vimentin
LLEGEESR	4216	A0A670YIF7	Peripherin
LLEGEESR	12516	A0A670YN03	Desmin
LLEGEESR	14604	J3SCI4	Keratin, type II cytoskeletal cochleal-like
LLEGEESR	18478	A0A2D4MNJ7	IF rod domain-containing protein
GSHLLSLHNIAEADFVLK	4965	K9JBU4	p68 beta subunit
AYKGLPAQSR	2680	E5L0E4	Beta-fibrinogenase-like (RVBF) (EC 3.4.21.-) (Snake venom serine protease) (SVSP)
TICECDRVAANCFHQNKNTYNK	11762	B2YHV1	Phospholipase A(2) (EC 3.1.1.4)
WKQGEPEGPKEPR	9985	P67861	Snake venom vascular endothelial growth factor toxin VR-1 (svVEGF) (VEGF-F)
SYCTTTDTFVR	4415	A0A223PK33	Beta-nerve growth factor
QMDCNWELQK	6377	A0A0B8RNS9	Xaa-Pro aminopeptidase 2
NKILFSEDYSETHYYPDGR	2878	K9JAW0	Factor X activator heavy chain
NEDGEIVR	7768	V8P3M8	Vesicular inhibitory amino acid transporter (Fragment)
MEHTACECRPR	9985	P67861	Snake venom vascular endothelial growth factor toxin VR-1 (svVEGF) (VEGF-F)
WKQGEPEGPKEPR	9985	P67861	Snake venom vascular endothelial growth factor toxin VR-1 (svVEGF) (VEGF-F)
GEmHGIVAGGSEPCGQHLKPAVYTK	18736	P18965	Factor V activator RVV-V gamma (EC 3.4.21.95) (Russel's viper venom FV activator gamma) (RVV-V gamma) (Snake venom serine protease) (SVSP)
RSPATPDLSDTSCAKTH	4415	A0A223PK33	Beta-nerve growth factor
SLDRQLSFLKQSSLPTKADLSLK	11476	M9NCG3	Glutaminyl cyclase (EC 2.3.2.5) (Glutaminyl-peptide cyclotransferase)
GTNPPCNYQGSLSTQR	437	V8N9W9	Angiogenin-2 (Fragment)
WTLQMGFPVLTVDTSK	3042	A0A0K8S2L4	Aminopeptidase (EC 3.4.11.-)
HQFHDESPGNPFLNKEDK	3421	V8NGJ6	Hephaestin-like protein 1
AAAICLGQNVNTYDKNYEYYSISHCTEESEQC	9491	B3RFI6	Phospholipase A(2) (EC 3.1.1.4)
AANCFHQNK	11762	B2YHV1	Phospholipase A(2) (EC 3.1.1.4)
GEmHGIVAGGSEPCGQHLKPAVYTK	18736	P18965	Factor V activator RVV-V gamma (EC 3.4.21.95) (Russel's viper venom FV activator gamma) (RVV-V gamma) (Snake venom serine protease) (SVSP)
YFCLNTKFPNGLDKDIMLIR	18736	P18965	Factor V activator RVV-V gamma (EC 3.4.21.95) (Russel's viper venom FV activator gamma) (RVV-V gamma) (Snake venom serine protease) (SVSP)
DCFDQSYLGHVSLLLR	6657	V8NL73	Extracellular matrix protein 1 (Fragment)
YFCLNTKFPNGLDKDIMLIR	18736	P18965	Factor V activator RVV-V gamma (EC 3.4.21.95) (Russel's viper venom FV activator gamma) (RVV-V gamma) (Snake venom serine protease) (SVSP)
LLLQIDNAR	6723	V8NYU4	Keratin, type I cytoskeletal 18
ILLLDANQR	17539	A0A0K8RVN8	L-fuconate dehydratase (EC 4.2.1.68)
LLLLGAGESGK	149	V8P279	Guanine nucleotide-binding protein G(T) subunit alpha-1 (Fragment)
ILLLGAGESGK	12504	T1E6D6	Guanine nucleotide binding protein (G protein) alpha 12
IISTLNPLAK	11476	M9NCG3	Glutaminyl cyclase (EC 2.3.2.5) (Glutaminyl-peptide cyclotransferase)
GSHLLSLHNIAEADFVLKK	4965	K9JBU4	p68 beta subunit
TICECDRVAAN	11762	B2YHV1	Phospholipase A(2) (EC 3.1.1.4)
KYENIEKEDEIPK	2879	Q7LZ61	Coagulation factor X-activating enzyme heavy chain (EC 3.4.24.58) (Coagulation factor X-activating enzyme chain alpha) (RVV-X heavy chain) (Russellysin) (Snake venom metalloproteinase) (SVMP)
SHLLSLHNIAEADFVLKK	4965	K9JBU4	p68 beta subunit
CCFVHDCCYGGVK	11762	B2YHV1	Phospholipase A(2) (EC 3.1.1.4)
GSHLLSLHNIAEADFVLK	4965	K9JBU4	p68 beta subunit
VLATTQmQAADAR	3042	A0A0K8S2L4	Aminopeptidase (EC 3.4.11.-)
AEDEEELNAELTAK	13861	A0A670XY62	Myosin-3-like
AVQQAIETIEENIQWMDK	15526	A0A0F7ZB46	Aminopeptidase (EC 3.4.11.-)
KQLTTVMR	14514	A0A1W7RFC1	Glia-derived nexin-like protein
TLDNDIMLIK	7162	V8N4Z1	Cationic trypsin-3 (Fragment)
YPIEHGIITNWDDmEK	2233	A0A670XW03	Actin alpha cardiac muscle 1
YPIEHGIITNWDDmEK	15627	A0A6B2F5D9	Uncharacterized protein
YPIEHGIITNWDDmEK	16040	A0A670Z617	Actin gamma 2, smooth muscle
YPIEHGIITNWDDmEK	19136	A0A1W7RJS8	Actin, alpha 2, smooth muscle
SFTPWDKDIMLIR	370	E0Y418	Serine protease VLSP-1 (EC 3.4.21.-) (Snake venom serine protease) (SVSP)
TGKEVVHSYAIY	9491	B3RFI6	Phospholipase A(2) (EC 3.1.1.4)
GCNPKLAIYSYSFQR	11762	B2YHV1	Phospholipase A(2) (EC 3.1.1.4)
MSVEADINGLR	5736	J3RZT5	Keratin, type I cytoskeletal 19
LMNQLNEDLQTIPVLNR	3042	A0A0K8S2L4	Aminopeptidase (EC 3.4.11.-)
LLLSAAVSASK	18871	A0A0B8RYL5	Acidic mammalian chitinase-like isoform 1
LmQFLYNELHHTYGSLPSR	15791	A0A6B2F9V3	Uncharacterized protein
LMMLQSCAGAMCR	8526	A0A2D4IN36	N-acetylglucosamine-6-sulfatase (EC 3.1.6.14) (Glucosamine-6-sulfatase)
TYIAPLSLPSSPPR	8216	E5L0E4	Beta-fibrinogenase-like (RVBF) (EC 3.4.21.-) (Snake venom serine protease) (SVSP)
GCNPKLAIYSYSFQR	11762	B2YHV1	Phospholipase A(2) (EC 3.1.1.4)
GSHLLSLHNIAEADFVLK	4965	K9JBU4	p68 beta subunit
EGLDKITDEAEAK	13028	T1E6J3	Angiotensin-converting enzyme (EC 3.4.-.-)
TPWDKDIMLIR	370	E0Y418	Serine protease VLSP-1 (EC 3.4.21.-) (Snake venom serine protease) (SVSP)
CLNTKFPNGLDKDImLIR	18736	P18965	Factor V activator RVV-V gamma (EC 3.4.21.95) (Russel's viper venom FV activator gamma) (RVV-V gamma) (Snake venom serine protease) (SVSP)
TATYSYSFENGDIVCGDNDLCLR	9491	B3RFI6	Phospholipase A(2) (EC 3.1.1.4)
NIFQEKLQSF	19704	V8P467	Uncharacterized protein (Fragment)
mmEAAHIR	6377	A0A0B8RNS9	Xaa-Pro aminopeptidase 2
GNLQYYLYNWR	8282	A0A2D4IG72	Glycylpeptide N-tetradecanoyltransferase (EC 2.3.1.97) (Fragment)
GNIVCGRNNGCLR	11762	B2YHV1	Phospholipase A(2) (EC 3.1.1.4)
AQDATDRCCFVHDCCYGTVNDCNPK	9491	B3RFI6	Phospholipase A(2) (EC 3.1.1.4)
LVCWSCDGVESNWDCWR	7771	U3F7R0	Lymphocyte antigen 6E
DIVCGDNDLCLR	9491	B3RFI6	Phospholipase A(2) (EC 3.1.1.4)
SVDETLR	6883	A0A6B2F305	Thioredoxin domain-containing protein
AANCFHQNK	11762	B2YHV1	Phospholipase A(2) (EC 3.1.1.4)
YWQLLFPPGYK	6038	A0A2D4H355	Beta-N-acetylhexosaminidase (EC 3.2.1.52) (Fragment)
NKYEDEINK	14604	J3SCI4	Keratin, type II cytoskeletal cochleal-like
NKYEDEINK	18426	A0A2D4GJ26	IF rod domain-containing protein (Fragment)
LNSPVTYNTH	370	E0Y418	Serine protease VLSP-1 (EC 3.4.21.-) (Snake venom serine protease) (SVSP)
SYGCYCGWGGQGTPK	11762	B2YHV1	Phospholipase A(2) (EC 3.1.1.4)
LASYLDKVR	11267	V8NAN6	Keratin, type I cytoskeletal 42 (Fragment)
VKDFIQK	14593	A0A6B7FMQ9	Phospholipase B-like (EC 3.1.1.-)
IQYYDGQVITYQLGYIKPFGASFK	3907	V8P426	Digestive cysteine proteinase 2 (Fragment)
YGCYCGWGGQGTPK	11762	B2YHV1	Phospholipase A(2) (EC 3.1.1.4)
VIGGDECNINEHPFLVALHNTK	9989	A0A1I9KNP0	Vaa serine proteinase homolog 1 (VaaSPH-1) (Enzymatically inactive serine proteinase-like protein SPH-1) (Snake venom serine protease homolog)
VAANCFHQNKNTYNKEYK	11762	B2YHV1	Phospholipase A(2) (EC 3.1.1.4)
AIYGCYCGWGGQGR	9491	B3RFI6	Phospholipase A(2) (EC 3.1.1.4)
LTQGSQCADEECCDQCK	17752	A0A2H4Z2X4	DSAIP (Fragment)
MYLTELEISVHDLK	9320	J3S8G4	CREG1-like protein
NCICNDSSCVMSPVLSDQPSK	19749	Q7LZ61	Coagulation factor X-activating enzyme heavy chain (EC 3.4.24.58) (Coagulation factor X-activating enzyme chain alpha) (RVV-X heavy chain) (Russellysin) (Snake venom metalloproteinase) (SVMP)
ILVPIAQVLK	15791	A0A6B2F9V3	Uncharacterized protein
KDEISYLITK	12760	T1E3W8	Venom factor
APVIFSHSSAYSVCHHSR	2887	J3SEA2	Dipeptidase (EC 3.4.13.19)
QPGITFIAAK	19471	M9T7F1	RAP-Boa-1 (Fragment)
SVDEALR	11874	V8N9B6	Epiplakin (Fragment)
SVDEALR	18894	A0A670Z8E8	Stress-activated protein kinase JNK (EC 2.7.11.24)
LAIYSYSFQR	11762	B2YHV1	Phospholipase A(2) (EC 3.1.1.4)
CKKmFHLDPTVPPLPF	12735	J3S3Z2	Fatty-acid amide hydrolase 1-like
SNIISTLNPLAKR	11476	M9NCG3	Glutaminyl cyclase (EC 2.3.2.5) (Glutaminyl-peptide cyclotransferase)
SCImSGTLSCEASNR	17752	A0A2H4Z2X4	DSAIP (Fragment)
SGEVCAIIQGTAAGQK	12766	A0A1W7RD44	Sperm acrosome membrane-associated protein 4-like
NGLDKDImLIR	18736	P18965	Factor V activator RVV-V gamma (EC 3.4.21.95) (Russel's viper venom FV activator gamma) (RVV-V gamma) (Snake venom serine protease) (SVSP)
LPQTSFSHLSR	6657	V8NL73	Extracellular matrix protein 1 (Fragment)
HCTEESEQC	9491	B3RFI6	Phospholipase A(2) (EC 3.1.1.4)
VTIAQGGVLPNIQAVLLPK	7053	V8NTL3	Histone H2A (Fragment)
VTIAQGGVLPNIQAVLLPK	12357	V8NSM1	Histone H2A (Fragment)
LISENLEYPATWIGLGNmWK	4878	Q4PRD1	Snaclec coagulation factor X-activating enzyme light chain 1 (C-type lectin-like protein subunit 2) (Coagulation factor X-activating enzyme gamma-chain) (RVV-X light chain 1)
WSPSDSLYGSR	11476	M9NCG3	Glutaminyl cyclase (EC 2.3.2.5) (Glutaminyl-peptide cyclotransferase)
GSHLLSLHNIAEADFVLK	4965	K9JBU4	p68 beta subunit
ESGKSEESAPLSSAPVAPGVPAAAA	937	U3FBR0	Pre-mRNA-processing factor 40 A-like protein
RTSTPNAVVAQYADPYTAAAAAA	10325	V8N3S0	RNA-binding protein 4.1 (Fragment)
AGSPQALDQNGNGAELKPSAAAAAA	17892	T1E5J4	Hepatocyte nuclear factor 3-alpha
GSPQALDQNGNGAELKPSAAAAAAA	17892	T1E5J4	Hepatocyte nuclear factor 3-alpha
DATDRCCFVHDCCYGGVKGCNPK	11762	B2YHV1	Phospholipase A(2) (EC 3.1.1.4)
TLCAGVSGR	10579	E5L0E3	Alpha-fibrinogenase-like (RVAF) (EC 3.4.21.-) (Snake venom serine protease) (SVSP)
DmEKILLDAQHESGR	19149	T1E7E3	BCL2/adenovirus E1B 19 kDa protein-interacting protein 3
LRGEMYFIEP	2879	Q7LZ61	Coagulation factor X-activating enzyme heavy chain (EC 3.4.24.58) (Coagulation factor X-activating enzyme chain alpha) (RVV-X heavy chain) (Russellysin) (Snake venom metalloproteinase) (SVMP)
LPPPTNTIYR	6377	A0A0B8RNS9	Xaa-Pro aminopeptidase 2
NCICNDSSCVmSPVLSDQPSK	19749	Q7LZ61	Coagulation factor X-activating enzyme heavy chain (EC 3.4.24.58) (Coagulation factor X-activating enzyme chain alpha) (RVV-X heavy chain) (Russellysin) (Snake venom metalloproteinase) (SVMP)
VAANCFHQNKNTYNKEYKFLSSSK	11762	B2YHV1	Phospholipase A(2) (EC 3.1.1.4)
HQGVmVGMGQK	2233	A0A670XW03	Actin alpha cardiac muscle 1
HQGVmVGMGQK	13736	A0A6B2F029	Uncharacterized protein
HQGVmVGMGQK	15627	A0A6B2F5D9	Uncharacterized protein
HQGVmVGMGQK	19136	A0A1W7RJS8	Actin, alpha 2, smooth muscle
TICECDRVAANCFHQNKNTYNKEYK	11762	B2YHV1	Phospholipase A(2) (EC 3.1.1.4)
GDDIPYTPVFYAYTLLTK	6377	A0A0B8RNS9	Xaa-Pro aminopeptidase 2
ILEDMR	9510	V8N7V6	Cytochrome protein (Fragment)
LLEDMR	10597	V8P7V5	Ankyrin repeat domain-containing protein 9 (Fragment)
IIEDMR	13823	V8NGT7	Kinesin-like protein KIF20B
LLEDMR	17522	A0A670ZBE3	Ankyrin repeat domain 9
CCFVHDCCYGTVNDC	9491	B3RFI6	Phospholipase A(2) (EC 3.1.1.4)
GWGNVWIGLR	1783	Q6T7B7	C-type lectin 1 (CTL)
NYTEDLGFDIGQAILAK	9797	V8NX27	Exostosin-1c (Fragment)
TPWDKDImLIR	370	E0Y418	Serine protease VLSP-1 (EC 3.4.21.-) (Snake venom serine protease) (SVSP)
QAIGEQGQMVHQQLSSR	11934	A0A1W7RJ97	Apoe protein
AANVIPVLmEFLSDYNEAAAA	4954	V8P0Q4	Beta-coat protein (Coatomer subunit beta) (Fragment)
QSTQGTVIGSSSQMSGMAALAAAA	7155	V8NZA6	Host cell factor 1
SAGSPQALDQNGNGAELKPSAAAA	17892	T1E5J4	Hepatocyte nuclear factor 3-alpha
LTKDAEELR	11934	A0A1W7RJ97	Apoe protein
LASYLDK	1118	A0A2D4I4B0	Uncharacterized protein
LASYLDK	11267	V8NAN6	Keratin, type I cytoskeletal 42 (Fragment)
LAIYSYSFQR	11762	B2YHV1	Phospholipase A(2) (EC 3.1.1.4)
IKIYDYSVCR	370	E0Y418	Serine protease VLSP-1 (EC 3.4.21.-) (Snake venom serine protease) (SVSP)
NINILPYSVCR	2680	E5L0E4	Beta-fibrinogenase-like (RVBF) (EC 3.4.21.-) (Snake venom serine protease) (SVSP)
SSPPTVGSVCR	370	E0Y418	Serine protease VLSP-1 (EC 3.4.21.-) (Snake venom serine protease) (SVSP)
GSHLLSLHNIAEADFVLKK	4965	K9JBU4	p68 beta subunit
DATDRCCFVHDCCYGGVKGCNPK	11762	B2YHV1	Phospholipase A(2) (EC 3.1.1.4)
LIFFDGEEAFVR	11476	M9NCG3	Glutaminyl cyclase (EC 2.3.2.5) (Glutaminyl-peptide cyclotransferase)
TATYSYSFENGDIVCGDNDLCLR	9491	B3RFI6	Phospholipase A(2) (EC 3.1.1.4)
GSHLLSLHNIAEADFVLK	4965	K9JBU4	p68 beta subunit
LGMNHFGDMTNEEFR	12708	A0A1W7RIM1	Cathepsin L1-like protein
APEETWNTLGPHPVPVIFK	3064	T1DC09	Exostosin-like 2-like protein
GCNPKLAIYSYSFQR	11762	B2YHV1	Phospholipase A(2) (EC 3.1.1.4)
CSGCCTDESmK	9987	P67861	Snake venom vascular endothelial growth factor toxin VR-1 (svVEGF) (VEGF-F)
KKPVSCMALPTQPLPSR	16434	0	0
FKSQTESSSK	14665	V8NS35	Kanadaptin (Fragment)
SCImSGTLSCEASNR	17752	A0A2H4Z2X4	DSAIP (Fragment)
LAESERTLCAEEVKLQFIAAFCGSQR	6657	V8NL73	Extracellular matrix protein 1 (Fragment)
IPLLSDLTHQISK	16803	A0A0B8RQR7	Peroxiredoxin-4
DEISDIFRPSCVAVLR	9987	P67861	Snake venom vascular endothelial growth factor toxin VR-1 (svVEGF) (VEGF-F)
WDKDImLIK	8216	E5L0E4	Beta-fibrinogenase-like (RVBF) (EC 3.4.21.-) (Snake venom serine protease) (SVSP)
WDKDImLIK	8750	A0A1I9KNP0	Vaa serine proteinase homolog 1 (VaaSPH-1) (Enzymatically inactive serine proteinase-like protein SPH-1) (Snake venom serine protease homolog)
WDKDImLIK	16433	E5L0E3	Alpha-fibrinogenase-like (RVAF) (EC 3.4.21.-) (Snake venom serine protease) (SVSP)
WDKDImLIK	18982	E0Y420	Serine protease VLSP-3 (EC 3.4.21.-) (Snake venom serine protease) (SVSP)
VIIEESALDYR	9157	V8NSK8	Golgi apparatus protein 1 (Fragment)
WDKDImLIK	8216	E5L0E4	Beta-fibrinogenase-like (RVBF) (EC 3.4.21.-) (Snake venom serine protease) (SVSP)
WDKDImLIK	8750	A0A1I9KNP0	Vaa serine proteinase homolog 1 (VaaSPH-1) (Enzymatically inactive serine proteinase-like protein SPH-1) (Snake venom serine protease homolog)
WDKDImLIK	16433	E5L0E3	Alpha-fibrinogenase-like (RVAF) (EC 3.4.21.-) (Snake venom serine protease) (SVSP)
WDKDImLIK	18982	E0Y420	Serine protease VLSP-3 (EC 3.4.21.-) (Snake venom serine protease) (SVSP)
SISCYDDSGKPVDWFIVYKLPK	8825	J3RZ14	Deoxyribonuclease II (EC 3.1.22.1)
SFTPWDKDIMLIR	370	E0Y418	Serine protease VLSP-1 (EC 3.4.21.-) (Snake venom serine protease) (SVSP)
GCNPKLAIYSYSFQR	11762	B2YHV1	Phospholipase A(2) (EC 3.1.1.4)
VPNEDEQIRVPK	8750	A0A1I9KNP0	Vaa serine proteinase homolog 1 (VaaSPH-1) (Enzymatically inactive serine proteinase-like protein SPH-1) (Snake venom serine protease homolog)
VVSAAHCY	11196	V8N4Z1	Cationic trypsin-3 (Fragment)
VVSAAHCY	11197	A0A670Z2C3	Peptidase S1 domain-containing protein
TISIDNK	17576	D3UW23	Aminopeptidase (EC 3.4.11.-)
EVVHSYAIYGCYCGWGGQGR	9491	B3RFI6	Phospholipase A(2) (EC 3.1.1.4)
ISYGCYCGWGGQGTPKDATDR	11762	B2YHV1	Phospholipase A(2) (EC 3.1.1.4)
ADLEmQIESLKEELAYLKK	5736	J3RZT5	Keratin, type I cytoskeletal 19
AAAICLGQNVNTYDKNYEYYSISHCTEESEQC	9491	B3RFI6	Phospholipase A(2) (EC 3.1.1.4)
AAAICLGQNVNTYDK	9491	B3RFI6	Phospholipase A(2) (EC 3.1.1.4)
LTGMAFR	1533	A0A670ZFR0	Glyceraldehyde-3-phosphate dehydrogenase (EC 1.2.1.12)
LTGMAFR	17579	A0A6B2F176	Glyceraldehyde-3-phosphate dehydrogenase (EC 1.2.1.12)
VTELRR	11000	A0A0K8RY16	Anoctamin
VTELRR	11267	V8NAN6	Keratin, type I cytoskeletal 42 (Fragment)
VTELRR	14617	V8PDM8	Pleckstrin homology domain-containing family O member 1 (Fragment)
FVLIMTVPLRRYLLPR	6690	A0A670YND7	Anion exchange protein
SPDIQVILVEEVIK	4112	T2HS20	Peptidase S1 domain-containing protein
LTQGSQCADEECCDQCKFR	17752	A0A2H4Z2X4	DSAIP (Fragment)
SYSFENGDIVCGDNDLCLR	9491	B3RFI6	Phospholipase A(2) (EC 3.1.1.4)
CGSPADCQNPCCDAATCK	19750	Q7LZ61	Coagulation factor X-activating enzyme heavy chain (EC 3.4.24.58) (Coagulation factor X-activating enzyme chain alpha) (RVV-X heavy chain) (Russellysin) (Snake venom metalloproteinase) (SVMP)
SNIISTLNPLAK	11476	M9NCG3	Glutaminyl cyclase (EC 2.3.2.5) (Glutaminyl-peptide cyclotransferase)
GSHLLSLHNIAEADFVLK	4965	K9JBU4	p68 beta subunit
CCFVHDCCYGTVNDCNPK	9491	B3RFI6	Phospholipase A(2) (EC 3.1.1.4)
TRLEQEIATYRR	4218	A0A670ZU85	IF rod domain-containing protein
FYYNPASNQCQGFTYGGCGGNANNFETR	6337	A8Y7N9	Kunitz-type serine protease inhibitor C6 (BPTI-6) (Trypsin inhibitor 6) (Trypsin inhibitor C6)
GQVRPFLDVYQR	9987	P67861	Snake venom vascular endothelial growth factor toxin VR-1 (svVEGF) (VEGF-F)
NIRNEDEQIR	18736	P18965	Factor V activator RVV-V gamma (EC 3.4.21.95) (Russel's viper venom FV activator gamma) (RVV-V gamma) (Snake venom serine protease) (SVSP)
LDCPPDSSLYR	17009	K9JDJ1	Factor X activator light chain 2 (RVV-X light chain 2)
VLYPNDNFFEGK	2600	A0A0B8RUK3	Alpha-1,4 glucan phosphorylase (EC 2.4.1.1)
HGLFTLTVNER	13133	J3SBR2	Ceramidase (EC 3.5.1.23)
NKYEDEINKR	14604	J3SCI4	Keratin, type II cytoskeletal cochleal-like
NKYEDEINKR	18426	A0A2D4GJ26	IF rod domain-containing protein (Fragment)
IVCGRNNGCLR	11762	B2YHV1	Phospholipase A(2) (EC 3.1.1.4)
TATYSYSFENGDIVCGDNDLCLR	9491	B3RFI6	Phospholipase A(2) (EC 3.1.1.4)
SRQGEALNQLEVQFTR	6657	V8NL73	Extracellular matrix protein 1 (Fragment)
STHIASLSLPSNPPR	16433	E5L0E3	Alpha-fibrinogenase-like (RVAF) (EC 3.4.21.-) (Snake venom serine protease) (SVSP)
EDYALPVFAYAR	16116	A3QVN3	Hyaluronidase-1 (Hy-1) (EC 3.2.1.35) (Hyaluronoglucosaminidase-1) (Venom spreading factor)
LKPAGTTCW	15640	A0A2H4Z2Y1	Disintegrin
FLLQSTIDANMNTLR	14457	A0A2D4J6P1	Beta-mannosidase (EC 3.2.1.25) (Fragment)
DGLITDTIAEVDLYTDDVR	11934	A0A1W7RJ97	Apoe protein
SHLLSLHNIAEADFVLKK	4965	K9JBU4	p68 beta subunit
ILYQDRK	17283	A0A670ZL73	Cytochrome P450 2J2-like
AAAICLGQNVNTYDKNYEYYSISHCTEESEQC	9491	B3RFI6	Phospholipase A(2) (EC 3.1.1.4)
FMEHTACECRPR	9985	P67861	Snake venom vascular endothelial growth factor toxin VR-1 (svVEGF) (VEGF-F)
TATYSYSFENGDIVCGDNDLCLR	9491	B3RFI6	Phospholipase A(2) (EC 3.1.1.4)
FTAEAETDLKEPLKELGIR	14514	A0A1W7RFC1	Glia-derived nexin-like protein
ASYLDKVR	11267	V8NAN6	Keratin, type I cytoskeletal 42 (Fragment)
DCPPDSSLYR	17009	K9JDJ1	Factor X activator light chain 2 (RVV-X light chain 2)
VIYRPLPEQSR	10579	E5L0E3	Alpha-fibrinogenase-like (RVAF) (EC 3.4.21.-) (Snake venom serine protease) (SVSP)
HDCCYGGVKGCNPK	11762	B2YHV1	Phospholipase A(2) (EC 3.1.1.4)
IANMmADSGNTWAQTFK	14593	A0A6B7FMQ9	Phospholipase B-like (EC 3.1.1.-)
TFLVQIR	19298	A0A1W7RG41	Alpha-mannosidase (EC 3.2.1.-)
TLCAGILQGGIDTCK	2265	A0A1I9KNR8	Snake venom serine protease
LLKEYQELMNVK	18478	A0A2D4MNJ7	IF rod domain-containing protein
GQIQGIVSWGGHPCAR	8750	A0A1I9KNP0	Vaa serine proteinase homolog 1 (VaaSPH-1) (Enzymatically inactive serine proteinase-like protein SPH-1) (Snake venom serine protease homolog)
VTLDLFGKWKASDLLNHR	17752	A0A2H4Z2X4	DSAIP (Fragment)
INTACVCVISR	4415	A0A223PK33	Beta-nerve growth factor
PVPSGCR	4415	A0A223PK33	Beta-nerve growth factor
LYNVNR	13282	A0A670ZLF7	Endonuclease domain-containing 1 protein-like
LLSLPNIR	3240	A0A1W7RI96	Putative serine carboxypeptidase CPVL-like protein
GSHLLSLHNIAEADFVLKK	4965	K9JBU4	p68 beta subunit
DATDRCCFVHDCCYGGVK	11762	B2YHV1	Phospholipase A(2) (EC 3.1.1.4)
CGVTQTNWESDKPIKK	2879	Q7LZ61	Coagulation factor X-activating enzyme heavy chain (EC 3.4.24.58) (Coagulation factor X-activating enzyme chain alpha) (RVV-X heavy chain) (Russellysin) (Snake venom metalloproteinase) (SVMP)
TICECDRVAANCFHQNK	11762	B2YHV1	Phospholipase A(2) (EC 3.1.1.4)
VDFDDIQK	2933	J3SFI7	Troponin T, fast skeletal muscle isoforms-like
GSHLLSLHNIAEADFVLKK	4965	K9JBU4	p68 beta subunit
IFLTCTKK	3374	T2HQ57	Amine oxidase (EC 1.4.3.-)
IYLGVHNLTLR	8216	E5L0E4	Beta-fibrinogenase-like (RVBF) (EC 3.4.21.-) (Snake venom serine protease) (SVSP)
mAGTmRSLIQ	13688	T1DHI5	Very long-chain specific acyl-CoA dehydrogenase, mitochondrial-like protein
DGQPGQPSILQ	14760	V8NF87	Pre-mRNA cleavage complex 2 protein Pcf11
SDSNIYSLIQ	19424	V8P2J3	BEN domain-containing protein 3 (Fragment)
FLSSSKCR	11762	B2YHV1	Phospholipase A(2) (EC 3.1.1.4)
NKEYKFLSSSK	11762	B2YHV1	Phospholipase A(2) (EC 3.1.1.4)
ALTMERNQASWR	4415	A0A223PK33	Beta-nerve growth factor
DLQFLLR	18986	J3S5C7	Alpha-1,6-mannosyl-glycoprotein 6-beta-N-acetylglucosaminyltransferase (EC 2.4.1.155)
EHTACECRPR	9985	P67861	Snake venom vascular endothelial growth factor toxin VR-1 (svVEGF) (VEGF-F)
NPVPSGCR	4415	A0A223PK33	Beta-nerve growth factor
IGFPWSEIR	14570	J3SC65	Ezrin-like (Ezrin-like protein)
IGFPWSEIR	15058	V8PI56	Radixin (Fragment)
FmEHTACECRPR	9985	P67861	Snake venom vascular endothelial growth factor toxin VR-1 (svVEGF) (VEGF-F)
KYENIEKEDEIPKMCG	2879	Q7LZ61	Coagulation factor X-activating enzyme heavy chain (EC 3.4.24.58) (Coagulation factor X-activating enzyme chain alpha) (RVV-X heavy chain) (Russellysin) (Snake venom metalloproteinase) (SVMP)
IVCGDNDLCLR	9491	B3RFI6	Phospholipase A(2) (EC 3.1.1.4)
SYCTTTDTFVR	4415	A0A223PK33	Beta-nerve growth factor
EAVKDDNWLK	90	A0A6B2F626	Malate dehydrogenase (EC 1.1.1.37)
ENAIDRAEQAEADKK	18895	A0A670XZR1	Uncharacterized protein
TICECDR	11762	B2YHV1	Phospholipase A(2) (EC 3.1.1.4)
EQSSLSSALEDDFFR	12936	A0A6B2F3A6	Uncharacterized protein
GEPQSIPLQPR	6657	V8NL73	Extracellular matrix protein 1 (Fragment)
QSFPSVPEDTR	5594	T1DBW1	Protein NDNF
QSFPSVPEDTR	15908	T1DBW1	Protein NDNF
GDIVCGDNDLCLR	9491	B3RFI6	Phospholipase A(2) (EC 3.1.1.4)
YGCYCGWGGQGTPK	11762	B2YHV1	Phospholipase A(2) (EC 3.1.1.4)
LQDLVDKLQMK	18330	G3LTZ3	Myosin heavy chain fast 1 isoform (Fragment)
VAPEEHPTLLTEAPLNPK	2233	A0A670XW03	Actin alpha cardiac muscle 1
VAPEEHPTLLTEAPLNPK	15627	A0A6B2F5D9	Uncharacterized protein
VAPEEHPTLLTEAPLNPK	16040	A0A670Z617	Actin gamma 2, smooth muscle
VAPEEHPTLLTEAPLNPK	19136	A0A1W7RJS8	Actin, alpha 2, smooth muscle
AAYGGLPEKSR	370	E0Y418	Serine protease VLSP-1 (EC 3.4.21.-) (Snake venom serine protease) (SVSP)
ETEAKERKFRETmEMLIK	14088	A0A670ZWX6	Sodium channel protein
SSETMPALIEMIIR	2297	0	0
SDPCVNR	10579	E5L0E3	Alpha-fibrinogenase-like (RVAF) (EC 3.4.21.-) (Snake venom serine protease) (SVSP)
GTNPPCNYQGSLSTQR	437	V8N9W9	Angiogenin-2 (Fragment)
DQHYPAPN	4415	A0A223PK33	Beta-nerve growth factor
KIDTEINWTNLR	2097	A0A0F7Z1V6	Transferrin
LAEQAER	1452	A0A6B2F5C3	14_3_3 domain-containing protein
LAEQAER	8415	A0A6B2F1G1	14_3_3 domain-containing protein
LAEQAER	18131	T1DE61	14-3-3 protein sigma-like protein
EDSVACTDPTK	2097	A0A0F7Z1V6	Transferrin
LMATNDIYEAK	19466	A0A1W7RG97	Asparaginyl endopeptidase (EC 3.4.22.34) (Legumain) (Protease, cysteine 1)
GSHLLSLHNIAEADFVLKK	4965	K9JBU4	p68 beta subunit
YEDEINKR	14604	J3SCI4	Keratin, type II cytoskeletal cochleal-like
YEDEINKR	18426	A0A2D4GJ26	IF rod domain-containing protein (Fragment)
LASYLDKVR	11267	V8NAN6	Keratin, type I cytoskeletal 42 (Fragment)
SEVYGPmQK	3042	A0A0K8S2L4	Aminopeptidase (EC 3.4.11.-)
LKPAGTTCWR	15640	A0A2H4Z2Y1	Disintegrin
ASDIWSF	18624	A0A670ZPM3	Receptor protein-tyrosine kinase (EC 2.7.10.1)
TATYSYSFENGDIVCGDNDLCLR	9491	B3RFI6	Phospholipase A(2) (EC 3.1.1.4)
LEISEINR	1442	V8NEX0	IgLON family member 5 (Fragment)
IANMMADSGNTWAQTFKK	14593	A0A6B7FMQ9	Phospholipase B-like (EC 3.1.1.-)
AVDSLVPIGR	2478	A0A2H6N0Y6	ATP synthase subunit alpha (Fragment)
PLPEQSR	10579	E5L0E3	Alpha-fibrinogenase-like (RVAF) (EC 3.4.21.-) (Snake venom serine protease) (SVSP)
SCImSGTLSCEASNR	17752	A0A2H4Z2X4	DSAIP (Fragment)
YCAAIQNLKR	2097	A0A0F7Z1V6	Transferrin
DGIIDKEDLRDTFAAmGR	4290	V8PB99	Calglandulin (Fragment)
MDAYQDSGIDHQALLK	17213	A0A0B8RWZ3	Nucleobindin-2-like protein
LQDLVDKLQmK	18330	G3LTZ3	Myosin heavy chain fast 1 isoform (Fragment)
STHIASLSLPSNPPRVGSVCR	16433	E5L0E3	Alpha-fibrinogenase-like (RVAF) (EC 3.4.21.-) (Snake venom serine protease) (SVSP)
VLIDCSWGFGNR	3907	V8P426	Digestive cysteine proteinase 2 (Fragment)
TFSNIISTLNPLAK	11476	M9NCG3	Glutaminyl cyclase (EC 2.3.2.5) (Glutaminyl-peptide cyclotransferase)
PVKPSEAGK	3374	T2HQ57	Amine oxidase (EC 1.4.3.-)
PVKPSEAGK	19052	A0A077L6L4	Amine oxidase (EC 1.4.3.-)
VNNDYLIWSLSSDLWHK	12760	T1E3W8	Venom factor
GNVNDYEVVYPQK	13850	E9KJZ9	Group III snake venom metalloproteinase
WGGQGRAQDATDR	9491	B3RFI6	Phospholipase A(2) (EC 3.1.1.4)
TLDNDImLIK	7162	V8N4Z1	Cationic trypsin-3 (Fragment)
FHQNKNTYNKEYK	11762	B2YHV1	Phospholipase A(2) (EC 3.1.1.4)
GQVRPFLDVYQR	9987	P67861	Snake venom vascular endothelial growth factor toxin VR-1 (svVEGF) (VEGF-F)
TKIDIGSIELLKDEQK	4861	J3SF22	Prominin-3
LDSAAVVDVIAAN	15807	V8PGI6	Retrotrans_gag domain-containing protein (Fragment)
NAILNMVNIAAN	19144	A0A670XVY5	SUN domain containing ossification factor
GSHLLSLHNIAEADFVLK	4965	K9JBU4	p68 beta subunit
RVQVILPK	14514	A0A1W7RFC1	Glia-derived nexin-like protein
NVPNEDEQIRVPK	8750	A0A1I9KNP0	Vaa serine proteinase homolog 1 (VaaSPH-1) (Enzymatically inactive serine proteinase-like protein SPH-1) (Snake venom serine protease homolog)
NTYNKEYKFLSSSK	11762	B2YHV1	Phospholipase A(2) (EC 3.1.1.4)
GQIQGIVSWGSDPCVNR	10579	E5L0E3	Alpha-fibrinogenase-like (RVAF) (EC 3.4.21.-) (Snake venom serine protease) (SVSP)
IQLELNQVK	6759	A0A670Y1E3	Myosin-1B-like
LIKDLYLELAR	15298	A0A670XTL7	Uncharacterized protein
DLHSGLIGTLVVCR	3421	V8NGJ6	Hephaestin-like protein 1
LQGLQAGWLVEEDTFQSHTPYGYR	11476	M9NCG3	Glutaminyl cyclase (EC 2.3.2.5) (Glutaminyl-peptide cyclotransferase)
KDPGLLK	3374	T2HQ57	Amine oxidase (EC 1.4.3.-)
KDPGLLK	19052	A0A077L6L4	Amine oxidase (EC 1.4.3.-)
TSTHIAPLSLPSSPPSVGSICR	18982	E0Y420	Serine protease VLSP-3 (EC 3.4.21.-) (Snake venom serine protease) (SVSP)
FSDCSREEHQKYL	17752	A0A2H4Z2X4	DSAIP (Fragment)
VLDSRRTGK	11819	V8NB95	Pendrin (Fragment)
SFTPWDKDIMLIR	370	E0Y418	Serine protease VLSP-1 (EC 3.4.21.-) (Snake venom serine protease) (SVSP)
KQGYDPQNPLCAHVIFYGVVEK	9320	J3S8G4	CREG1-like protein
LIFFDGEEAFVR	11476	M9NCG3	Glutaminyl cyclase (EC 2.3.2.5) (Glutaminyl-peptide cyclotransferase)
EYKFLSSSK	11762	B2YHV1	Phospholipase A(2) (EC 3.1.1.4)
FCmEHPNNGHLVSIESMEEAEFVAK	17009	K9JDJ1	Factor X activator light chain 2 (RVV-X light chain 2)
FCMEHPNNGHLVSIESmEEAEFVAK	17009	K9JDJ1	Factor X activator light chain 2 (RVV-X light chain 2)
AQDATDRCCFVHDCCYGTVNDCNPK	9491	B3RFI6	Phospholipase A(2) (EC 3.1.1.4)
FTAEAETDLKEPLKELGIR	14514	A0A1W7RFC1	Glia-derived nexin-like protein
HSDSNAFLHLFPESFR	14456	W8EEP5	Hyaluronidase (EC 3.2.1.35) (Fragment)
NAGYVIAQLDGLY	14593	A0A6B7FMQ9	Phospholipase B-like (EC 3.1.1.-)
AKIEVSEDGTK	14514	A0A1W7RFC1	Glia-derived nexin-like protein
IQQNAEKVTVTYQTTQK	14325	Q4F867	L-amino-acid oxidase (DRS-LAAO) (LAO) (EC 1.4.3.2) (Fragments)
TQTNWESDEPIK	2586	E9JG68	Metalloproteinase
TQTNWESDEPIK	17752	A0A2H4Z2X4	DSAIP (Fragment)
NTHIAPFSLPSSPPTVGSVCR	370	E0Y418	Serine protease VLSP-1 (EC 3.4.21.-) (Snake venom serine protease) (SVSP)
VAANCFHQNKNTY	11762	B2YHV1	Phospholipase A(2) (EC 3.1.1.4)
FFLQEPEEEIR	13099	T1E5S5	Protein FAM163B-like protein
VAANCFHQNKN	11762	B2YHV1	Phospholipase A(2) (EC 3.1.1.4)
GCNPKLAIYSYSFQR	11762	B2YHV1	Phospholipase A(2) (EC 3.1.1.4)
FKDmPATQmLLEK	1458	V8NDD3	STE20-related kinase adapter protein alpha (Fragment)
KLDFYDHYLIEK	17622	A0A0F7Z7W3	Phospholipid-transporting ATPase (EC 7.6.2.1)
TSTHIAPLSLPSSPPSVGSICR	18982	E0Y420	Serine protease VLSP-3 (EC 3.4.21.-) (Snake venom serine protease) (SVSP)
HDCCYGTVNDCNPK	9491	B3RFI6	Phospholipase A(2) (EC 3.1.1.4)
AQDATDRCCFVHDCCYGTVNDCN	9491	B3RFI6	Phospholipase A(2) (EC 3.1.1.4)
SLSLLLAIETQ	4769	V8NWC1	Retinoic acid receptor gamma (Fragment)
TRLEQEIATYR	4218	A0A670ZU85	IF rod domain-containing protein
TRLEQEIATYR	6341	V8P8L1	Keratin, type I cytoskeletal 19 (Fragment)
SSTFTLTNIVPQFIK	13282	A0A670ZLF7	Endonuclease domain-containing 1 protein-like
GYCYNGDCPIMR	19750	Q7LZ61	Coagulation factor X-activating enzyme heavy chain (EC 3.4.24.58) (Coagulation factor X-activating enzyme chain alpha) (RVV-X heavy chain) (Russellysin) (Snake venom metalloproteinase) (SVMP)
LAYVYR	2679	A0A0A1WC79	Dipeptidylpeptidase 4
AAAICLGQN	9491	B3RFI6	Phospholipase A(2) (EC 3.1.1.4)
SPVLSDQPSK	19749	Q7LZ61	Coagulation factor X-activating enzyme heavy chain (EC 3.4.24.58) (Coagulation factor X-activating enzyme chain alpha) (RVV-X heavy chain) (Russellysin) (Snake venom metalloproteinase) (SVMP)
EADAITLDGGHIYTAGK	2097	A0A0F7Z1V6	Transferrin
LNSPVTYNTHIAPFSLPSSPPTVGSVCR	370	E0Y418	Serine protease VLSP-1 (EC 3.4.21.-) (Snake venom serine protease) (SVSP)
TKFPNGLDKDIMLIR	18736	P18965	Factor V activator RVV-V gamma (EC 3.4.21.95) (Russel's viper venom FV activator gamma) (RVV-V gamma) (Snake venom serine protease) (SVSP)
QmDCNWELQK	6377	A0A0B8RNS9	Xaa-Pro aminopeptidase 2
GKLELENLIYLR	14456	W8EEP5	Hyaluronidase (EC 3.2.1.35) (Fragment)
AAAICLGQNVNTYDK	9491	B3RFI6	Phospholipase A(2) (EC 3.1.1.4)
LTPEEIER	6640	J3S4I0	78 kDa glucose-regulated protein (Binding-immunoglobulin protein) (Heat shock protein 70 family protein 5) (Heat shock protein family A member 5) (Immunoglobulin heavy chain-binding protein)
GLDKDImLIR	18736	P18965	Factor V activator RVV-V gamma (EC 3.4.21.95) (Russel's viper venom FV activator gamma) (RVV-V gamma) (Snake venom serine protease) (SVSP)
ISGWGNTK	5187	A0A670ZTN9	Peptidase S1 domain-containing protein
LSGGQSWK	10106	A0A670YML9	Uncharacterized protein
PKLAIYSYSFQR	11762	B2YHV1	Phospholipase A(2) (EC 3.1.1.4)
CCFVHDCCYGGVK	11762	B2YHV1	Phospholipase A(2) (EC 3.1.1.4)
HWNSYCTTTDTFVR	4415	A0A223PK33	Beta-nerve growth factor
DLDSIIAEVK	14604	J3SCI4	Keratin, type II cytoskeletal cochleal-like
DNDLCLR	9491	B3RFI6	Phospholipase A(2) (EC 3.1.1.4)
NQDCLSDWSFYEGYCYK	15452	A0A1I9KNP6	C-type lectin snaclec-1
VAANCFHQNKNTYNKEYK	11762	B2YHV1	Phospholipase A(2) (EC 3.1.1.4)
QMGYPVLK	17576	D3UW23	Aminopeptidase (EC 3.4.11.-)
KGSHLVSLHSR	4878	Q4PRD1	Snaclec coagulation factor X-activating enzyme light chain 1 (C-type lectin-like protein subunit 2) (Coagulation factor X-activating enzyme gamma-chain) (RVV-X light chain 1)
LLRDYQELmNVK	19772	V8NYV8	Keratin, type II cytoskeletal 1 (Fragment)
NIFDRSFSEI	10744	A0A670ZWT0	Angiopoietin-related protein 3-like
SCImSGTLSCEASNR	17752	A0A2H4Z2X4	DSAIP (Fragment)
AAAICLGQNVNTYDKNYEYYSISHCTEESEQC	9491	B3RFI6	Phospholipase A(2) (EC 3.1.1.4)
QMDCNWELQK	6377	A0A0B8RNS9	Xaa-Pro aminopeptidase 2
GGCGGNANNFETR	6337	A8Y7N9	Kunitz-type serine protease inhibitor C6 (BPTI-6) (Trypsin inhibitor 6) (Trypsin inhibitor C6)
GSHLLSLHNIAEADFVLKK	4965	K9JBU4	p68 beta subunit
EVVHSYAIYGCYCGWGGQGR	9491	B3RFI6	Phospholipase A(2) (EC 3.1.1.4)
SHQSSLAEGmQYmYQDGR	8825	J3RZ14	Deoxyribonuclease II (EC 3.1.22.1)
QEYDESGPSIVHR	8184	A0A0B6VJU7	Beta-actin
QEYDESGPSIVHR	13736	A0A6B2F029	Uncharacterized protein
PASNQCQGFTYGGCGGNANNFETR	6337	A8Y7N9	Kunitz-type serine protease inhibitor C6 (BPTI-6) (Trypsin inhibitor 6) (Trypsin inhibitor C6)
GSHLLSLHNIAEADFVLKK	4965	K9JBU4	p68 beta subunit
CLVFEPLSmNLREVLKK	5477	A0A670ZFN8	PRP4 pre-mRNA-processing factor 4 homolog (EC 2.7.11.1) (Serine/threonine-protein kinase PRP4 homolog)
GLDCPPDSSLYR	17009	K9JDJ1	Factor X activator light chain 2 (RVV-X light chain 2)
FCMEHPNNGHLVSIESmEEAEFVAK	17009	K9JDJ1	Factor X activator light chain 2 (RVV-X light chain 2)
FEELNMDLFR	6640	J3S4I0	78 kDa glucose-regulated protein (Binding-immunoglobulin protein) (Heat shock protein 70 family protein 5) (Heat shock protein family A member 5) (Immunoglobulin heavy chain-binding protein)
MFDYSVCQK	8750	A0A1I9KNP0	Vaa serine proteinase homolog 1 (VaaSPH-1) (Enzymatically inactive serine proteinase-like protein SPH-1) (Snake venom serine protease homolog)
LTGMAFR	1533	A0A670ZFR0	Glyceraldehyde-3-phosphate dehydrogenase (EC 1.2.1.12)
LTGMAFR	17579	A0A6B2F176	Glyceraldehyde-3-phosphate dehydrogenase (EC 1.2.1.12)
SLSILEDGLTL	474	A0A670Y7T3	Uncharacterized protein
SISIALSEDII	671	0	0
TICECDRVAANCFHQNK	11762	B2YHV1	Phospholipase A(2) (EC 3.1.1.4)
CCFVHDCCYGTVNDCNPK	9491	B3RFI6	Phospholipase A(2) (EC 3.1.1.4)
LSWMTGFSGSEGTGVITLQK	6377	A0A0B8RNS9	Xaa-Pro aminopeptidase 2
HWNSYCTTTDTFVR	4415	A0A223PK33	Beta-nerve growth factor
SYSFENGDIVCGDNDLCLR	9491	B3RFI6	Phospholipase A(2) (EC 3.1.1.4)
LKPGAECGNGLCCYQCK	19750	Q7LZ61	Coagulation factor X-activating enzyme heavy chain (EC 3.4.24.58) (Coagulation factor X-activating enzyme chain alpha) (RVV-X heavy chain) (Russellysin) (Snake venom metalloproteinase) (SVMP)
TATYSYSFENGDIVCGDNDLCLR	9491	B3RFI6	Phospholipase A(2) (EC 3.1.1.4)
FDLVPVPR	13591	V8NYY1	Actin-depolymerizing factor (Brevin) (Gelsolin)
ISASLAELK	18986	J3S5C7	Alpha-1,6-mannosyl-glycoprotein 6-beta-N-acetylglucosaminyltransferase (EC 2.4.1.155)
TIEEIGSVAEK	4980	J3RYB9	Aconitate hydratase, mitochondrial (Aconitase) (EC 4.2.1.-)
TLEAHKDPHK	16049	A0A2D4H7D6	TOG domain-containing protein
GDKINVLPEAK	17752	A0A2H4Z2X4	DSAIP (Fragment)
TLCAGVSGR	10579	E5L0E3	Alpha-fibrinogenase-like (RVAF) (EC 3.4.21.-) (Snake venom serine protease) (SVSP)
VLDTPSAPVNLTVR	14399	A0A2D4H7U4	Uncharacterized protein (Fragment)
SLEDGTLYIIEQIPK	14593	A0A6B7FMQ9	Phospholipase B-like (EC 3.1.1.-)
AANGECDVSDLCTGQSAECPTDQFQR	17752	A0A2H4Z2X4	DSAIP (Fragment)
IVPYTVCR	10579	E5L0E3	Alpha-fibrinogenase-like (RVAF) (EC 3.4.21.-) (Snake venom serine protease) (SVSP)
TVRPICLPASSVTFPPGMR	4112	T2HS20	Peptidase S1 domain-containing protein
LASELLEWIR	757	A0A670Y336	Calglandulin
LASELLEWIR	13350	A0A670YVW1	Calglandulin
FMEHTACECRPR	9985	P67861	Snake venom vascular endothelial growth factor toxin VR-1 (svVEGF) (VEGF-F)
FYYNPASNQ	6337	A8Y7N9	Kunitz-type serine protease inhibitor C6 (BPTI-6) (Trypsin inhibitor 6) (Trypsin inhibitor C6)
GLFIIDDKGILR	6883	A0A6B2F305	Thioredoxin domain-containing protein
NLFQSITS	17050	A0A1W7RFQ7	2-oxoisovalerate dehydrogenase subunit beta, mitochondrial-like protein
GSHLLSLHNIAEADFVLKK	4965	K9JBU4	p68 beta subunit
SSFNQAVEK	11934	A0A1W7RJ97	Apoe protein
LPKPKID	286	V8NN40	TATA box-binding protein-associated factor 1D (TATA box-binding protein-associated factor RNA polymerase I subunit D) (Transcription initiation factor SL1/TIF-IB subunit D) (Fragment)
VDATEESELAQQFGVR	16955	J3S0G9	Protein disulfide-isomerase (EC 5.3.4.1)
MEGDLNEMEIQLSHANR	1595	V8NVX9	Myosin-7 (Fragment)
MEGDLNEMEIQLSHANR	5405	V8PB72	Myosin-7 (Fragment)
MEGDLNEMEIQLSHANR	18329	A0A670Y5Z6	Myosin-1B-like
MEGDLNEMEIQLSHANR	18540	A0A670XY62	Myosin-3-like
LNVKNEELDAmLK	4290	V8PB99	Calglandulin (Fragment)
LKPAGTTCWR	15640	A0A2H4Z2Y1	Disintegrin
KYDDNMGEANQNGNTK	12667	J3S4K3	Kruppel-like factor 10
TLNNKFASFIDK	18426	A0A2D4GJ26	IF rod domain-containing protein (Fragment)
TLNNKFASFIDK	18478	A0A2D4MNJ7	IF rod domain-containing protein
TLNNKFASFIDK	19772	V8NYV8	Keratin, type II cytoskeletal 1 (Fragment)
VLHPQLSEDKIR	16116	A3QVN3	Hyaluronidase-1 (Hy-1) (EC 3.2.1.35) (Hyaluronoglucosaminidase-1) (Venom spreading factor)
SFENGDIVCGDNDLCLR	9491	B3RFI6	Phospholipase A(2) (EC 3.1.1.4)
TYNKEYK	11762	B2YHV1	Phospholipase A(2) (EC 3.1.1.4)
GSHLLSLHNIAEADFVLK	4965	K9JBU4	p68 beta subunit
GDDIPYTPVFYAYTLLTK	6377	A0A0B8RNS9	Xaa-Pro aminopeptidase 2
LDCPPDSSLYRYFCYR	17009	K9JDJ1	Factor X activator light chain 2 (RVV-X light chain 2)
TATYSYSFENGDIVCGDNDLCLR	9491	B3RFI6	Phospholipase A(2) (EC 3.1.1.4)
DIMLIR	370	E0Y418	Serine protease VLSP-1 (EC 3.4.21.-) (Snake venom serine protease) (SVSP)
DIMLIR	18736	P18965	Factor V activator RVV-V gamma (EC 3.4.21.95) (Russel's viper venom FV activator gamma) (RVV-V gamma) (Snake venom serine protease) (SVSP)
LLCSAPFAPWMLSVAGIR	8327	U3TBV1	C-type_lectin_beta-subunit
EQDTSAHLER	5405	V8PB72	Myosin-7 (Fragment)
EQDTSAHLER	6759	A0A670Y1E3	Myosin-1B-like
EQDTSAHLER	16231	V8NT44	Myosin-6
EQDTSAHLER	18540	A0A670XY62	Myosin-3-like
TLCEDWM	3107	V8NZE7	PLAC8-like protein 1 (Fragment)
LKPAGTTCWR	15640	A0A2H4Z2Y1	Disintegrin
FCTEQHK	4965	K9JBU4	p68 beta subunit
FMEHTACECRPR	9985	P67861	Snake venom vascular endothelial growth factor toxin VR-1 (svVEGF) (VEGF-F)
VAANCFHQNKNTYNKEYK	11762	B2YHV1	Phospholipase A(2) (EC 3.1.1.4)
ICLGQNVNTYDK	9491	B3RFI6	Phospholipase A(2) (EC 3.1.1.4)
YFCLNTKFPNGLDKDIMLIR	18736	P18965	Factor V activator RVV-V gamma (EC 3.4.21.95) (Russel's viper venom FV activator gamma) (RVV-V gamma) (Snake venom serine protease) (SVSP)
AGGSEPCGQHLKPAVYTK	18736	P18965	Factor V activator RVV-V gamma (EC 3.4.21.95) (Russel's viper venom FV activator gamma) (RVV-V gamma) (Snake venom serine protease) (SVSP)
LSELRR	1425	V8NBW2	Keratin, type I cytoskeletal 10 (Fragment)
ISELRR	4817	A0A670ZTG6	RNA helicase (EC 3.6.4.13)
ISELRR	6341	V8P8L1	Keratin, type I cytoskeletal 19 (Fragment)
LSERLR	7725	A0A670YQX1	Intraflagellar transport 52
LSELRR	12851	V8PBC1	Hairy/enhancer-of-split related with YRPW motif protein 1 (Fragment)
LSELRR	14414	V8N474	Retinal homeobox protein Rx1 (Fragment)
LSELRR	17917	V8PD76	Uncharacterized protein (Fragment)
LSELRR	18503	T1DLD7	Engulfment and cell motility protein 2
ISELRR	18730	A0A2D4GM60	Iodothyronine deiodinase
IHImPSLNPDGFEK	13145	J3RYP4	Carboxypeptidase E (EC 3.4.17.10) (Carboxypeptidase H) (Enkephalin convertase) (Prohormone-processing carboxypeptidase)
CCFVHDCCYGGVKGCNPK	11762	B2YHV1	Phospholipase A(2) (EC 3.1.1.4)
SEDYSETHYYPDGRE	2878	K9JAW0	Factor X activator heavy chain
ETLVSILQEHPDEISDIFR	9987	P67861	Snake venom vascular endothelial growth factor toxin VR-1 (svVEGF) (VEGF-F)
VEDYDQIGSSLR	6377	A0A0B8RNS9	Xaa-Pro aminopeptidase 2
LLSLPNIR	3240	A0A1W7RI96	Putative serine carboxypeptidase CPVL-like protein
CANINIVPYTVCR	10579	E5L0E3	Alpha-fibrinogenase-like (RVAF) (EC 3.4.21.-) (Snake venom serine protease) (SVSP)
DAGTIAGLNVmR	6640	J3S4I0	78 kDa glucose-regulated protein (Binding-immunoglobulin protein) (Heat shock protein 70 family protein 5) (Heat shock protein family A member 5) (Immunoglobulin heavy chain-binding protein)
LCTGQSAECPTDQFQR	17752	A0A2H4Z2X4	DSAIP (Fragment)
GSHLLSLHNIAEADFVLKK	4965	K9JBU4	p68 beta subunit
YNPVGASELR	891	V8P0R1	AMP deaminase (EC 3.5.4.6) (Fragment)
YNPVGASELR	11011	A0A670XLI5	AMP deaminase (EC 3.5.4.6)
FKEQKTWEAAER	17009	K9JDJ1	Factor X activator light chain 2 (RVV-X light chain 2)
DIMLIKLDRPVK	8216	E5L0E4	Beta-fibrinogenase-like (RVBF) (EC 3.4.21.-) (Snake venom serine protease) (SVSP)
QSSLPTKADLSLK	11476	M9NCG3	Glutaminyl cyclase (EC 2.3.2.5) (Glutaminyl-peptide cyclotransferase)
KPAGTTCWR	15640	A0A2H4Z2Y1	Disintegrin
IITLIDSYET	10003	V8NW42	Phosphorylase kinase (EC 2.7.11.19) (Fragment)
SLDLSSNKLVSVN	2099	A0A670YK51	Uncharacterized protein
SLDLRSNLSENK	6266	A0A6B2F7M8	PseudoU_synth_1 domain-containing protein
SLDLAELRSLVC	15221	J3S086	28S ribosomal protein S30, mitochondrial-like
FPNGLDKDIMLIRLR	18736	P18965	Factor V activator RVV-V gamma (EC 3.4.21.95) (Russel's viper venom FV activator gamma) (RVV-V gamma) (Snake venom serine protease) (SVSP)
NIRNEDEQIR	18736	P18965	Factor V activator RVV-V gamma (EC 3.4.21.95) (Russel's viper venom FV activator gamma) (RVV-V gamma) (Snake venom serine protease) (SVSP)
SCIMSGTLSCEASN	17752	A0A2H4Z2X4	DSAIP (Fragment)
QFLPQNAVIK	11343	A0A1W7RG26	Lipase
LDCPPDSSLYR	17009	K9JDJ1	Factor X activator light chain 2 (RVV-X light chain 2)
VTPETTETEVNIK	3907	V8P426	Digestive cysteine proteinase 2 (Fragment)
TLDNDIMLIK	7162	V8N4Z1	Cationic trypsin-3 (Fragment)
ImGWGSITSPK	16433	E5L0E3	Alpha-fibrinogenase-like (RVAF) (EC 3.4.21.-) (Snake venom serine protease) (SVSP)
ACLISMGYDLGEAEFAR	757	A0A670Y336	Calglandulin
VTIAQGGVLPNIQAVLLPK	7053	V8NTL3	Histone H2A (Fragment)
VTIAQGGVLPNIQAVLLPK	12357	V8NSM1	Histone H2A (Fragment)
SLGQNPTEAELR	6031	A0A2D4IZA2	Calglandulin (Fragment)
SCIMSGTLSCEASNR	17752	A0A2H4Z2X4	DSAIP (Fragment)
VEIIANDQGNR	6640	J3S4I0	78 kDa glucose-regulated protein (Binding-immunoglobulin protein) (Heat shock protein 70 family protein 5) (Heat shock protein family A member 5) (Immunoglobulin heavy chain-binding protein)
VEIIANDQGNR	12455	A0A6B2FF69	Uncharacterized protein
FWEDDGIQGGK	3374	T2HQ57	Amine oxidase (EC 1.4.3.-)
YGFNDCCAK	2056	Q5NTZ2	Serum albumin
VACINGLPVHFQQR	437	V8N9W9	Angiogenin-2 (Fragment)
SFTPWDKDIMLIR	370	E0Y418	Serine protease VLSP-1 (EC 3.4.21.-) (Snake venom serine protease) (SVSP)
SWPTLNMLIK	478	V8PEK6	Sodium channel protein type 1 subunit alpha (Fragment)
SWPTLNMLIK	1300	A0A670YD02	Uncharacterized protein
SWPTLNMLIK	1340	A0A1B0Z7N3	Sodium channel protein
SWPTLNMLIK	6998	A0A076FE89	Sodium channel protein type 4 subunit alpha (Fragment)
SWPTLNMLIK	11107	A0A193SZ49	Sodium channel protein (Fragment)
SWPTLNMLIK	18158	V8P7J5	Sodium channel protein type 2 subunit alpha (Fragment)
SFENGDIVCGDNDLCLR	9491	B3RFI6	Phospholipase A(2) (EC 3.1.1.4)
AASQPGELKDWFVGR	13145	J3RYP4	Carboxypeptidase E (EC 3.4.17.10) (Carboxypeptidase H) (Enkephalin convertase) (Prohormone-processing carboxypeptidase)
LNSPVTYNTH	370	E0Y418	Serine protease VLSP-1 (EC 3.4.21.-) (Snake venom serine protease) (SVSP)
GYEEWLLNEIR	757	A0A670Y336	Calglandulin
AAAICLGQNVN	9491	B3RFI6	Phospholipase A(2) (EC 3.1.1.4)
VFVGATDSAVPCAMMLELAR	11476	M9NCG3	Glutaminyl cyclase (EC 2.3.2.5) (Glutaminyl-peptide cyclotransferase)
PDVPHCTNIFIVKHK	18736	P18965	Factor V activator RVV-V gamma (EC 3.4.21.95) (Russel's viper venom FV activator gamma) (RVV-V gamma) (Snake venom serine protease) (SVSP)
AQDATDRCCFVHDCCYGTVNDCNPK	9491	B3RFI6	Phospholipase A(2) (EC 3.1.1.4)
EFLDNADSLNR	4415	A0A223PK33	Beta-nerve growth factor
TGKEVVHSY	9491	B3RFI6	Phospholipase A(2) (EC 3.1.1.4)
VAEYLYEVAR	2056	Q5NTZ2	Serum albumin
LSPAmLLSGLTEVPIPSR	2542	A0A670YVQ5	Solute carrier family 4 member 10
FLSSSKCR	11762	B2YHV1	Phospholipase A(2) (EC 3.1.1.4)
SEDYSETHYYPDGR	2878	K9JAW0	Factor X activator heavy chain
YSYSFQR	11762	B2YHV1	Phospholipase A(2) (EC 3.1.1.4)
MEEIVEGCTGALHILAR	7654	T1E5E5	Junction plakoglobin
WKQGEPEGPKEPR	9985	P67861	Snake venom vascular endothelial growth factor toxin VR-1 (svVEGF) (VEGF-F)
VPNEDEQIRVPK	8750	A0A1I9KNP0	Vaa serine proteinase homolog 1 (VaaSPH-1) (Enzymatically inactive serine proteinase-like protein SPH-1) (Snake venom serine protease homolog)
AAAITNGLAmKNNEI	5036	V8P0P5	Sal-like protein 3 (Fragment)
HQGVmVGmGQK	2233	A0A670XW03	Actin alpha cardiac muscle 1
HQGVmVGmGQK	13736	A0A6B2F029	Uncharacterized protein
HQGVmVGmGQK	15627	A0A6B2F5D9	Uncharacterized protein
HQGVmVGmGQK	19136	A0A1W7RJS8	Actin, alpha 2, smooth muscle
NCICNDSSCVmSPVLSDQPSK	19749	Q7LZ61	Coagulation factor X-activating enzyme heavy chain (EC 3.4.24.58) (Coagulation factor X-activating enzyme chain alpha) (RVV-X heavy chain) (Russellysin) (Snake venom metalloproteinase) (SVMP)
GSHLLSLHNIAEADFVLK	4965	K9JBU4	p68 beta subunit
VVHSYAIYGCYCGWGGQGR	9491	B3RFI6	Phospholipase A(2) (EC 3.1.1.4)
IRKLCLDYPESLFLPSR	5950	V8P6N0	Baculoviral IAP repeat-containing protein 1 (Fragment)
LQVIGQIK	12936	A0A6B2F3A6	Uncharacterized protein
ETLVSILQEHPDEISDIFR	9987	P67861	Snake venom vascular endothelial growth factor toxin VR-1 (svVEGF) (VEGF-F)
VAANCFHQNKNTYNKEYK	11762	B2YHV1	Phospholipase A(2) (EC 3.1.1.4)
LVSIYGNMPLK	3064	T1DC09	Exostosin-like 2-like protein
GQHLKPAVYTK	18736	P18965	Factor V activator RVV-V gamma (EC 3.4.21.95) (Russel's viper venom FV activator gamma) (RVV-V gamma) (Snake venom serine protease) (SVSP)
TSTYIAPLSLPSSPPR	8216	E5L0E4	Beta-fibrinogenase-like (RVBF) (EC 3.4.21.-) (Snake venom serine protease) (SVSP)
HYCNLmMQR	437	V8N9W9	Angiogenin-2 (Fragment)
LSADILALHQK	2056	Q5NTZ2	Serum albumin
LAIYSYSFQRGNIVCGR	11762	B2YHV1	Phospholipase A(2) (EC 3.1.1.4)
GDKINVLPEAK	17752	A0A2H4Z2X4	DSAIP (Fragment)
DEQSVEFLDNADSLNR	4415	A0A223PK33	Beta-nerve growth factor
GSHLLSLHNIAEADFVLKK	4965	K9JBU4	p68 beta subunit
NMQDLVEDFKNKYEDEINKR	14604	J3SCI4	Keratin, type II cytoskeletal cochleal-like
VAANCFHQNK	11762	B2YHV1	Phospholipase A(2) (EC 3.1.1.4)
PPDSSLYR	17009	K9JDJ1	Factor X activator light chain 2 (RVV-X light chain 2)
MLPTFVR	13208	V8NZD3	Hexokinase (EC 2.7.1.1) (Fragment)
VIPELNGK	1533	A0A670ZFR0	Glyceraldehyde-3-phosphate dehydrogenase (EC 1.2.1.12)
HRSTLLYSQGNMYGYVDSLLTMLAMLLK	243	V8NGB0	General transcription factor 3C polypeptide 3 (Fragment)
NEDEQIRVPR	18736	P18965	Factor V activator RVV-V gamma (EC 3.4.21.95) (Russel's viper venom FV activator gamma) (RVV-V gamma) (Snake venom serine protease) (SVSP)
TSTYIAPLSLPSSPPR	8216	E5L0E4	Beta-fibrinogenase-like (RVBF) (EC 3.4.21.-) (Snake venom serine protease) (SVSP)
GSHLLSLHN	4965	K9JBU4	p68 beta subunit
SVNQALLDLHR	4718	A0A6B2F5K1	Ferritin
LTLSALLDGK	14308	T2HPK5	Voltage-dependent anion-selective channel protein 1
LATALQKLEEAEK	11644	U3FVQ8	Tropomyosin 3 (Tropomyosin 3, gamma)
mSVEADINGLRR	5736	J3RZT5	Keratin, type I cytoskeletal 19
NVmSALCFGSR	18034	A0A670Y1G4	Uncharacterized protein
NVPNEDEQIRVPK	8750	A0A1I9KNP0	Vaa serine proteinase homolog 1 (VaaSPH-1) (Enzymatically inactive serine proteinase-like protein SPH-1) (Snake venom serine protease homolog)
LMIDHNVDNVKSQFNLLLR	11934	A0A1W7RJ97	Apoe protein
GPLICNEQFQGIVAWGR	370	E0Y418	Serine protease VLSP-1 (EC 3.4.21.-) (Snake venom serine protease) (SVSP)
KIPRNEMGPK	17826	V8P095	GAS2-like protein 2 (Fragment)
IGLGNMWK	4878	Q4PRD1	Snaclec coagulation factor X-activating enzyme light chain 1 (C-type lectin-like protein subunit 2) (Coagulation factor X-activating enzyme gamma-chain) (RVV-X light chain 1)
SADTLWGIQK	18343	T1DMN3	L-lactate dehydrogenase (EC 1.1.1.27)
VNPDTVIHVWK	6038	A0A2D4H355	Beta-N-acetylhexosaminidase (EC 3.2.1.52) (Fragment)
LLQYCR	4707	V8P1A0	Chondroitin sulfate proteoglycan 4 (Fragment)
IIQYCR	8305	V8P7Y2	Uncharacterized protein (Fragment)
LIQYCR	11934	A0A1W7RJ97	Apoe protein
TICECDRVAANCFHQN	11762	B2YHV1	Phospholipase A(2) (EC 3.1.1.4)
GSHLLSLHNIAEADFVLKK	4965	K9JBU4	p68 beta subunit
SELAGITITR	17576	D3UW23	Aminopeptidase (EC 3.4.11.-)
GLFIIDDKGILR	6883	A0A6B2F305	Thioredoxin domain-containing protein
SMLEKPSDGR	13028	T1E6J3	Angiotensin-converting enzyme (EC 3.4.-.-)
FCPEADAKNMLQCLKQNK	9157	V8NSK8	Golgi apparatus protein 1 (Fragment)
VAANCFHQNKNTYNKEYK	11762	B2YHV1	Phospholipase A(2) (EC 3.1.1.4)
TVLSANVDHmAQIEGLLDDIDFK	12225	T1DBC3	Hypoxia up-regulated protein 1
ADLEmQIESLKEELAYLK	5736	J3RZT5	Keratin, type I cytoskeletal 19
INIVPYTVCR	10579	E5L0E3	Alpha-fibrinogenase-like (RVAF) (EC 3.4.21.-) (Snake venom serine protease) (SVSP)
AQDATDRCCFVHDCCYGTVNDCNPK	9491	B3RFI6	Phospholipase A(2) (EC 3.1.1.4)
LEISEINR	1442	V8NEX0	IgLON family member 5 (Fragment)
IELEGEKR	11737	V8PIC0	Meckel syndrome type 1 protein (Fragment)
CSGCCTDESMKCTPVGK	9987	P67861	Snake venom vascular endothelial growth factor toxin VR-1 (svVEGF) (VEGF-F)
KYENIEKEDEIPKMCG	2879	Q7LZ61	Coagulation factor X-activating enzyme heavy chain (EC 3.4.24.58) (Coagulation factor X-activating enzyme chain alpha) (RVV-X heavy chain) (Russellysin) (Snake venom metalloproteinase) (SVMP)
SVWNYISYGCYCGWGGQGTPK	11762	B2YHV1	Phospholipase A(2) (EC 3.1.1.4)
GSHLLSLHNIAEADFVLKK	4965	K9JBU4	p68 beta subunit
TNAEIFAFPKE	6579	V8N3A3	B30.2/SPRY domain-containing protein (Fragment)
YIAATDHEPTDARK	17576	D3UW23	Aminopeptidase (EC 3.4.11.-)
VFKEQKTWEAAER	17009	K9JDJ1	Factor X activator light chain 2 (RVV-X light chain 2)
TQmDGMSLLPLLR	8526	A0A2D4IN36	N-acetylglucosamine-6-sulfatase (EC 3.1.6.14) (Glucosamine-6-sulfatase)
DLTDYLmK	2233	A0A670XW03	Actin alpha cardiac muscle 1
DLTDYLmK	8184	A0A0B6VJU7	Beta-actin
DLTDYLmK	13736	A0A6B2F029	Uncharacterized protein
DLTDYLmK	15627	A0A6B2F5D9	Uncharacterized protein
DLTDYLmK	16040	A0A670Z617	Actin gamma 2, smooth muscle
DLTDYLmK	18270	A0A670XW03	Actin alpha cardiac muscle 1
DLTDYLmK	19136	A0A1W7RJS8	Actin, alpha 2, smooth muscle
TMAWDWVR	17576	D3UW23	Aminopeptidase (EC 3.4.11.-)
GDEELDSLIK	1982	A0A6B2F0T0	Histone H2A
GDEELDSLIK	9869	A0A6B2F1Y1	Histone H2A
CYNGDCPIMR	19750	Q7LZ61	Coagulation factor X-activating enzyme heavy chain (EC 3.4.24.58) (Coagulation factor X-activating enzyme chain alpha) (RVV-X heavy chain) (Russellysin) (Snake venom metalloproteinase) (SVMP)
mIVQISENVGKVEFVLKK	10329	A0A0F7ZBT9	Cytochrome b5 reductase 4 (EC 1.6.2.2) (Flavohemoprotein b5/b5R) (cb5/cb5R)
VASLGSGPR	773	V8NAZ8	von Willebrand factor A domain-containing protein 3A (Fragment)
VSRQEFENLCSDLFER	12225	T1DBC3	Hypoxia up-regulated protein 1
SALTCSQTPWVLQR	3042	A0A0K8S2L4	Aminopeptidase (EC 3.4.11.-)
LGGNVVVSLEGKPL	17154	A0A2D4K4B3	ADF-H domain-containing protein (Fragment)
VIYRPLPEQSR	10579	E5L0E3	Alpha-fibrinogenase-like (RVAF) (EC 3.4.21.-) (Snake venom serine protease) (SVSP)
TTALVCDNGSGLVK	2233	A0A670XW03	Actin alpha cardiac muscle 1
TTALVCDNGSGLVK	15627	A0A6B2F5D9	Uncharacterized protein
WDKDIMLIK	8216	E5L0E4	Beta-fibrinogenase-like (RVBF) (EC 3.4.21.-) (Snake venom serine protease) (SVSP)
WDKDIMLIK	8750	A0A1I9KNP0	Vaa serine proteinase homolog 1 (VaaSPH-1) (Enzymatically inactive serine proteinase-like protein SPH-1) (Snake venom serine protease homolog)
WDKDIMLIK	16433	E5L0E3	Alpha-fibrinogenase-like (RVAF) (EC 3.4.21.-) (Snake venom serine protease) (SVSP)
WDKDIMLIK	18982	E0Y420	Serine protease VLSP-3 (EC 3.4.21.-) (Snake venom serine protease) (SVSP)
VFKEQK	17009	K9JDJ1	Factor X activator light chain 2 (RVV-X light chain 2)
LLRDYQELMNVK	19772	V8NYV8	Keratin, type II cytoskeletal 1 (Fragment)
YEYYSISHCTEESEQC	9491	B3RFI6	Phospholipase A(2) (EC 3.1.1.4)
ETLVSILQEHPDEIS	9987	P67861	Snake venom vascular endothelial growth factor toxin VR-1 (svVEGF) (VEGF-F)
IIAEWK	5405	V8PB72	Myosin-7 (Fragment)
IANMMADSGNTWAQTFK	14593	A0A6B7FMQ9	Phospholipase B-like (EC 3.1.1.-)
ARDECDVPEHCTGQSAECPRDQL	19750	Q7LZ61	Coagulation factor X-activating enzyme heavy chain (EC 3.4.24.58) (Coagulation factor X-activating enzyme chain alpha) (RVV-X heavy chain) (Russellysin) (Snake venom metalloproteinase) (SVMP)
QSSLPTKADLSLK	11476	M9NCG3	Glutaminyl cyclase (EC 2.3.2.5) (Glutaminyl-peptide cyclotransferase)
EVQEVLDSR	10295	A0A2D4JAC8	Chromo domain-containing protein (Fragment)
LLLQIDNAR	6723	V8NYU4	Keratin, type I cytoskeletal 18
HDCCYGGVKGCNPK	11762	B2YHV1	Phospholipase A(2) (EC 3.1.1.4)
TLNQLYLEAANR	8825	J3RZ14	Deoxyribonuclease II (EC 3.1.22.1)
WGGQGTPKDATDR	11762	B2YHV1	Phospholipase A(2) (EC 3.1.1.4)
ALEALEK	11180	A0A670Y8B6	Peptidyl-prolyl cis-trans isomerase (EC 5.2.1.8)
ETLVSILQEHPDEISDIFRPSCVAVLR	9987	P67861	Snake venom vascular endothelial growth factor toxin VR-1 (svVEGF) (VEGF-F)
VHDCCYGTVNDCNPK	9491	B3RFI6	Phospholipase A(2) (EC 3.1.1.4)
TATYSYSFENGDIVCGDNDLCLR	9491	B3RFI6	Phospholipase A(2) (EC 3.1.1.4)
HLLSLHNIAEADFVLKK	4965	K9JBU4	p68 beta subunit
VPEHCTGQSAECPR	19750	Q7LZ61	Coagulation factor X-activating enzyme heavy chain (EC 3.4.24.58) (Coagulation factor X-activating enzyme chain alpha) (RVV-X heavy chain) (Russellysin) (Snake venom metalloproteinase) (SVMP)
WDKDImLIK	8216	E5L0E4	Beta-fibrinogenase-like (RVBF) (EC 3.4.21.-) (Snake venom serine protease) (SVSP)
WDKDImLIK	8750	A0A1I9KNP0	Vaa serine proteinase homolog 1 (VaaSPH-1) (Enzymatically inactive serine proteinase-like protein SPH-1) (Snake venom serine protease homolog)
WDKDImLIK	16433	E5L0E3	Alpha-fibrinogenase-like (RVAF) (EC 3.4.21.-) (Snake venom serine protease) (SVSP)
WDKDImLIK	18982	E0Y420	Serine protease VLSP-3 (EC 3.4.21.-) (Snake venom serine protease) (SVSP)
RHVFGESDELIGQK	12882	A0A1W7RCH5	Triosephosphate isomerase (EC 5.3.1.1)
SWKDPQNCCTQTEEAAR	6657	V8NL73	Extracellular matrix protein 1 (Fragment)
VKDFIQKQDEWTR	14593	A0A6B7FMQ9	Phospholipase B-like (EC 3.1.1.-)
DLYANTVLSGGTTMYPGIADR	8184	A0A0B6VJU7	Beta-actin
DLYANTVLSGGTTMYPGIADR	13736	A0A6B2F029	Uncharacterized protein
LNSPVTYNTHIAPFSLPSSPPTVGSVCR	370	E0Y418	Serine protease VLSP-1 (EC 3.4.21.-) (Snake venom serine protease) (SVSP)
RLQDLVDKLQMK	18330	G3LTZ3	Myosin heavy chain fast 1 isoform (Fragment)
SYSFENGDIVCGDNDLCLR	9491	B3RFI6	Phospholipase A(2) (EC 3.1.1.4)
IVVVPIPQAEKIVCASGLEPK	7279	V8NHQ2	Mucin-5AC (Fragment)
VTQTNWESDEPIKK	2586	E9JG68	Metalloproteinase
VTQTNWESDEPIKK	17752	A0A2H4Z2X4	DSAIP (Fragment)
EVVHSYAIYGCYCGWGGQGR	9491	B3RFI6	Phospholipase A(2) (EC 3.1.1.4)
FHIPANVPYVR	13028	T1E6J3	Angiotensin-converting enzyme (EC 3.4.-.-)
VVLAYEPVWAIGTGK	12882	A0A1W7RCH5	Triosephosphate isomerase (EC 5.3.1.1)
NMQDLVEDFKNKYEDEINKR	14604	J3SCI4	Keratin, type II cytoskeletal cochleal-like
EMLIEK	7635	T2HPX7	Uncharacterized protein
MELLEK	14636	V8PB18	N-terminal kinase-like-binding protein 1 (RAB6-interacting golgin) (SCY1-like 1-binding protein 1) (Fragment)
MEILEK	16056	V8N8Y3	Arylacetamide deacetylase-like 3 (Fragment)
TICECDRVAANCFHQNK	11762	B2YHV1	Phospholipase A(2) (EC 3.1.1.4)
GAEAYLTK	2630	A0A670Y9I2	ERCC excision repair 4, endonuclease catalytic subunit
GCNPKLAIYSYSFQR	11762	B2YHV1	Phospholipase A(2) (EC 3.1.1.4)
GSHLLSLHNIAEADFVLKK	4965	K9JBU4	p68 beta subunit
GDIVCGDNDLCLR	9491	B3RFI6	Phospholipase A(2) (EC 3.1.1.4)
VTQTNWESDKPIKK	2879	Q7LZ61	Coagulation factor X-activating enzyme heavy chain (EC 3.4.24.58) (Coagulation factor X-activating enzyme chain alpha) (RVV-X heavy chain) (Russellysin) (Snake venom metalloproteinase) (SVMP)
GSHLLSLHNIAEADFVLK	4965	K9JBU4	p68 beta subunit
AFSVWNYISYGCYCGWGGQGTPK	11762	B2YHV1	Phospholipase A(2) (EC 3.1.1.4)
GSHLLSLHNIAEADFVLKK	4965	K9JBU4	p68 beta subunit
EYNQLLSEMETIYSVAK	13028	T1E6J3	Angiotensin-converting enzyme (EC 3.4.-.-)
GLTIHEANVICR	6095	A0A0B8RY40	Complement factor I
ITDPQTK	14593	A0A6B7FMQ9	Phospholipase B-like (EC 3.1.1.-)
VAANCFHQNKNTYNKEYKFLSSSK	11762	B2YHV1	Phospholipase A(2) (EC 3.1.1.4)
ELLIFLAQYLCNEYQK	13145	J3RYP4	Carboxypeptidase E (EC 3.4.17.10) (Carboxypeptidase H) (Enkephalin convertase) (Prohormone-processing carboxypeptidase)
TATYSYSFENGDIVCGDNDLCLR	9491	B3RFI6	Phospholipase A(2) (EC 3.1.1.4)
LLEAQIATGGIIDPK	3809	A0A0F7ZAW6	Desmoplakin
NGFLDYCmKIPGLADKKADMENLK	1505	V8PDF4	Thrombospondin type-1 domain-containing protein 7B (Fragment)
NGFLDYCMKIPGLADKKADmENLK	1505	V8PDF4	Thrombospondin type-1 domain-containing protein 7B (Fragment)
QLSLVEHLPGPYVK	3240	A0A1W7RI96	Putative serine carboxypeptidase CPVL-like protein
CCFVHDCCYGGVKGCNPKLAIYSYSFQR	11762	B2YHV1	Phospholipase A(2) (EC 3.1.1.4)
IWHHTFYNELR	2233	A0A670XW03	Actin alpha cardiac muscle 1
IWHHTFYNELR	8184	A0A0B6VJU7	Beta-actin
IWHHTFYNELR	13736	A0A6B2F029	Uncharacterized protein
IWHHTFYNELR	15627	A0A6B2F5D9	Uncharacterized protein
EAFQVFDILLNGDK	3240	A0A1W7RI96	Putative serine carboxypeptidase CPVL-like protein
GINAEVEKQLELGK	16478	A0A1W7RHV6	DnaJ subfamily C member 3-like protein
CGWGGQGTPK	11762	B2YHV1	Phospholipase A(2) (EC 3.1.1.4)
YFCYRVFKEQKTWEAAER	17009	K9JDJ1	Factor X activator light chain 2 (RVV-X light chain 2)
NGLDKDIMLIR	18736	P18965	Factor V activator RVV-V gamma (EC 3.4.21.95) (Russel's viper venom FV activator gamma) (RVV-V gamma) (Snake venom serine protease) (SVSP)
CFVHDCCYGGVK	11762	B2YHV1	Phospholipase A(2) (EC 3.1.1.4)
AQDATDRCCFVHDCCYGTVNDCNPK	9491	B3RFI6	Phospholipase A(2) (EC 3.1.1.4)
GTNPPCNYQGSLSTQR	437	V8N9W9	Angiogenin-2 (Fragment)
GSHLLSLHNIAEADFVLK	4965	K9JBU4	p68 beta subunit
GLFDEYGSK	16840	J3S4B1	Endoplasmin (Endoplasmin-like)
AAAICLGQNVNTYDKNYEYYSISHCTEESEQC	9491	B3RFI6	Phospholipase A(2) (EC 3.1.1.4)
TLCGTFLHGPK	1357	T1E687	Cathepsin B (EC 3.4.22.1) (Cathepsin B heavy chain) (Cathepsin B light chain)
VTIAQGGVLPNIQAVLLPK	7053	V8NTL3	Histone H2A (Fragment)
VTIAQGGVLPNIQAVLLPK	12357	V8NSM1	Histone H2A (Fragment)
FLSSKMNT	465	V8PJM1	Protein transport protein sec16 (Fragment)
TICECDRVAANCFHQNKNTYNK	11762	B2YHV1	Phospholipase A(2) (EC 3.1.1.4)
GSHLLSLHNIAEADFVLKK	4965	K9JBU4	p68 beta subunit
LNKPVTYSTHIASLSLPSNPPR	16433	E5L0E3	Alpha-fibrinogenase-like (RVAF) (EC 3.4.21.-) (Snake venom serine protease) (SVSP)
SYSFQR	11762	B2YHV1	Phospholipase A(2) (EC 3.1.1.4)
TKFETEQALR	4218	A0A670ZU85	IF rod domain-containing protein
TKFETEQALR	5736	J3RZT5	Keratin, type I cytoskeletal 19
IYLGVHNLTLR	8216	E5L0E4	Beta-fibrinogenase-like (RVBF) (EC 3.4.21.-) (Snake venom serine protease) (SVSP)
NTYNKEYKFLSSSKCR	11762	B2YHV1	Phospholipase A(2) (EC 3.1.1.4)
TYSYSFENGDIVCGDNDLCLR	9491	B3RFI6	Phospholipase A(2) (EC 3.1.1.4)
VGNEYVTK	13861	A0A670XY62	Myosin-3-like
SFTPWDKDImLIR	370	E0Y418	Serine protease VLSP-1 (EC 3.4.21.-) (Snake venom serine protease) (SVSP)
AAAICLGQNVN	9491	B3RFI6	Phospholipase A(2) (EC 3.1.1.4)
AAAICLGQNVN	9491	B3RFI6	Phospholipase A(2) (EC 3.1.1.4)
IQLVEEELDRAQER	47	U3FYV0	Tropomyosin alpha-4 chain protein 6
IQLVEEELDRAQER	8830	A0A6B2F2A2	Uncharacterized protein
IQLVEEELDRAQER	11644	U3FVQ8	Tropomyosin 3 (Tropomyosin 3, gamma)
LQEHPDEISDIFRPSCVAVLR	9987	P67861	Snake venom vascular endothelial growth factor toxin VR-1 (svVEGF) (VEGF-F)
YSYSFQRGNIVCGR	11762	B2YHV1	Phospholipase A(2) (EC 3.1.1.4)
SYGCYCGWGGQGTPK	11762	B2YHV1	Phospholipase A(2) (EC 3.1.1.4)
DYLPWDAALDNLDYFR	3042	A0A0K8S2L4	Aminopeptidase (EC 3.4.11.-)
TLDLLEVNLVDLVWGSER	6377	A0A0B8RNS9	Xaa-Pro aminopeptidase 2
ISLFGSR	17752	A0A2H4Z2X4	DSAIP (Fragment)
DQLQQNGKPCQNNR	19750	Q7LZ61	Coagulation factor X-activating enzyme heavy chain (EC 3.4.24.58) (Coagulation factor X-activating enzyme chain alpha) (RVV-X heavy chain) (Russellysin) (Snake venom metalloproteinase) (SVMP)
TGSAHEYSSCPDDAIFQSLAR	13145	J3RYP4	Carboxypeptidase E (EC 3.4.17.10) (Carboxypeptidase H) (Enkephalin convertase) (Prohormone-processing carboxypeptidase)
HDDIFAYEK	3374	T2HQ57	Amine oxidase (EC 1.4.3.-)
FHVEEEGKGK	19479	A0A0F7Z4P8	Phosphoglycerate kinase (EC 2.7.2.3)
CCFVHDCCYGTVN	9491	B3RFI6	Phospholipase A(2) (EC 3.1.1.4)
ISLFGSR	17752	A0A2H4Z2X4	DSAIP (Fragment)
TLCAEEVKLQFIAAFCGSQR	6657	V8NL73	Extracellular matrix protein 1 (Fragment)
QGLLSDLIK	2056	Q5NTZ2	Serum albumin
YCVLEK	19761	A0A0K8S112	5'(3')-deoxyribonucleotidase, cytosolic type
SHQSSLAEGMQYMYQDGR	8825	J3RZ14	Deoxyribonuclease II (EC 3.1.22.1)
LKPGAECGN	19750	Q7LZ61	Coagulation factor X-activating enzyme heavy chain (EC 3.4.24.58) (Coagulation factor X-activating enzyme chain alpha) (RVV-X heavy chain) (Russellysin) (Snake venom metalloproteinase) (SVMP)
CSGCCTDESMK	9987	P67861	Snake venom vascular endothelial growth factor toxin VR-1 (svVEGF) (VEGF-F)
FQEPLTFPVYLQK	14487	A0A1W7RGZ6	N-acetylglucosamine-6-sulfatase (EC 3.1.6.14) (Glucosamine-6-sulfatase)
VAANCFHQNK	11762	B2YHV1	Phospholipase A(2) (EC 3.1.1.4)
LIEGNEYIFR	14400	A0A2D4H7U4	Uncharacterized protein (Fragment)
FPNGLDKDIMLIRLR	18736	P18965	Factor V activator RVV-V gamma (EC 3.4.21.95) (Russel's viper venom FV activator gamma) (RVV-V gamma) (Snake venom serine protease) (SVSP)
KHSDSNAFLHLFPESFR	14456	W8EEP5	Hyaluronidase (EC 3.2.1.35) (Fragment)
NIRNEDEQIRVPR	18736	P18965	Factor V activator RVV-V gamma (EC 3.4.21.95) (Russel's viper venom FV activator gamma) (RVV-V gamma) (Snake venom serine protease) (SVSP)
GLDKDImLIR	18736	P18965	Factor V activator RVV-V gamma (EC 3.4.21.95) (Russel's viper venom FV activator gamma) (RVV-V gamma) (Snake venom serine protease) (SVSP)
LAQLSVFR	14514	A0A1W7RFC1	Glia-derived nexin-like protein
SLHNIAEADFVLKK	4965	K9JBU4	p68 beta subunit
GCYCGWGGQGTPK	11762	B2YHV1	Phospholipase A(2) (EC 3.1.1.4)
YLIDKmPQCILNKPLK	17752	A0A2H4Z2X4	DSAIP (Fragment)
WKQGEPEGPKEPR	9985	P67861	Snake venom vascular endothelial growth factor toxin VR-1 (svVEGF) (VEGF-F)
VAANCFHQNKNTYNKEYKFLSSSK	11762	B2YHV1	Phospholipase A(2) (EC 3.1.1.4)
IINEPTAAAIAYGLDKR	6640	J3S4I0	78 kDa glucose-regulated protein (Binding-immunoglobulin protein) (Heat shock protein 70 family protein 5) (Heat shock protein family A member 5) (Immunoglobulin heavy chain-binding protein)
LLLPGELAK	794	A0A670ZKA6	Histone H2B
NIRNEDEQIR	18736	P18965	Factor V activator RVV-V gamma (EC 3.4.21.95) (Russel's viper venom FV activator gamma) (RVV-V gamma) (Snake venom serine protease) (SVSP)
WKQGEPEGPKEPR	9985	P67861	Snake venom vascular endothelial growth factor toxin VR-1 (svVEGF) (VEGF-F)
HWNSYCTTTDTFVR	4415	A0A223PK33	Beta-nerve growth factor
FKPPLPPK	14325	Q4F867	L-amino-acid oxidase (DRS-LAAO) (LAO) (EC 1.4.3.2) (Fragments)
LKPLmVSLDFQK	13133	J3SBR2	Ceramidase (EC 3.5.1.23)
CGWGGQGR	9491	B3RFI6	Phospholipase A(2) (EC 3.1.1.4)
LDCPPDSSLYRYFCYR	17009	K9JDJ1	Factor X activator light chain 2 (RVV-X light chain 2)
NELESYAYSLK	6640	J3S4I0	78 kDa glucose-regulated protein (Binding-immunoglobulin protein) (Heat shock protein 70 family protein 5) (Heat shock protein family A member 5) (Immunoglobulin heavy chain-binding protein)
LSWMTGFSGSEGTGVITLQK	6377	A0A0B8RNS9	Xaa-Pro aminopeptidase 2
TVCECDRAAAICLGQNVNTYDK	9491	B3RFI6	Phospholipase A(2) (EC 3.1.1.4)
TLCAVLERD	18748	A0A670YGX7	BTB domain containing 1
GmVDPGTK	11859	A0A0A1WCZ6	Snake venom metalloproteinase U
FMEHTACECRPR	9985	P67861	Snake venom vascular endothelial growth factor toxin VR-1 (svVEGF) (VEGF-F)
VNYEPQVWHALSDIMMK	17576	D3UW23	Aminopeptidase (EC 3.4.11.-)
AAYGGLPEK	370	E0Y418	Serine protease VLSP-1 (EC 3.4.21.-) (Snake venom serine protease) (SVSP)
YFCLNTKFPNGLDKDImLIR	18736	P18965	Factor V activator RVV-V gamma (EC 3.4.21.95) (Russel's viper venom FV activator gamma) (RVV-V gamma) (Snake venom serine protease) (SVSP)
VFDYNNWIQSIIAG	18736	P18965	Factor V activator RVV-V gamma (EC 3.4.21.95) (Russel's viper venom FV activator gamma) (RVV-V gamma) (Snake venom serine protease) (SVSP)
TLCAGILQGGIDTCK	2265	A0A1I9KNR8	Snake venom serine protease
DCFDQSYLGHVSLLLR	6657	V8NL73	Extracellular matrix protein 1 (Fragment)
GHLVSIESMEEAEFVAK	17009	K9JDJ1	Factor X activator light chain 2 (RVV-X light chain 2)
LKPGAECGNGLCCYQCKIK	19750	Q7LZ61	Coagulation factor X-activating enzyme heavy chain (EC 3.4.24.58) (Coagulation factor X-activating enzyme chain alpha) (RVV-X heavy chain) (Russellysin) (Snake venom metalloproteinase) (SVMP)
KGSHLVSLH	4878	Q4PRD1	Snaclec coagulation factor X-activating enzyme light chain 1 (C-type lectin-like protein subunit 2) (Coagulation factor X-activating enzyme gamma-chain) (RVV-X light chain 1)
FLKDQGIYAmS	3008	V8P1E9	Amiloride-sensitive sodium channel subunit beta
FLKDCPTGHLT	5165	A0A2D4P2R7	Calglandulin
VGIKPGSTYYQLTAIK	12936	A0A6B2F3A6	Uncharacterized protein
ETLVSILQEHPDEISDIFRPSCVAVLR	9987	P67861	Snake venom vascular endothelial growth factor toxin VR-1 (svVEGF) (VEGF-F)
AVPLSLSNK	1217	A0A2D4P565	Uncharacterized protein
LMQFLYNELHHTYGSLPSR	15791	A0A6B2F9V3	Uncharacterized protein
FTAEAETDLKEPLKELGIR	14514	A0A1W7RFC1	Glia-derived nexin-like protein
QVVDSAYEVIK	18343	T1DMN3	L-lactate dehydrogenase (EC 1.1.1.27)
KEYKFLSSSK	11762	B2YHV1	Phospholipase A(2) (EC 3.1.1.4)
WDKDIMLIKLDRPVK	8216	E5L0E4	Beta-fibrinogenase-like (RVBF) (EC 3.4.21.-) (Snake venom serine protease) (SVSP)
AQDATDRCCFVHDCCYGTVNDCNPK	9491	B3RFI6	Phospholipase A(2) (EC 3.1.1.4)
FLSSSKCR	11762	B2YHV1	Phospholipase A(2) (EC 3.1.1.4)
FCMEHPNNGHLVSIESMEEAEFVAK	17009	K9JDJ1	Factor X activator light chain 2 (RVV-X light chain 2)
AGFIDDAFALAR	17576	D3UW23	Aminopeptidase (EC 3.4.11.-)
SFGSGSER	8158	B1A4R4	Phospholipase A2 inhibitor clone 09 (alpha-PLI)
LETHVWIGLR	15452	A0A1I9KNP6	C-type lectin snaclec-1
VFPSIVGRPR	2233	A0A670XW03	Actin alpha cardiac muscle 1
VFPSIVGRPR	8184	A0A0B6VJU7	Beta-actin
VFPSIVGRPR	13736	A0A6B2F029	Uncharacterized protein
VFPSIVGRPR	15627	A0A6B2F5D9	Uncharacterized protein
VFPSIVGRPR	19136	A0A1W7RJS8	Actin, alpha 2, smooth muscle
VFDALQK	9660	A0A0F7ZBN7	Protein prune homolog
CCFVHDCCYGTVN	9491	B3RFI6	Phospholipase A(2) (EC 3.1.1.4)
FYCAGTLINQEWVLTAAR	9989	A0A1I9KNP0	Vaa serine proteinase homolog 1 (VaaSPH-1) (Enzymatically inactive serine proteinase-like protein SPH-1) (Snake venom serine protease homolog)
LLEGEECR	9340	V8NYV8	Keratin, type II cytoskeletal 1 (Fragment)
LLEGEECR	19772	V8NYV8	Keratin, type II cytoskeletal 1 (Fragment)
FCTEQHKGSHLLSLHNIAEADFVLKK	4965	K9JBU4	p68 beta subunit
QSPSYGR	9584	V8NHR1	Keratin-associated protein 16-7 (Fragment)
LTQGSQCADEECCDQCK	17752	A0A2H4Z2X4	DSAIP (Fragment)
ARDECDVPEHCTGQSAECPRDQLQ	19750	Q7LZ61	Coagulation factor X-activating enzyme heavy chain (EC 3.4.24.58) (Coagulation factor X-activating enzyme chain alpha) (RVV-X heavy chain) (Russellysin) (Snake venom metalloproteinase) (SVMP)
NKYETEINITK	3809	A0A0F7ZAW6	Desmoplakin
LSVEEVEAGLKGL	14334	A0A0F7Z358	Eukaryotic translation initiation factor 4E transporter
LSLPSDPSPLI	14399	A0A2D4H7U4	Uncharacterized protein (Fragment)
AALFTDSR	6377	A0A0B8RNS9	Xaa-Pro aminopeptidase 2
RPLPEQSR	10579	E5L0E3	Alpha-fibrinogenase-like (RVAF) (EC 3.4.21.-) (Snake venom serine protease) (SVSP)
NVEFTSNSVEKELLK	14690	A0A1W7RFB7	Mesencephalic astrocyte-derived neurotrophic factor
TLDLFGKWK	17752	A0A2H4Z2X4	DSAIP (Fragment)
SSFSFSSLIQSVTQR	3042	A0A0K8S2L4	Aminopeptidase (EC 3.4.11.-)
GCNPKLAIYSYSFQR	11762	B2YHV1	Phospholipase A(2) (EC 3.1.1.4)
LGAFSVWNYISYGCYCGWGGQGTPK	11762	B2YHV1	Phospholipase A(2) (EC 3.1.1.4)
CGQHLKPAVYTK	18736	P18965	Factor V activator RVV-V gamma (EC 3.4.21.95) (Russel's viper venom FV activator gamma) (RVV-V gamma) (Snake venom serine protease) (SVSP)
EGYCYKVFNER	15452	A0A1I9KNP6	C-type lectin snaclec-1
TLLAVGGGNFNNQK	18871	A0A0B8RYL5	Acidic mammalian chitinase-like isoform 1
ILFSEDYSETHYYPDGR	2878	K9JAW0	Factor X activator heavy chain
LMIDHNVDNVKSQFNLLLR	11934	A0A1W7RJ97	Apoe protein
TYQVPMLAQLSVFR	14514	A0A1W7RFC1	Glia-derived nexin-like protein
IGSCLGDSGGPLICNGQIQGIVSWGSDPCVNR	10579	E5L0E3	Alpha-fibrinogenase-like (RVAF) (EC 3.4.21.-) (Snake venom serine protease) (SVSP)
DQLQQGKHAEmE	16334	A0A0F7ZBB4	Dystonin isoform X3
DQLQQNGKPCQN	19750	Q7LZ61	Coagulation factor X-activating enzyme heavy chain (EC 3.4.24.58) (Coagulation factor X-activating enzyme chain alpha) (RVV-X heavy chain) (Russellysin) (Snake venom metalloproteinase) (SVMP)
LIFFDGEEAFVR	11476	M9NCG3	Glutaminyl cyclase (EC 2.3.2.5) (Glutaminyl-peptide cyclotransferase)
SPVTYNTHIAPF	370	E0Y418	Serine protease VLSP-1 (EC 3.4.21.-) (Snake venom serine protease) (SVSP)
LLPFTYSGK	7132	A0A2D4KAL0	Uncharacterized protein
TVAGNEVVSVLK	17110	A0A670ZH24	Alkaline phosphatase (EC 3.1.3.1)
YFCLNTK	18736	P18965	Factor V activator RVV-V gamma (EC 3.4.21.95) (Russel's viper venom FV activator gamma) (RVV-V gamma) (Snake venom serine protease) (SVSP)
CCFVHDCCYGTVNDCNPK	9491	B3RFI6	Phospholipase A(2) (EC 3.1.1.4)
VFVGATDSAVPCAMMLELAR	11476	M9NCG3	Glutaminyl cyclase (EC 2.3.2.5) (Glutaminyl-peptide cyclotransferase)
LASYIVGATGGV	14409	V8P147	4-hydroxy-2-oxoglutarate aldolase, mitochondrial (EC 4.1.3.16) (Dihydrodipicolinate synthase-like) (Probable 2-keto-4-hydroxyglutarate aldolase) (Fragment)
GDQYTGKCPEIEMSR	16116	A3QVN3	Hyaluronidase-1 (Hy-1) (EC 3.2.1.35) (Hyaluronoglucosaminidase-1) (Venom spreading factor)
GILQGGVDSCK	8750	A0A1I9KNP0	Vaa serine proteinase homolog 1 (VaaSPH-1) (Enzymatically inactive serine proteinase-like protein SPH-1) (Snake venom serine protease homolog)
TAGTVCR	19750	Q7LZ61	Coagulation factor X-activating enzyme heavy chain (EC 3.4.24.58) (Coagulation factor X-activating enzyme chain alpha) (RVV-X heavy chain) (Russellysin) (Snake venom metalloproteinase) (SVMP)
CCFVHDCCYGTVNDCNPK	9491	B3RFI6	Phospholipase A(2) (EC 3.1.1.4)
INTACVCVISR	4415	A0A223PK33	Beta-nerve growth factor
GYCYNGDCPIMR	19750	Q7LZ61	Coagulation factor X-activating enzyme heavy chain (EC 3.4.24.58) (Coagulation factor X-activating enzyme chain alpha) (RVV-X heavy chain) (Russellysin) (Snake venom metalloproteinase) (SVMP)
CLNTKFPNGLDKDIMLIR	18736	P18965	Factor V activator RVV-V gamma (EC 3.4.21.95) (Russel's viper venom FV activator gamma) (RVV-V gamma) (Snake venom serine protease) (SVSP)
QNITQLRSRYELIIR	16021	V8PFB1	Protocadherin Fat 1 (Fragment)
RYREASPLSSNKLILR	16283	A0A670YAP2	Zinc finger protein 711
VTGGVCLVSSGLCVLLLR	17746	V8NQ18	Double C2-like domain-containing protein beta (Fragment)
WKQGEPEGPKEPR	9985	P67861	Snake venom vascular endothelial growth factor toxin VR-1 (svVEGF) (VEGF-F)
YLDFVR	16847	V8P336	Leucine-rich repeat and IQ domain-containing protein 1 (Fragment)
LKPGAECGN	19750	Q7LZ61	Coagulation factor X-activating enzyme heavy chain (EC 3.4.24.58) (Coagulation factor X-activating enzyme chain alpha) (RVV-X heavy chain) (Russellysin) (Snake venom metalloproteinase) (SVMP)
NTYNKEYK	11762	B2YHV1	Phospholipase A(2) (EC 3.1.1.4)
VVDAVEYVLNKVNEK	18915	Q5KQS2	Antihemorrhagic factor cHLP-B (Chinese mamushi HSF-like protein B)
LANYLEK	9745	A0A670ZJ33	IF rod domain-containing protein
GDGFCGGTILSPmYVLTAAH	16720	A0A081DUB0	Snake venom serine protease (EC 3.4.21.6)
ISSFQKSDR	7975	V8PE62	Uncharacterized protein (Fragment)
TKFPNGLDKDIMLIR	18736	P18965	Factor V activator RVV-V gamma (EC 3.4.21.95) (Russel's viper venom FV activator gamma) (RVV-V gamma) (Snake venom serine protease) (SVSP)
FCKQEFSTK	6657	V8NL73	Extracellular matrix protein 1 (Fragment)
NCICNDSSCVmSPVLSDQPSK	19749	Q7LZ61	Coagulation factor X-activating enzyme heavy chain (EC 3.4.24.58) (Coagulation factor X-activating enzyme chain alpha) (RVV-X heavy chain) (Russellysin) (Snake venom metalloproteinase) (SVMP)
SPDIQVILVEEVIK	4112	T2HS20	Peptidase S1 domain-containing protein
FVHDCCYGTVNDCNPK	9491	B3RFI6	Phospholipase A(2) (EC 3.1.1.4)
EAFTVIDQNR	4290	V8PB99	Calglandulin (Fragment)
AAAICLGQN	9491	B3RFI6	Phospholipase A(2) (EC 3.1.1.4)
FYYNPASN	6337	A8Y7N9	Kunitz-type serine protease inhibitor C6 (BPTI-6) (Trypsin inhibitor 6) (Trypsin inhibitor C6)
LDIDSPPITAR	17950	A0A670Z7L2	Pyruvate kinase (EC 2.7.1.40)
CGWGGQGRAQDATDR	9491	B3RFI6	Phospholipase A(2) (EC 3.1.1.4)
ETYLGDLYSVQWMEDSDVEDLKK	19466	A0A1W7RG97	Asparaginyl endopeptidase (EC 3.4.22.34) (Legumain) (Protease, cysteine 1)
CGVTQTNWESDKPIKK	2879	Q7LZ61	Coagulation factor X-activating enzyme heavy chain (EC 3.4.24.58) (Coagulation factor X-activating enzyme chain alpha) (RVV-X heavy chain) (Russellysin) (Snake venom metalloproteinase) (SVMP)
AAAICLGQNVNTYDK	9491	B3RFI6	Phospholipase A(2) (EC 3.1.1.4)
YISYGCYCGWGGQGTPK	11762	B2YHV1	Phospholipase A(2) (EC 3.1.1.4)
FCMEHPNNGHLVSIESmEEAEFVAK	17009	K9JDJ1	Factor X activator light chain 2 (RVV-X light chain 2)
VNKDHVGFYR	17576	D3UW23	Aminopeptidase (EC 3.4.11.-)
GHLVSIESMEEAEFVAK	17009	K9JDJ1	Factor X activator light chain 2 (RVV-X light chain 2)
TIDQEILEK	8526	A0A2D4IN36	N-acetylglucosamine-6-sulfatase (EC 3.1.6.14) (Glucosamine-6-sulfatase)
ETLVSILQEHPD	9987	P67861	Snake venom vascular endothelial growth factor toxin VR-1 (svVEGF) (VEGF-F)
VVLEQQK	13010	V8NGU6	Signal recognition particle receptor subunit beta
SYSFENGDIVCGDNDLCLR	9491	B3RFI6	Phospholipase A(2) (EC 3.1.1.4)
DGLITDTIAEVDLYTDDVR	11934	A0A1W7RJ97	Apoe protein
FCTTGPCCR	15640	A0A2H4Z2Y1	Disintegrin
AAAICLGQNVNTYDKNY	9491	B3RFI6	Phospholipase A(2) (EC 3.1.1.4)
TSTYIAPLSLPSSPPRVGSVCR	8216	E5L0E4	Beta-fibrinogenase-like (RVBF) (EC 3.4.21.-) (Snake venom serine protease) (SVSP)
ARDECDVPEHCTGQ	19750	Q7LZ61	Coagulation factor X-activating enzyme heavy chain (EC 3.4.24.58) (Coagulation factor X-activating enzyme chain alpha) (RVV-X heavy chain) (Russellysin) (Snake venom metalloproteinase) (SVMP)
WTLIAPMHEQ	6165	V8NSQ5	Kelch-like protein 10 (Fragment)
VFKEQKTWEAAER	17009	K9JDJ1	Factor X activator light chain 2 (RVV-X light chain 2)
LLLQIDNAR	6723	V8NYU4	Keratin, type I cytoskeletal 18
LLLPGELAK	794	A0A670ZKA6	Histone H2B
ENFmCQCYQGWK	14456	W8EEP5	Hyaluronidase (EC 3.2.1.35) (Fragment)
GDSTEFAEYIADYR	1783	Q6T7B7	C-type lectin 1 (CTL)
VTLDLFGKWKASDLLNHR	17752	A0A2H4Z2X4	DSAIP (Fragment)
DLHSGLIGTLVVCR	3421	V8NGJ6	Hephaestin-like protein 1
QDIAFAYQR	701	A0A670ZQ21	Annexin
LLLQIDNAR	6723	V8NYU4	Keratin, type I cytoskeletal 18
GYCYNGDCPImR	19750	Q7LZ61	Coagulation factor X-activating enzyme heavy chain (EC 3.4.24.58) (Coagulation factor X-activating enzyme chain alpha) (RVV-X heavy chain) (Russellysin) (Snake venom metalloproteinase) (SVMP)
IYSYSFQRGNIVCGR	11762	B2YHV1	Phospholipase A(2) (EC 3.1.1.4)
LSAYIVPNTDAHLSEYVAER	6377	A0A0B8RNS9	Xaa-Pro aminopeptidase 2
LSSSKCR	11762	B2YHV1	Phospholipase A(2) (EC 3.1.1.4)
TICECDR	11762	B2YHV1	Phospholipase A(2) (EC 3.1.1.4)
LQFIAAFCGSQR	6657	V8NL73	Extracellular matrix protein 1 (Fragment)
GSHLLSLHNIAEADFVLK	4965	K9JBU4	p68 beta subunit
LEEAEKAADESER	47	U3FYV0	Tropomyosin alpha-4 chain protein 6
LEEAEKAADESER	11644	U3FVQ8	Tropomyosin 3 (Tropomyosin 3, gamma)
VAVLGASGGIGQPLSLLLK	19469	V8NTY1	Malate dehydrogenase (EC 1.1.1.37) (Fragment)
HWNSYCTTTDTFVR	4415	A0A223PK33	Beta-nerve growth factor
NHDNAYLLTGINF	17752	A0A2H4Z2X4	DSAIP (Fragment)
HIHYTDSTGK	2679	A0A0A1WC79	Dipeptidylpeptidase 4
GSHLLSLHNIAEADFVLKK	4965	K9JBU4	p68 beta subunit
IMGWGSITSPK	16433	E5L0E3	Alpha-fibrinogenase-like (RVAF) (EC 3.4.21.-) (Snake venom serine protease) (SVSP)
GYCYNGDCPImR	19750	Q7LZ61	Coagulation factor X-activating enzyme heavy chain (EC 3.4.24.58) (Coagulation factor X-activating enzyme chain alpha) (RVV-X heavy chain) (Russellysin) (Snake venom metalloproteinase) (SVMP)
TVCECDRAAAICLG	9491	B3RFI6	Phospholipase A(2) (EC 3.1.1.4)
AQDATDRCCFVHDCCYGTVNDCNPK	9491	B3RFI6	Phospholipase A(2) (EC 3.1.1.4)
GHLVSIESMEEAEFVAK	17009	K9JDJ1	Factor X activator light chain 2 (RVV-X light chain 2)
FLSSSKCR	11762	B2YHV1	Phospholipase A(2) (EC 3.1.1.4)
GNVGLVHYLVSVR	19588	A0A670Y3C4	Beta-glucuronidase (EC 3.2.1.31)
RARDECDVPEHCTGQSAECPR	19750	Q7LZ61	Coagulation factor X-activating enzyme heavy chain (EC 3.4.24.58) (Coagulation factor X-activating enzyme chain alpha) (RVV-X heavy chain) (Russellysin) (Snake venom metalloproteinase) (SVMP)
KTAGTVCRR	19750	Q7LZ61	Coagulation factor X-activating enzyme heavy chain (EC 3.4.24.58) (Coagulation factor X-activating enzyme chain alpha) (RVV-X heavy chain) (Russellysin) (Snake venom metalloproteinase) (SVMP)
EIVNILNVIYR	17752	A0A2H4Z2X4	DSAIP (Fragment)
LISENLEYPATWIGLGNMWK	4878	Q4PRD1	Snaclec coagulation factor X-activating enzyme light chain 1 (C-type lectin-like protein subunit 2) (Coagulation factor X-activating enzyme gamma-chain) (RVV-X light chain 1)
GLCCYQCK	19750	Q7LZ61	Coagulation factor X-activating enzyme heavy chain (EC 3.4.24.58) (Coagulation factor X-activating enzyme chain alpha) (RVV-X heavy chain) (Russellysin) (Snake venom metalloproteinase) (SVMP)
SFQIKDVLDK	14593	A0A6B7FMQ9	Phospholipase B-like (EC 3.1.1.-)
ITEmPQLR	17576	D3UW23	Aminopeptidase (EC 3.4.11.-)
YPGSPGSYAVR	11476	M9NCG3	Glutaminyl cyclase (EC 2.3.2.5) (Glutaminyl-peptide cyclotransferase)
GFFDPNTEENLTYLQLK	3809	A0A0F7ZAW6	Desmoplakin
GQVITIGNER	2233	A0A670XW03	Actin alpha cardiac muscle 1
GQVITIGNER	8184	A0A0B6VJU7	Beta-actin
GQVITIGNER	13736	A0A6B2F029	Uncharacterized protein
GQVITIGNER	15627	A0A6B2F5D9	Uncharacterized protein
GQVITIGNER	18270	A0A670XW03	Actin alpha cardiac muscle 1
GQVITIGNER	19136	A0A1W7RJS8	Actin, alpha 2, smooth muscle
GQVITIGNER	19480	A0A2D4M9Y4	Uncharacterized protein
VIIEESALDYR	9157	V8NSK8	Golgi apparatus protein 1 (Fragment)
TATYSYSFENGDIVCGDNDLCLR	9491	B3RFI6	Phospholipase A(2) (EC 3.1.1.4)
WLILNR	12602	A0A081DUA7	Complement C3a
VAANCFHQNKNTYNKEYKFLSSSK	11762	B2YHV1	Phospholipase A(2) (EC 3.1.1.4)
LNKPVTYSTHIASLSLPSNPPR	16433	E5L0E3	Alpha-fibrinogenase-like (RVAF) (EC 3.4.21.-) (Snake venom serine protease) (SVSP)
HQGVMVGMGQKDSYVGDEAQSK	2233	A0A670XW03	Actin alpha cardiac muscle 1
HQGVMVGMGQKDSYVGDEAQSK	13736	A0A6B2F029	Uncharacterized protein
HQGVMVGMGQKDSYVGDEAQSK	15627	A0A6B2F5D9	Uncharacterized protein
HQGVMVGMGQKDSYVGDEAQSK	19136	A0A1W7RJS8	Actin, alpha 2, smooth muscle
IQQNAEKVTVTYQTTQK	14325	Q4F867	L-amino-acid oxidase (DRS-LAAO) (LAO) (EC 1.4.3.2) (Fragments)
AAAICLGQNVNTYDKNYEYYSISHCTEESEQC	9491	B3RFI6	Phospholipase A(2) (EC 3.1.1.4)
LENEIETYR	10324	A0A670ZJK0	Keratin 12
LENEIETYR	10324	A0A670ZJK0	Keratin 12
ITEmPQLR	17576	D3UW23	Aminopeptidase (EC 3.4.11.-)
AIAELGIYPAVDPLDSTSR	18299	A0A0B8RSH4	ATP synthase subunit beta (EC 7.1.2.2)
IFGGEIK	16955	J3S0G9	Protein disulfide-isomerase (EC 5.3.4.1)
FPPEETLK	13145	J3RYP4	Carboxypeptidase E (EC 3.4.17.10) (Carboxypeptidase H) (Enkephalin convertase) (Prohormone-processing carboxypeptidase)
YEYYSISHCTEESEQC	9491	B3RFI6	Phospholipase A(2) (EC 3.1.1.4)
VAPEEHPVLLTEAPLNPK	8184	A0A0B6VJU7	Beta-actin
VAPEEHPVLLTEAPLNPK	13736	A0A6B2F029	Uncharacterized protein
VAPEEHPVLLTEAPLNPK	18270	A0A670XW03	Actin alpha cardiac muscle 1
CYGTVNDCNPK	9491	B3RFI6	Phospholipase A(2) (EC 3.1.1.4)
NQDCLSDWSFY	15452	A0A1I9KNP6	C-type lectin snaclec-1
EYSIVIEK	13936	T1E6S0	Dolichyl-diphosphooligosaccharide--protein glycosyltransferase 48 kDa subunit (Oligosaccharyl transferase 48 kDa subunit)
LIPDFYIFK	3042	A0A0K8S2L4	Aminopeptidase (EC 3.4.11.-)
TLNNKFASFIDK	18426	A0A2D4GJ26	IF rod domain-containing protein (Fragment)
TLNNKFASFIDK	18478	A0A2D4MNJ7	IF rod domain-containing protein
TLNNKFASFIDK	19772	V8NYV8	Keratin, type II cytoskeletal 1 (Fragment)
NYEYYSISHCTEESEQC	9491	B3RFI6	Phospholipase A(2) (EC 3.1.1.4)
EYITGGSWRTESSFNYIPSHK	1182	V8NFY4	Myelin-associated glycoprotein (Fragment)
EYLTCGLAQVCNHAVVSRPER	13010	V8NGU6	Signal recognition particle receptor subunit beta
TICECDRVAAN	11762	B2YHV1	Phospholipase A(2) (EC 3.1.1.4)
TLPFYLR	16752	A0A081DUA7	Complement C3a
FPDLHGGTSEAAGRR	3397	0	0
SDLLNHR	17752	A0A2H4Z2X4	DSAIP (Fragment)
VAANCFHQNKNTYNK	11762	B2YHV1	Phospholipase A(2) (EC 3.1.1.4)
NQASWR	4415	A0A223PK33	Beta-nerve growth factor
GYCYNGDCPIMR	19750	Q7LZ61	Coagulation factor X-activating enzyme heavy chain (EC 3.4.24.58) (Coagulation factor X-activating enzyme chain alpha) (RVV-X heavy chain) (Russellysin) (Snake venom metalloproteinase) (SVMP)
GNIVCGRNNGCLR	11762	B2YHV1	Phospholipase A(2) (EC 3.1.1.4)
FEFAGDLVLPK	1357	T1E687	Cathepsin B (EC 3.4.22.1) (Cathepsin B heavy chain) (Cathepsin B light chain)
AQDATDRCCFVHDCCYGTVNDCNPK	9491	B3RFI6	Phospholipase A(2) (EC 3.1.1.4)
LDKDIMLIR	18736	P18965	Factor V activator RVV-V gamma (EC 3.4.21.95) (Russel's viper venom FV activator gamma) (RVV-V gamma) (Snake venom serine protease) (SVSP)
THIAPFSLPSSPPTVGSVCR	370	E0Y418	Serine protease VLSP-1 (EC 3.4.21.-) (Snake venom serine protease) (SVSP)
TTTDTFVR	4415	A0A223PK33	Beta-nerve growth factor
AQDATDRCCFVHDCCYGTVNDCNPK	9491	B3RFI6	Phospholipase A(2) (EC 3.1.1.4)
LEISEINR	1442	V8NEX0	IgLON family member 5 (Fragment)
MSVEADINGLRR	5736	J3RZT5	Keratin, type I cytoskeletal 19
AAAICLGQNVNTYDKNY	9491	B3RFI6	Phospholipase A(2) (EC 3.1.1.4)
NQASWR	4415	A0A223PK33	Beta-nerve growth factor
GVDEVTIVNLLTNR	701	A0A670ZQ21	Annexin
CCFVHDCCYGTVNDCNPK	9491	B3RFI6	Phospholipase A(2) (EC 3.1.1.4)
FYCAGTLINQEWVLTAAR	9989	A0A1I9KNP0	Vaa serine proteinase homolog 1 (VaaSPH-1) (Enzymatically inactive serine proteinase-like protein SPH-1) (Snake venom serine protease homolog)
LAIYSYSFQR	11762	B2YHV1	Phospholipase A(2) (EC 3.1.1.4)
AVDCVGILK	12511	V8P0X2	Nuclear factor of activated T-cells 5 (Fragment)
LAKKQYEKAAK	16116	A3QVN3	Hyaluronidase-1 (Hy-1) (EC 3.2.1.35) (Hyaluronoglucosaminidase-1) (Venom spreading factor)
FCMEHPNNGHLVSIESMEEAEFVAK	17009	K9JDJ1	Factor X activator light chain 2 (RVV-X light chain 2)
SYSFQR	11762	B2YHV1	Phospholipase A(2) (EC 3.1.1.4)
GSHLLSLHNIAEADFVLK	4965	K9JBU4	p68 beta subunit
RARDECDVPEHCTGQSAECPR	19750	Q7LZ61	Coagulation factor X-activating enzyme heavy chain (EC 3.4.24.58) (Coagulation factor X-activating enzyme chain alpha) (RVV-X heavy chain) (Russellysin) (Snake venom metalloproteinase) (SVMP)
TFSNIISTLNPLAK	11476	M9NCG3	Glutaminyl cyclase (EC 2.3.2.5) (Glutaminyl-peptide cyclotransferase)
SFEYVDESELGNTECFLK	15298	A0A670XTL7	Uncharacterized protein
CCFVHDCCYGTVNDCNPK	9491	B3RFI6	Phospholipase A(2) (EC 3.1.1.4)
ALDVKLDPALQDK	9157	V8NSK8	Golgi apparatus protein 1 (Fragment)
APFRADQWMLYECESPWAGGSR	18228	A0A670ZSP1	Acyl-CoA thioesterase 8
FCMEHPNNGHLVSIESMEEAEFVAK	17009	K9JDJ1	Factor X activator light chain 2 (RVV-X light chain 2)
WTDGSAVSYENVVYNTR	15452	A0A1I9KNP6	C-type lectin snaclec-1
LLAAGQLADALSHF	16478	A0A1W7RHV6	DnaJ subfamily C member 3-like protein
NVPNEDEQIRVPKEK	8750	A0A1I9KNP0	Vaa serine proteinase homolog 1 (VaaSPH-1) (Enzymatically inactive serine proteinase-like protein SPH-1) (Snake venom serine protease homolog)
IGSCLGDSGGPLICNGQIQGIVSWGSDPCVNR	10579	E5L0E3	Alpha-fibrinogenase-like (RVAF) (EC 3.4.21.-) (Snake venom serine protease) (SVSP)
LETHVWIGLR	15452	A0A1I9KNP6	C-type lectin snaclec-1
VCAAALGETCYR	14806	V8PE21	Endothelial cell-specific molecule 1 (Fragment)
DIFTIR	15512	A0A2D4MXI4	Aspartate carbamoyltransferase (EC 2.1.3.2) (Fragment)
LEQQVDDLEGSLEQEK	13861	A0A670XY62	Myosin-3-like
IMGWGSITSPK	16433	E5L0E3	Alpha-fibrinogenase-like (RVAF) (EC 3.4.21.-) (Snake venom serine protease) (SVSP)
TVAGMDGVK	14806	V8PE21	Endothelial cell-specific molecule 1 (Fragment)
KFWEDDGIQGGK	3374	T2HQ57	Amine oxidase (EC 1.4.3.-)
LATALQKLEEAEKAADESER	11644	U3FVQ8	Tropomyosin 3 (Tropomyosin 3, gamma)
LADDFmGSTWQEK	6377	A0A0B8RNS9	Xaa-Pro aminopeptidase 2
QDIAFAYQR	701	A0A670ZQ21	Annexin
LVSIYGNMPLK	3064	T1DC09	Exostosin-like 2-like protein
VEDYDQIGSSLR	6377	A0A0B8RNS9	Xaa-Pro aminopeptidase 2
SEAFSYLYDGLDLK	481	V8NJW7	FERM, RhoGEF and pleckstrin domain-containing protein 1
NVNNmVCSTPLDLK	5541	A0A670YJB4	Toll like receptor 4
AAAICLGQNVNTYDKNYEYYSISHCTEESEQC	9491	B3RFI6	Phospholipase A(2) (EC 3.1.1.4)
AGNMADDVTAQIR	11934	A0A1W7RJ97	Apoe protein
LKPAGTTCWR	15640	A0A2H4Z2Y1	Disintegrin
TATYSYSFENGDIVCGDNDLCLR	9491	B3RFI6	Phospholipase A(2) (EC 3.1.1.4)
ETLVSILQEHPDEISDIFRPSCVAVLR	9987	P67861	Snake venom vascular endothelial growth factor toxin VR-1 (svVEGF) (VEGF-F)
ADLEmQIESLKEELAYLKK	5736	J3RZT5	Keratin, type I cytoskeletal 19
LGIQDVVmFETNDLVLKK	3035	V8NIU9	Calponin-homology (CH) domain-containing protein (Fragment)
TTATDMR	4415	A0A223PK33	Beta-nerve growth factor
CCFVHDCCYGTVNDCNPK	9491	B3RFI6	Phospholipase A(2) (EC 3.1.1.4)
DCSWGFGNR	3907	V8P426	Digestive cysteine proteinase 2 (Fragment)
TATYSYSFENGDIVCGDNDLCLR	9491	B3RFI6	Phospholipase A(2) (EC 3.1.1.4)
SYAIYGCYCGWGGQGR	9491	B3RFI6	Phospholipase A(2) (EC 3.1.1.4)
TSTHIAPLSLPSSPPSVGSVCR	8750	A0A1I9KNP0	Vaa serine proteinase homolog 1 (VaaSPH-1) (Enzymatically inactive serine proteinase-like protein SPH-1) (Snake venom serine protease homolog)
SYSFENGDIVCGDNDLCLR	9491	B3RFI6	Phospholipase A(2) (EC 3.1.1.4)
WSPSDSLYGSR	11476	M9NCG3	Glutaminyl cyclase (EC 2.3.2.5) (Glutaminyl-peptide cyclotransferase)
ENIEKEDEIPKMCG	2879	Q7LZ61	Coagulation factor X-activating enzyme heavy chain (EC 3.4.24.58) (Coagulation factor X-activating enzyme chain alpha) (RVV-X heavy chain) (Russellysin) (Snake venom metalloproteinase) (SVMP)
VAANCFHQNKNTYNKEYKFLSSSK	11762	B2YHV1	Phospholipase A(2) (EC 3.1.1.4)
HGTCAAELEDLNSEK	12936	A0A6B2F3A6	Uncharacterized protein
IYEIVNILNVIYR	17752	A0A2H4Z2X4	DSAIP (Fragment)
SYSFENGDIVCGDNDLCLR	9491	B3RFI6	Phospholipase A(2) (EC 3.1.1.4)
QAEYALDAAVK	10654	T1E6L9	Aminopeptidase (EC 3.4.11.-)
DCFDQSYLGHVSLLLR	6657	V8NL73	Extracellular matrix protein 1 (Fragment)
VSRQEFENLCSDLFER	12225	T1DBC3	Hypoxia up-regulated protein 1
mTNKYGRTPLHLAAN	15398	A0A0F7ZCA9	Non-specific serine/threonine protein kinase (EC 2.7.11.1)
LGSATNAILNmVNIAAN	19144	A0A670XVY5	SUN domain containing ossification factor
mFFWLFVI	3475	V8NS98	Putative G-protein coupled receptor 63 (Fragment)
TSTHIAPLSLPSSPPSVGSVCR	8750	A0A1I9KNP0	Vaa serine proteinase homolog 1 (VaaSPH-1) (Enzymatically inactive serine proteinase-like protein SPH-1) (Snake venom serine protease homolog)
ANQIDMYEVALGSYQLK	4112	T2HS20	Peptidase S1 domain-containing protein
ETLVSILQEHPDEISDIFRPSCVAVLR	9987	P67861	Snake venom vascular endothelial growth factor toxin VR-1 (svVEGF) (VEGF-F)
QGEPEGPKEPR	9985	P67861	Snake venom vascular endothelial growth factor toxin VR-1 (svVEGF) (VEGF-F)
SPAVCGNYLVELGEDCDCGSPSVCQNPCCNAATCK	17752	A0A2H4Z2X4	DSAIP (Fragment)
LETHVWIGLR	15452	A0A1I9KNP6	C-type lectin snaclec-1
QTIYLTQIMQAQCVK	14457	A0A2D4J6P1	Beta-mannosidase (EC 3.2.1.25) (Fragment)
SFQRGNIVCGR	11762	B2YHV1	Phospholipase A(2) (EC 3.1.1.4)
TATYSYSFENGDIVCGDNDLCLR	9491	B3RFI6	Phospholipase A(2) (EC 3.1.1.4)
SADDEVFKYLAK	4248	A0A2D4HL13	Uncharacterized protein (Fragment)
FCLNTKFPNGLDKDIMLIR	18736	P18965	Factor V activator RVV-V gamma (EC 3.4.21.95) (Russel's viper venom FV activator gamma) (RVV-V gamma) (Snake venom serine protease) (SVSP)
TICECDRVAANCFHQNKNTYNKEYK	11762	B2YHV1	Phospholipase A(2) (EC 3.1.1.4)
LGKFDVNIGHNSYIR	2357	A8I4N8	Phospholipase A2 inhibitor
TSTHIAPLSLPSSPPSVGSVCR	8750	A0A1I9KNP0	Vaa serine proteinase homolog 1 (VaaSPH-1) (Enzymatically inactive serine proteinase-like protein SPH-1) (Snake venom serine protease homolog)
TICECDRVAAN	11762	B2YHV1	Phospholipase A(2) (EC 3.1.1.4)
GSHLLSLHNIAEADFVLKK	4965	K9JBU4	p68 beta subunit
VPNEDEQIRVPK	8750	A0A1I9KNP0	Vaa serine proteinase homolog 1 (VaaSPH-1) (Enzymatically inactive serine proteinase-like protein SPH-1) (Snake venom serine protease homolog)
CCYGGVK	11762	B2YHV1	Phospholipase A(2) (EC 3.1.1.4)
TICECDRVAANCF	11762	B2YHV1	Phospholipase A(2) (EC 3.1.1.4)
GLDCPPDSSLYR	17009	K9JDJ1	Factor X activator light chain 2 (RVV-X light chain 2)
NYEYYSISHC	9491	B3RFI6	Phospholipase A(2) (EC 3.1.1.4)
FDVNIGHNSYIR	2357	A8I4N8	Phospholipase A2 inhibitor
GDDIPYTPVFYAYTLLTK	6377	A0A0B8RNS9	Xaa-Pro aminopeptidase 2
DNDLCLRTVCECDR	9491	B3RFI6	Phospholipase A(2) (EC 3.1.1.4)
GQIQGIVSWGGHPCAR	8750	A0A1I9KNP0	Vaa serine proteinase homolog 1 (VaaSPH-1) (Enzymatically inactive serine proteinase-like protein SPH-1) (Snake venom serine protease homolog)
SCImSGTLSCEASNR	17752	A0A2H4Z2X4	DSAIP (Fragment)
YKVSGLTEGHEYEYR	14399	A0A2D4H7U4	Uncharacterized protein (Fragment)
LAIYSYSFQR	11762	B2YHV1	Phospholipase A(2) (EC 3.1.1.4)
KQLTTVMR	14514	A0A1W7RFC1	Glia-derived nexin-like protein
ADPKDVCNALQR	2758	A0A2D4NEB7	Uncharacterized protein
LSELRR	1425	V8NBW2	Keratin, type I cytoskeletal 10 (Fragment)
ISELRR	4817	A0A670ZTG6	RNA helicase (EC 3.6.4.13)
ISELRR	6341	V8P8L1	Keratin, type I cytoskeletal 19 (Fragment)
LSELRR	12851	V8PBC1	Hairy/enhancer-of-split related with YRPW motif protein 1 (Fragment)
LSELRR	14414	V8N474	Retinal homeobox protein Rx1 (Fragment)
LSELRR	17917	V8PD76	Uncharacterized protein (Fragment)
LSELRR	18503	T1DLD7	Engulfment and cell motility protein 2
ISELRR	18730	A0A2D4GM60	Iodothyronine deiodinase
SFTPWDKDIMLIR	370	E0Y418	Serine protease VLSP-1 (EC 3.4.21.-) (Snake venom serine protease) (SVSP)
LNSPVTYNTHIAPFSLPSSPPTVGSVCR	370	E0Y418	Serine protease VLSP-1 (EC 3.4.21.-) (Snake venom serine protease) (SVSP)
ADPSKPSSEFSYK	17576	D3UW23	Aminopeptidase (EC 3.4.11.-)
SCSEDCLEK	13572	T1DJT5	Ectonucleotide pyrophosphatase/phosphodiesterase family member 3-like protein
TDRCCFVHDCCYGTVNDCNPK	9491	B3RFI6	Phospholipase A(2) (EC 3.1.1.4)
PQCILNKPLK	17752	A0A2H4Z2X4	DSAIP (Fragment)
GSHLLSLHNIAEADFVLKK	4965	K9JBU4	p68 beta subunit
DNADSLNR	4415	A0A223PK33	Beta-nerve growth factor
TSTHIAPLSLPSSPPSVGSICR	18982	E0Y420	Serine protease VLSP-3 (EC 3.4.21.-) (Snake venom serine protease) (SVSP)
FLSEMLK	3809	A0A0F7ZAW6	Desmoplakin
DAGTIAGLNVmR	6640	J3S4I0	78 kDa glucose-regulated protein (Binding-immunoglobulin protein) (Heat shock protein 70 family protein 5) (Heat shock protein family A member 5) (Immunoglobulin heavy chain-binding protein)
DATDRCCFVHD	9491	B3RFI6	Phospholipase A(2) (EC 3.1.1.4)
DATDRCCFVHD	11762	B2YHV1	Phospholipase A(2) (EC 3.1.1.4)
LFSANRWEQVPSIKEK	18204	A0A2D4FVS7	dTMP kinase (EC 2.7.4.9) (Fragment)
GKLELENLIYLR	14456	W8EEP5	Hyaluronidase (EC 3.2.1.35) (Fragment)
GSHLLSLHNIAEADFVLKK	4965	K9JBU4	p68 beta subunit
FVHDCCYGGVKGCNPK	11762	B2YHV1	Phospholipase A(2) (EC 3.1.1.4)
SELAGITITRPSDLPPNSFLK	17576	D3UW23	Aminopeptidase (EC 3.4.11.-)
QSSLPTK	11476	M9NCG3	Glutaminyl cyclase (EC 2.3.2.5) (Glutaminyl-peptide cyclotransferase)
TLTYDLIR	16474	V8P5S7	Deleted in malignant brain tumors 1 protein (Fragment)
NMCGVTQTNWESDEPIKK	17752	A0A2H4Z2X4	DSAIP (Fragment)
ImGWGSITSPK	16433	E5L0E3	Alpha-fibrinogenase-like (RVAF) (EC 3.4.21.-) (Snake venom serine protease) (SVSP)
GSHLLSLHNIAEADFVLKK	4965	K9JBU4	p68 beta subunit
ICECDR	11762	B2YHV1	Phospholipase A(2) (EC 3.1.1.4)
PVPSGCR	4415	A0A223PK33	Beta-nerve growth factor
SDPDPGTTEK	2097	A0A0F7Z1V6	Transferrin
TLCAGILQGGIDTCK	2265	A0A1I9KNR8	Snake venom serine protease
WDKDIMLIK	8216	E5L0E4	Beta-fibrinogenase-like (RVBF) (EC 3.4.21.-) (Snake venom serine protease) (SVSP)
WDKDIMLIK	8750	A0A1I9KNP0	Vaa serine proteinase homolog 1 (VaaSPH-1) (Enzymatically inactive serine proteinase-like protein SPH-1) (Snake venom serine protease homolog)
WDKDIMLIK	16433	E5L0E3	Alpha-fibrinogenase-like (RVAF) (EC 3.4.21.-) (Snake venom serine protease) (SVSP)
WDKDIMLIK	18982	E0Y420	Serine protease VLSP-3 (EC 3.4.21.-) (Snake venom serine protease) (SVSP)
LPLQDVYK	1728	A0A670ZB27	Elongation factor 1-alpha
LPLQDVYK	19255	A0A6B2F4R8	Elongation factor 1-alpha
AAAICLGQNVNTYDKNYE	9491	B3RFI6	Phospholipase A(2) (EC 3.1.1.4)
NVPNEDEQIRVPKEK	8750	A0A1I9KNP0	Vaa serine proteinase homolog 1 (VaaSPH-1) (Enzymatically inactive serine proteinase-like protein SPH-1) (Snake venom serine protease homolog)
LADLLSEDLHSLATSLPR	8199	A0A0F7Z2F4	TELO2-interacting protein 1 homolog
GQSVFLSQKDLEFSIPR	15740	V8NI78	FRAS1-related extracellular matrix protein 1 (Fragment)
FGPYTQELQER	11934	A0A1W7RJ97	Apoe protein
HGEPQSIPLQPR	6657	V8NL73	Extracellular matrix protein 1 (Fragment)
GSHLLSLHNIAEADFVLK	4965	K9JBU4	p68 beta subunit
AAAICLGQNVNTYDKNYEYYSISHCTEESEQC	9491	B3RFI6	Phospholipase A(2) (EC 3.1.1.4)
ECDVPEHCTGQSAECPR	19750	Q7LZ61	Coagulation factor X-activating enzyme heavy chain (EC 3.4.24.58) (Coagulation factor X-activating enzyme chain alpha) (RVV-X heavy chain) (Russellysin) (Snake venom metalloproteinase) (SVMP)
LNWEYLVK	17576	D3UW23	Aminopeptidase (EC 3.4.11.-)
EKEDEIPK	2879	Q7LZ61	Coagulation factor X-activating enzyme heavy chain (EC 3.4.24.58) (Coagulation factor X-activating enzyme chain alpha) (RVV-X heavy chain) (Russellysin) (Snake venom metalloproteinase) (SVMP)
ADNADVGFGSATR	3042	A0A0K8S2L4	Aminopeptidase (EC 3.4.11.-)
NGHPCQNNNGYCYNGK	17752	A0A2H4Z2X4	DSAIP (Fragment)
FPNGLDKDImLIR	18736	P18965	Factor V activator RVV-V gamma (EC 3.4.21.95) (Russel's viper venom FV activator gamma) (RVV-V gamma) (Snake venom serine protease) (SVSP)
mPQCILNKPLK	17752	A0A2H4Z2X4	DSAIP (Fragment)
TIAMDGTEGLVR	18299	A0A0B8RSH4	ATP synthase subunit beta (EC 7.1.2.2)
VEDYDQIGSSLRK	6377	A0A0B8RNS9	Xaa-Pro aminopeptidase 2
IYEIVNILNVIYR	17752	A0A2H4Z2X4	DSAIP (Fragment)
LKPGAECGNGL	19750	Q7LZ61	Coagulation factor X-activating enzyme heavy chain (EC 3.4.24.58) (Coagulation factor X-activating enzyme chain alpha) (RVV-X heavy chain) (Russellysin) (Snake venom metalloproteinase) (SVMP)
IIPQAPTSNLIK	2056	Q5NTZ2	Serum albumin
TATYSYSFENGDIVCGDNDLCLR	9491	B3RFI6	Phospholipase A(2) (EC 3.1.1.4)
GSHLLSLHNIAEADFVLKK	4965	K9JBU4	p68 beta subunit
GSHLLSLHNIAEADFVLK	4965	K9JBU4	p68 beta subunit
AANCFHQNKNTYNKEYK	11762	B2YHV1	Phospholipase A(2) (EC 3.1.1.4)
KFPWTSK	3240	A0A1W7RI96	Putative serine carboxypeptidase CPVL-like protein
AISEELDHALND	47	U3FYV0	Tropomyosin alpha-4 chain protein 6
VQVILPK	14514	A0A1W7RFC1	Glia-derived nexin-like protein
GQVRPFLDVYQR	9987	P67861	Snake venom vascular endothelial growth factor toxin VR-1 (svVEGF) (VEGF-F)
VAANCFHQNKNTYNKEYK	11762	B2YHV1	Phospholipase A(2) (EC 3.1.1.4)
IVTYFLGIAAAQAK	19299	A0A2D4M1L7	Alpha-mann_mid domain-containing protein (Fragment)
EDYALPVFAYAR	16116	A3QVN3	Hyaluronidase-1 (Hy-1) (EC 3.2.1.35) (Hyaluronoglucosaminidase-1) (Venom spreading factor)
LTVVDFDKFSRHCVIGK	8631	V8N4Y8	Synaptotagmin XVII (Synaptotagmin-17) (Fragment)
AAAICLGQNVNTYDKNYEYYSISH	9491	B3RFI6	Phospholipase A(2) (EC 3.1.1.4)
RCCFVHDCCYGGVK	11762	B2YHV1	Phospholipase A(2) (EC 3.1.1.4)
DATDRCCFVHDCCYGGVKGCNPK	11762	B2YHV1	Phospholipase A(2) (EC 3.1.1.4)
GDCPIMR	19750	Q7LZ61	Coagulation factor X-activating enzyme heavy chain (EC 3.4.24.58) (Coagulation factor X-activating enzyme chain alpha) (RVV-X heavy chain) (Russellysin) (Snake venom metalloproteinase) (SVMP)
RVLDELTLAR	5736	J3RZT5	Keratin, type I cytoskeletal 19
GDSTEFAEYIADYRK	1783	Q6T7B7	C-type lectin 1 (CTL)
GSGVSTTSYHAIAVVK	2097	A0A0F7Z1V6	Transferrin
EVVHSYAIYGCYCGWGGQGR	9491	B3RFI6	Phospholipase A(2) (EC 3.1.1.4)
LDCPPDSSLYRYFCYR	17009	K9JDJ1	Factor X activator light chain 2 (RVV-X light chain 2)
DIHYATVYWLEAEK	14593	A0A6B7FMQ9	Phospholipase B-like (EC 3.1.1.-)
SISHCTEESEQC	9491	B3RFI6	Phospholipase A(2) (EC 3.1.1.4)
SFTPWDKDIMLIR	370	E0Y418	Serine protease VLSP-1 (EC 3.4.21.-) (Snake venom serine protease) (SVSP)
FYYNPASNQCQGFTYGGCGGNANNFETR	6337	A8Y7N9	Kunitz-type serine protease inhibitor C6 (BPTI-6) (Trypsin inhibitor 6) (Trypsin inhibitor C6)
NIEKEDEIPK	2879	Q7LZ61	Coagulation factor X-activating enzyme heavy chain (EC 3.4.24.58) (Coagulation factor X-activating enzyme chain alpha) (RVV-X heavy chain) (Russellysin) (Snake venom metalloproteinase) (SVMP)
GCNPKLAIYSYSFQR	11762	B2YHV1	Phospholipase A(2) (EC 3.1.1.4)
QYFFETK	4415	A0A223PK33	Beta-nerve growth factor
QYFFETK	11024	V8PAN4	Neurotrophin-4 (Fragment)
TATYSYSFENGDIVCGDNDLCLR	9491	B3RFI6	Phospholipase A(2) (EC 3.1.1.4)
CCFVHDCCYGTVNDCNPK	9491	B3RFI6	Phospholipase A(2) (EC 3.1.1.4)
SPAVCGNYLVELGEDCDCGSPSVCQNPCCNAATCK	17752	A0A2H4Z2X4	DSAIP (Fragment)
SYSFENGDIVCGDNDLCLR	9491	B3RFI6	Phospholipase A(2) (EC 3.1.1.4)
APLIIDDR	13133	J3SBR2	Ceramidase (EC 3.5.1.23)
SLHNIAEADFVLK	4965	K9JBU4	p68 beta subunit
VFLENVIRDAV	10548	V8N8S2	Histone H4 (Fragment)
VFLENVIRDAV	10704	V8PGJ1	Histone H4 (Fragment)
VFLENVIRDAV	10705	V8N8S2	Histone H4 (Fragment)
VFLENVIRDAV	15419	V8N8S2	Histone H4 (Fragment)
EVVHSYAIYGCYCGWGGQGR	9491	B3RFI6	Phospholipase A(2) (EC 3.1.1.4)
KPSYGPWNLPQTSFSHLSR	6657	V8NL73	Extracellular matrix protein 1 (Fragment)
TVCECDRAAAICLGQNVNTYDKNYE	9491	B3RFI6	Phospholipase A(2) (EC 3.1.1.4)
NGKPYAISYLVDLDmVIKK	8512	T1DNY5	Aldehyde dehydrogenase 2 family (Mitochondrial)
NSDGSFRIFSKGASEIVLKK	13526	J3SCW9	Calcium-transporting ATPase (EC 7.2.2.10)
QAALDFYKEMEEKIVLKK	17202	V8NET0	Something about silencing protein 10 (Fragment)
SYSFENGDIVCGDNDLCLR	9491	B3RFI6	Phospholipase A(2) (EC 3.1.1.4)
GVDEVTIVNLLTNR	701	A0A670ZQ21	Annexin
LDKIAIPDFGTGAMENWGLITYR	17576	D3UW23	Aminopeptidase (EC 3.4.11.-)
QIDLSTVDLKK	14690	A0A1W7RFB7	Mesencephalic astrocyte-derived neurotrophic factor
ETLVSILQEHPDE	9987	P67861	Snake venom vascular endothelial growth factor toxin VR-1 (svVEGF) (VEGF-F)
EKFFCLSSK	8750	A0A1I9KNP0	Vaa serine proteinase homolog 1 (VaaSPH-1) (Enzymatically inactive serine proteinase-like protein SPH-1) (Snake venom serine protease homolog)
GKYFCLNTKFPNGLDKDIMLIR	18736	P18965	Factor V activator RVV-V gamma (EC 3.4.21.95) (Russel's viper venom FV activator gamma) (RVV-V gamma) (Snake venom serine protease) (SVSP)
EPNIQPQSGLPSNQLSK	13131	A0A670YFH5	Tripartite motif containing 24
YFCYRVFK	17009	K9JDJ1	Factor X activator light chain 2 (RVV-X light chain 2)
CSGCCTDESmK	9987	P67861	Snake venom vascular endothelial growth factor toxin VR-1 (svVEGF) (VEGF-F)
ANCFHQNKNTYNKEYK	11762	B2YHV1	Phospholipase A(2) (EC 3.1.1.4)
TTTGSYIANR	9503	A0A0B8RPI7	Proteasome subunit beta
SLDITTIRPEQ	16809	A0A0K8RWB0	Fidgetin-like protein 1-like
SFTPWDKDIMLIR	370	E0Y418	Serine protease VLSP-1 (EC 3.4.21.-) (Snake venom serine protease) (SVSP)
CLNTKFPNGLDKDImLIR	18736	P18965	Factor V activator RVV-V gamma (EC 3.4.21.95) (Russel's viper venom FV activator gamma) (RVV-V gamma) (Snake venom serine protease) (SVSP)
MLEDWISPDHFR	17576	D3UW23	Aminopeptidase (EC 3.4.11.-)
LLLQIDNAR	6723	V8NYU4	Keratin, type I cytoskeletal 18
LLSLPNIR	3240	A0A1W7RI96	Putative serine carboxypeptidase CPVL-like protein
GTTCWR	15640	A0A2H4Z2Y1	Disintegrin
ILFSEDYSETHYYPDGR	2878	K9JAW0	Factor X activator heavy chain
VIYRPLPEQSRTLCAGVSGR	10579	E5L0E3	Alpha-fibrinogenase-like (RVAF) (EC 3.4.21.-) (Snake venom serine protease) (SVSP)
GSHLLSLHNIAEADFVLK	4965	K9JBU4	p68 beta subunit
AANGECDVSDLCTGQSAECPTDQFQR	17752	A0A2H4Z2X4	DSAIP (Fragment)
IQIILGVHSK	8750	A0A1I9KNP0	Vaa serine proteinase homolog 1 (VaaSPH-1) (Enzymatically inactive serine proteinase-like protein SPH-1) (Snake venom serine protease homolog)
AQDATDRCCFVHDCCYGTVNDCNPK	9491	B3RFI6	Phospholipase A(2) (EC 3.1.1.4)
GSHLLSLHNIAEADFVLK	4965	K9JBU4	p68 beta subunit
LNSPVTYNTHIAPFSLPSSPPTVGSVCR	370	E0Y418	Serine protease VLSP-1 (EC 3.4.21.-) (Snake venom serine protease) (SVSP)
EVVHSYAIYGCYCG	9491	B3RFI6	Phospholipase A(2) (EC 3.1.1.4)
CSASASQNNSSLLEK	10380	V8P881	Uncharacterized protein
VIGGDECNINEHPFLVALHNTK	9989	A0A1I9KNP0	Vaa serine proteinase homolog 1 (VaaSPH-1) (Enzymatically inactive serine proteinase-like protein SPH-1) (Snake venom serine protease homolog)
SLHNIAEADFVLKK	4965	K9JBU4	p68 beta subunit
FLDNADSLNR	4415	A0A223PK33	Beta-nerve growth factor
IEELEEELEAER	5860	A0A670YR47	Myosin-6
IEELEEELEAER	10990	A0A1W7RFY1	Masticatory myosin heavy chain 2M
IEELEEELEAER	19577	V8NT44	Myosin-6
NDENGPWTDFR	17576	D3UW23	Aminopeptidase (EC 3.4.11.-)
VAEYLYEVAR	2056	Q5NTZ2	Serum albumin
RIMGWGK	18736	P18965	Factor V activator RVV-V gamma (EC 3.4.21.95) (Russel's viper venom FV activator gamma) (RVV-V gamma) (Snake venom serine protease) (SVSP)
VAANCFH	11762	B2YHV1	Phospholipase A(2) (EC 3.1.1.4)
LRRPVTYSTH	18736	P18965	Factor V activator RVV-V gamma (EC 3.4.21.95) (Russel's viper venom FV activator gamma) (RVV-V gamma) (Snake venom serine protease) (SVSP)
ARDECDVPEHCTGQSAECPR	19750	Q7LZ61	Coagulation factor X-activating enzyme heavy chain (EC 3.4.24.58) (Coagulation factor X-activating enzyme chain alpha) (RVV-X heavy chain) (Russellysin) (Snake venom metalloproteinase) (SVMP)
FCmEHPNNGHLVSIESMEEAEFVAK	17009	K9JDJ1	Factor X activator light chain 2 (RVV-X light chain 2)
AQDATDRCCFVHDCCYGTVNDCNPK	9491	B3RFI6	Phospholipase A(2) (EC 3.1.1.4)
PKEVSLPR	15300	V8P327	Protocadherin Fat 2
STHIASLSLPSNPPR	16433	E5L0E3	Alpha-fibrinogenase-like (RVAF) (EC 3.4.21.-) (Snake venom serine protease) (SVSP)
mCGVTQTNWESDKPIKK	2879	Q7LZ61	Coagulation factor X-activating enzyme heavy chain (EC 3.4.24.58) (Coagulation factor X-activating enzyme chain alpha) (RVV-X heavy chain) (Russellysin) (Snake venom metalloproteinase) (SVMP)
SNFELLCLDGTR	2097	A0A0F7Z1V6	Transferrin
YFCYR	17009	K9JDJ1	Factor X activator light chain 2 (RVV-X light chain 2)
TSIEDQDELSSLLQVPLVAGTVNR	3974	A0A1W7RCH7	Eukaryotic translation initiation factor 6 (eIF-6)
FCLNTK	18736	P18965	Factor V activator RVV-V gamma (EC 3.4.21.95) (Russel's viper venom FV activator gamma) (RVV-V gamma) (Snake venom serine protease) (SVSP)
GSHLLSLHNIAEADFVLK	4965	K9JBU4	p68 beta subunit
LKPAGTTCWR	15640	A0A2H4Z2Y1	Disintegrin
EIPQENLLEDDFSPVMLAK	6377	A0A0B8RNS9	Xaa-Pro aminopeptidase 2
ILPYSVCR	2680	E5L0E4	Beta-fibrinogenase-like (RVBF) (EC 3.4.21.-) (Snake venom serine protease) (SVSP)
SFTPWDK	370	E0Y418	Serine protease VLSP-1 (EC 3.4.21.-) (Snake venom serine protease) (SVSP)
LVVINAVYFK	14514	A0A1W7RFC1	Glia-derived nexin-like protein
TVCECDRAAAICLGQNVNTYDK	9491	B3RFI6	Phospholipase A(2) (EC 3.1.1.4)
AAYGGLPEKSR	370	E0Y418	Serine protease VLSP-1 (EC 3.4.21.-) (Snake venom serine protease) (SVSP)
QNQPSHYLNK	1783	Q6T7B7	C-type lectin 1 (CTL)
ARDECDVPEHCTGQ	19750	Q7LZ61	Coagulation factor X-activating enzyme heavy chain (EC 3.4.24.58) (Coagulation factor X-activating enzyme chain alpha) (RVV-X heavy chain) (Russellysin) (Snake venom metalloproteinase) (SVMP)
DEQSVEFLDNADSLNR	4415	A0A223PK33	Beta-nerve growth factor
SCImSGTLSCEASNR	17752	A0A2H4Z2X4	DSAIP (Fragment)
GQVLLEK	4589	A0A670XNV8	Solute carrier family 16 member 8
CANINIVPYTVCR	10579	E5L0E3	Alpha-fibrinogenase-like (RVAF) (EC 3.4.21.-) (Snake venom serine protease) (SVSP)
YIELLTR	3809	A0A0F7ZAW6	Desmoplakin
LLRDYQELmNVK	19772	V8NYV8	Keratin, type II cytoskeletal 1 (Fragment)
AAAICLGQNVNTYDKNYE	9491	B3RFI6	Phospholipase A(2) (EC 3.1.1.4)
CCFVHDCCYGTVNDCNPK	9491	B3RFI6	Phospholipase A(2) (EC 3.1.1.4)
GSHLLSLHNIAEADFVLKK	4965	K9JBU4	p68 beta subunit
VVAPAIHSTWLEDK	3042	A0A0K8S2L4	Aminopeptidase (EC 3.4.11.-)
IDKmPQCILNKPLK	17752	A0A2H4Z2X4	DSAIP (Fragment)
RCCFVHDCCYGTVNDCNPK	9491	B3RFI6	Phospholipase A(2) (EC 3.1.1.4)
NTYNKEYKFLSSSK	11762	B2YHV1	Phospholipase A(2) (EC 3.1.1.4)
FTAEAETDLKEPLKELGIR	14514	A0A1W7RFC1	Glia-derived nexin-like protein
AVFVDLEPTVIDEVR	15724	V8P9N2	Tubulin alpha chain (Fragment)
IMGWGSITSPK	16433	E5L0E3	Alpha-fibrinogenase-like (RVAF) (EC 3.4.21.-) (Snake venom serine protease) (SVSP)
DATDRCCFVHDCCYGGVK	11762	B2YHV1	Phospholipase A(2) (EC 3.1.1.4)
LTQGSQCADEECCDQCK	17752	A0A2H4Z2X4	DSAIP (Fragment)
HLALSNMPLVK	10654	T1E6L9	Aminopeptidase (EC 3.4.11.-)
LTYEIEDEKR	3809	A0A0F7ZAW6	Desmoplakin
VAANCFH	11762	B2YHV1	Phospholipase A(2) (EC 3.1.1.4)
SISLAVSR	12912	A0A1W7RJB6	AP-2 complex subunit alpha
ASFIDKVR	14604	J3SCI4	Keratin, type II cytoskeletal cochleal-like
ASFIDKVR	18426	A0A2D4GJ26	IF rod domain-containing protein (Fragment)
ASFIDKVR	18478	A0A2D4MNJ7	IF rod domain-containing protein
ASFIDKVR	19772	V8NYV8	Keratin, type II cytoskeletal 1 (Fragment)
GSHLLSLHNIAEADFVLK	4965	K9JBU4	p68 beta subunit
NLDLNSIIAEVK	18478	A0A2D4MNJ7	IF rod domain-containing protein
HLDKSKSDINR	16116	A3QVN3	Hyaluronidase-1 (Hy-1) (EC 3.2.1.35) (Hyaluronoglucosaminidase-1) (Venom spreading factor)
VFDYNNWIQSIIAGNR	18736	P18965	Factor V activator RVV-V gamma (EC 3.4.21.95) (Russel's viper venom FV activator gamma) (RVV-V gamma) (Snake venom serine protease) (SVSP)
SYSFENGDIVCGDNDLCLR	9491	B3RFI6	Phospholipase A(2) (EC 3.1.1.4)
GCVPICPK	7771	U3F7R0	Lymphocyte antigen 6E
AQDATDRCCFVHD	9491	B3RFI6	Phospholipase A(2) (EC 3.1.1.4)
WDKDIMLIK	8216	E5L0E4	Beta-fibrinogenase-like (RVBF) (EC 3.4.21.-) (Snake venom serine protease) (SVSP)
WDKDIMLIK	8750	A0A1I9KNP0	Vaa serine proteinase homolog 1 (VaaSPH-1) (Enzymatically inactive serine proteinase-like protein SPH-1) (Snake venom serine protease homolog)
WDKDIMLIK	16433	E5L0E3	Alpha-fibrinogenase-like (RVAF) (EC 3.4.21.-) (Snake venom serine protease) (SVSP)
WDKDIMLIK	18982	E0Y420	Serine protease VLSP-3 (EC 3.4.21.-) (Snake venom serine protease) (SVSP)
DQLQQGKHAEmE	16334	A0A0F7ZBB4	Dystonin isoform X3
DQLQQNGKPCQN	19750	Q7LZ61	Coagulation factor X-activating enzyme heavy chain (EC 3.4.24.58) (Coagulation factor X-activating enzyme chain alpha) (RVV-X heavy chain) (Russellysin) (Snake venom metalloproteinase) (SVMP)
MAEEFLGVPVSK	15791	A0A6B2F9V3	Uncharacterized protein
ATDRCCFVHDCCYGTVNDCNPK	9491	B3RFI6	Phospholipase A(2) (EC 3.1.1.4)
VAPFFDNVMQQGLLEK	19471	M9T7F1	RAP-Boa-1 (Fragment)
TATYSYSFENGDIVCGDNDLCLR	9491	B3RFI6	Phospholipase A(2) (EC 3.1.1.4)
TATYSYSFENGDIVCGDNDLCLR	9491	B3RFI6	Phospholipase A(2) (EC 3.1.1.4)
VGTVTSLEDLRK	2097	A0A0F7Z1V6	Transferrin
NDFYATGESYAGK	3240	A0A1W7RI96	Putative serine carboxypeptidase CPVL-like protein
RVLDELTLAR	5736	J3RZT5	Keratin, type I cytoskeletal 19
AASQPGELKDWFVGR	13145	J3RYP4	Carboxypeptidase E (EC 3.4.17.10) (Carboxypeptidase H) (Enkephalin convertase) (Prohormone-processing carboxypeptidase)
CCFVHDCCYGTVND	9491	B3RFI6	Phospholipase A(2) (EC 3.1.1.4)
VAANCFHQNK	11762	B2YHV1	Phospholipase A(2) (EC 3.1.1.4)
SFTPWDKDIMLIR	370	E0Y418	Serine protease VLSP-1 (EC 3.4.21.-) (Snake venom serine protease) (SVSP)
VDPVNFK	9577	A0A0B8RV36	Alpha globin
VDPVNFK	18735	A0A6B2F1A8	GLOBIN domain-containing protein
RFYCAGTLINQEWVLTAAR	9989	A0A1I9KNP0	Vaa serine proteinase homolog 1 (VaaSPH-1) (Enzymatically inactive serine proteinase-like protein SPH-1) (Snake venom serine protease homolog)
TSTYIAPLSLPSSPPR	8216	E5L0E4	Beta-fibrinogenase-like (RVBF) (EC 3.4.21.-) (Snake venom serine protease) (SVSP)
NIFNTFR	3831	A0A670ZJR4	Uncharacterized protein
SFTPWDKDIMLIR	370	E0Y418	Serine protease VLSP-1 (EC 3.4.21.-) (Snake venom serine protease) (SVSP)
GNVVTVmVDVNLNNNVYK	4415	A0A223PK33	Beta-nerve growth factor
MGWGSITSPK	16433	E5L0E3	Alpha-fibrinogenase-like (RVAF) (EC 3.4.21.-) (Snake venom serine protease) (SVSP)
NDFYATGESYAGK	3240	A0A1W7RI96	Putative serine carboxypeptidase CPVL-like protein
GmVDPGTK	11859	A0A0A1WCZ6	Snake venom metalloproteinase U
ITLSQVGDVIR	14712	A0A670YGS2	Calglandulin
LLKEHATQIPDQD	780	A0A2D4FLJ2	Uncharacterized protein (Fragment)
ILKEDPDLFFRD	5476	A0A670Z7U6	MET transcriptional regulator MACC1
ILKEPEPHVSMDL	5961	A0A0F7ZA81	Uncharacterized protein C10orf12
LLKEFEEALMER	13665	V8NUG3	Coiled-coil domain-containing protein
VFDYNNWIQSIIAGNR	18736	P18965	Factor V activator RVV-V gamma (EC 3.4.21.95) (Russel's viper venom FV activator gamma) (RVV-V gamma) (Snake venom serine protease) (SVSP)
TCSSVTVAWLGTEER	5594	T1DBW1	Protein NDNF
TCSSVTVAWLGTEER	15908	T1DBW1	Protein NDNF
SGTLINQQWVLSAVHCDMENVR	8216	E5L0E4	Beta-fibrinogenase-like (RVBF) (EC 3.4.21.-) (Snake venom serine protease) (SVSP)
TSTYIAPLSLPSSPPR	8216	E5L0E4	Beta-fibrinogenase-like (RVBF) (EC 3.4.21.-) (Snake venom serine protease) (SVSP)
VCVTLSLAPPK	7535	A0A0B8RW54	Sphingomyelin phosphodiesterase (EC 3.1.4.12)
LFVLDILSLSPSQK	2679	A0A0A1WC79	Dipeptidylpeptidase 4
VHDCCYGGVKGCNPK	11762	B2YHV1	Phospholipase A(2) (EC 3.1.1.4)
ADLEMQIESLKEELAYLK	5736	J3RZT5	Keratin, type I cytoskeletal 19
SYGCYCGWGGQGTPK	11762	B2YHV1	Phospholipase A(2) (EC 3.1.1.4)
FGPYTQELQER	11934	A0A1W7RJ97	Apoe protein
GMVDPGTK	11859	A0A0A1WCZ6	Snake venom metalloproteinase U
ITFKPPLPPKK	14325	Q4F867	L-amino-acid oxidase (DRS-LAAO) (LAO) (EC 1.4.3.2) (Fragments)
LSCATNEWEK	6657	V8NL73	Extracellular matrix protein 1 (Fragment)
QGEPEGPK	9985	P67861	Snake venom vascular endothelial growth factor toxin VR-1 (svVEGF) (VEGF-F)
SCECPSYPG	15640	A0A2H4Z2Y1	Disintegrin
VSLFHSDCPR	13282	A0A670ZLF7	Endonuclease domain-containing 1 protein-like
KPLNIDHLNEDKLR	13158	A0A670YGL3	Troponin T2, cardiac type
ISLPNLTMLHLS	6582	V8NM68	Toll-like receptor 13 (Fragment)
LSLPCPAPQRLS	13041	V8NM14	Protocadherin-15 (Fragment)
ISIPFALSHPGVT	13851	V8NVP7	High affinity choline transporter 1 (Fragment)
LLLSPNVEGVHQFQLR	5594	T1DBW1	Protein NDNF
LLLSPNVEGVHQFQLR	15908	T1DBW1	Protein NDNF
TATYSYSFENGDIVCGDNDLCLR	9491	B3RFI6	Phospholipase A(2) (EC 3.1.1.4)
NLIEEWLR	17110	A0A670ZH24	Alkaline phosphatase (EC 3.1.3.1)
VIGGDECNINEHPFLVALHNTKSKR	9989	A0A1I9KNP0	Vaa serine proteinase homolog 1 (VaaSPH-1) (Enzymatically inactive serine proteinase-like protein SPH-1) (Snake venom serine protease homolog)
FPEDLQKLASNLR	5112	A0A0B8RUE6	Leucine-rich repeat-containing protein 57-like protein
TSTHIAPLSLPSSPPSVGSICR	18982	E0Y420	Serine protease VLSP-3 (EC 3.4.21.-) (Snake venom serine protease) (SVSP)
DNLLNFIK	16955	J3S0G9	Protein disulfide-isomerase (EC 5.3.4.1)
IYGCYCGWGGQGR	9491	B3RFI6	Phospholipase A(2) (EC 3.1.1.4)
HLPADSGR	6337	A8Y7N9	Kunitz-type serine protease inhibitor C6 (BPTI-6) (Trypsin inhibitor 6) (Trypsin inhibitor C6)
GSGVPYmYLTELEISVHDLK	9320	J3S8G4	CREG1-like protein
ITITNDQNR	6640	J3S4I0	78 kDa glucose-regulated protein (Binding-immunoglobulin protein) (Heat shock protein 70 family protein 5) (Heat shock protein family A member 5) (Immunoglobulin heavy chain-binding protein)
AASPLLPAQSR	2265	A0A1I9KNR8	Snake venom serine protease
YPDYSEDESSR	4112	T2HS20	Peptidase S1 domain-containing protein
TATYSYSFENGDIVCGDNDLCLR	9491	B3RFI6	Phospholipase A(2) (EC 3.1.1.4)
NNKDDPFWR	14593	A0A6B7FMQ9	Phospholipase B-like (EC 3.1.1.-)
AAAICLGQNVNT	9491	B3RFI6	Phospholipase A(2) (EC 3.1.1.4)
MLNPIVYT	18049	V8N3V0	Olfactory receptor 5C1 (Fragment)
YPVKPSEAGK	3374	T2HQ57	Amine oxidase (EC 1.4.3.-)
YPVKPSEAGK	19052	A0A077L6L4	Amine oxidase (EC 1.4.3.-)
TLCAGVSGR	10579	E5L0E3	Alpha-fibrinogenase-like (RVAF) (EC 3.4.21.-) (Snake venom serine protease) (SVSP)
GSHLLSLHNIAEADFVLK	4965	K9JBU4	p68 beta subunit
GSHLLSLHNIAEADFVLK	4965	K9JBU4	p68 beta subunit
SQIFSTASDNQPTVTIK	6640	J3S4I0	78 kDa glucose-regulated protein (Binding-immunoglobulin protein) (Heat shock protein 70 family protein 5) (Heat shock protein family A member 5) (Immunoglobulin heavy chain-binding protein)
AAAICLGQNVNTYDKNYEYYSISHCTEESEQC	9491	B3RFI6	Phospholipase A(2) (EC 3.1.1.4)
IANVVFANSGLK	14514	A0A1W7RFC1	Glia-derived nexin-like protein
FSYQNTK	10654	T1E6L9	Aminopeptidase (EC 3.4.11.-)
AAAICLGQNVNTYDKNYEYYSISHCTEESEQC	9491	B3RFI6	Phospholipase A(2) (EC 3.1.1.4)
PDVPHCTNIFIVK	18736	P18965	Factor V activator RVV-V gamma (EC 3.4.21.95) (Russel's viper venom FV activator gamma) (RVV-V gamma) (Snake venom serine protease) (SVSP)
DQLQQNGKPCQNNR	19750	Q7LZ61	Coagulation factor X-activating enzyme heavy chain (EC 3.4.24.58) (Coagulation factor X-activating enzyme chain alpha) (RVV-X heavy chain) (Russellysin) (Snake venom metalloproteinase) (SVMP)
LAIYTGTSDPLP	3222	V8PFA1	Regulator of G-protein signaling 9 (Fragment)
LAIYSYSFQR	11762	B2YHV1	Phospholipase A(2) (EC 3.1.1.4)
QVLDSAEQGLF	5562	A0A670ZXP3	Interleukin 1 receptor accessory protein like 2
IINEPTAAAIAYGLDK	6640	J3S4I0	78 kDa glucose-regulated protein (Binding-immunoglobulin protein) (Heat shock protein 70 family protein 5) (Heat shock protein family A member 5) (Immunoglobulin heavy chain-binding protein)
IINEPTAAAIAYGLDK	12085	A0A098LZI9	Heat shock 70kDa protein 8
IINEPTAAAIAYGLDK	12455	A0A6B2FF69	Uncharacterized protein
ADPSKPSSEFSYK	17576	D3UW23	Aminopeptidase (EC 3.4.11.-)
AANCFHQNK	11762	B2YHV1	Phospholipase A(2) (EC 3.1.1.4)
CCFVHDCCYGTVNDCNPK	9491	B3RFI6	Phospholipase A(2) (EC 3.1.1.4)
TICECDRVAANCFHQN	11762	B2YHV1	Phospholipase A(2) (EC 3.1.1.4)
EADAITLDGGHIYTAGK	2097	A0A0F7Z1V6	Transferrin
VYADWIK	4112	T2HS20	Peptidase S1 domain-containing protein
LIFFDGEEAFVR	11476	M9NCG3	Glutaminyl cyclase (EC 2.3.2.5) (Glutaminyl-peptide cyclotransferase)
IGEEINIYYLIEK	986	V8NVZ4	Integrin_alpha2 domain-containing protein (Fragment)
NVPNEDEQIRVPK	8750	A0A1I9KNP0	Vaa serine proteinase homolog 1 (VaaSPH-1) (Enzymatically inactive serine proteinase-like protein SPH-1) (Snake venom serine protease homolog)
TRLEQEIATYRR	4218	A0A670ZU85	IF rod domain-containing protein
FCmEHPNNGHLVSIESMEEAEFVAK	17009	K9JDJ1	Factor X activator light chain 2 (RVV-X light chain 2)
FCMEHPNNGHLVSIESmEEAEFVAK	17009	K9JDJ1	Factor X activator light chain 2 (RVV-X light chain 2)
LALNLLAK	17185	A0A0F7ZBW7	EPS8-like 2
DATDRCCFVHDCCYGTVNDCNPK	9491	B3RFI6	Phospholipase A(2) (EC 3.1.1.4)
CCFVHDCCYGGVKGCNPK	11762	B2YHV1	Phospholipase A(2) (EC 3.1.1.4)
QGEPEGPKEPR	9985	P67861	Snake venom vascular endothelial growth factor toxin VR-1 (svVEGF) (VEGF-F)
GKYFCLNTKFPN	18736	P18965	Factor V activator RVV-V gamma (EC 3.4.21.95) (Russel's viper venom FV activator gamma) (RVV-V gamma) (Snake venom serine protease) (SVSP)
VYSVPWR	2067	A0A182C5U0	Cystatin
MDQGLGLILEELR	14535	J3SFC8	N-sulphoglucosamine sulphohydrolase-like
TICECDRVAANCFHQNK	11762	B2YHV1	Phospholipase A(2) (EC 3.1.1.4)
IQLCEVWR	5790	0	0
IQLCEVWR	8327	U3TBV1	C-type_lectin_beta-subunit
KYAHQDGVIVWIGTEYTTLGLYK	6377	A0A0B8RNS9	Xaa-Pro aminopeptidase 2
PASNQCQGFTYGGCGGNANNFETR	6337	A8Y7N9	Kunitz-type serine protease inhibitor C6 (BPTI-6) (Trypsin inhibitor 6) (Trypsin inhibitor C6)
NTYNKEYKFLSSSK	11762	B2YHV1	Phospholipase A(2) (EC 3.1.1.4)
MEIYLGVHNLNLPNKDQK	18982	E0Y420	Serine protease VLSP-3 (EC 3.4.21.-) (Snake venom serine protease) (SVSP)
ADIEEEEGVLVLK	16955	J3S0G9	Protein disulfide-isomerase (EC 5.3.4.1)
TRLEQEIATYRR	4218	A0A670ZU85	IF rod domain-containing protein
SYSFENGDIVCGDNDLCLR	9491	B3RFI6	Phospholipase A(2) (EC 3.1.1.4)
PDSSLYR	17009	K9JDJ1	Factor X activator light chain 2 (RVV-X light chain 2)
YGGLPEKSR	370	E0Y418	Serine protease VLSP-1 (EC 3.4.21.-) (Snake venom serine protease) (SVSP)
DQLQQNGKPCQNNR	19750	Q7LZ61	Coagulation factor X-activating enzyme heavy chain (EC 3.4.24.58) (Coagulation factor X-activating enzyme chain alpha) (RVV-X heavy chain) (Russellysin) (Snake venom metalloproteinase) (SVMP)
DLYANNVmSGGTTmYPGIADR	15627	A0A6B2F5D9	Uncharacterized protein
GFFDPNTEENLTYLQLK	3809	A0A0F7ZAW6	Desmoplakin
QLSLVTSSSPCDITTTNGGSSR	8741	V8P2X8	Homeobox protein Hox-D3a (Fragment)
GVDEVTIVNLLTNR	701	A0A670ZQ21	Annexin
KYFCLNTKFPNGLDKDIMLIR	18736	P18965	Factor V activator RVV-V gamma (EC 3.4.21.95) (Russel's viper venom FV activator gamma) (RVV-V gamma) (Snake venom serine protease) (SVSP)
TYSTHIASLSLPSNPPR	16433	E5L0E3	Alpha-fibrinogenase-like (RVAF) (EC 3.4.21.-) (Snake venom serine protease) (SVSP)
EDEQIRVPR	18736	P18965	Factor V activator RVV-V gamma (EC 3.4.21.95) (Russel's viper venom FV activator gamma) (RVV-V gamma) (Snake venom serine protease) (SVSP)
SYAIYGCYCGWGGQGR	9491	B3RFI6	Phospholipase A(2) (EC 3.1.1.4)
VFKEQKTWEAAER	17009	K9JDJ1	Factor X activator light chain 2 (RVV-X light chain 2)
TKFPNGLDKDIMLIR	18736	P18965	Factor V activator RVV-V gamma (EC 3.4.21.95) (Russel's viper venom FV activator gamma) (RVV-V gamma) (Snake venom serine protease) (SVSP)
NYISYGCYCGWGGQGTPK	11762	B2YHV1	Phospholipase A(2) (EC 3.1.1.4)
TTATDmR	4415	A0A223PK33	Beta-nerve growth factor
GSHLLSLHNIAEADFVLKK	4965	K9JBU4	p68 beta subunit
TLDNDImLIK	7162	V8N4Z1	Cationic trypsin-3 (Fragment)
WDKDImLIK	8216	E5L0E4	Beta-fibrinogenase-like (RVBF) (EC 3.4.21.-) (Snake venom serine protease) (SVSP)
WDKDImLIK	8750	A0A1I9KNP0	Vaa serine proteinase homolog 1 (VaaSPH-1) (Enzymatically inactive serine proteinase-like protein SPH-1) (Snake venom serine protease homolog)
WDKDImLIK	16433	E5L0E3	Alpha-fibrinogenase-like (RVAF) (EC 3.4.21.-) (Snake venom serine protease) (SVSP)
WDKDImLIK	18982	E0Y420	Serine protease VLSP-3 (EC 3.4.21.-) (Snake venom serine protease) (SVSP)
VTHAVVTVPAYFNDAQR	6640	J3S4I0	78 kDa glucose-regulated protein (Binding-immunoglobulin protein) (Heat shock protein 70 family protein 5) (Heat shock protein family A member 5) (Immunoglobulin heavy chain-binding protein)
EYNQLLSEMETIYSVAK	13028	T1E6J3	Angiotensin-converting enzyme (EC 3.4.-.-)
ETLVSILQEHPDEI	9987	P67861	Snake venom vascular endothelial growth factor toxin VR-1 (svVEGF) (VEGF-F)
NKILFSEDYSETHYYPDGR	2878	K9JAW0	Factor X activator heavy chain
ASAATTAIVTAR	14514	A0A1W7RFC1	Glia-derived nexin-like protein
DGLITDTIAEVDLYTDDVRAK	11934	A0A1W7RJ97	Apoe protein
HTVHLYNNLLEK	2443	A0A670XSW2	Podocan
EYGRPTKmILEK	12059	V8NTF6	Netrin-G2 (Fragment)
VRVACINGLPVHFQQRL	437	V8N9W9	Angiogenin-2 (Fragment)
AAAICLGQNVNTYDKNY	9491	B3RFI6	Phospholipase A(2) (EC 3.1.1.4)
INILNYTVCR	2265	A0A1I9KNR8	Snake venom serine protease
GSHLLSLHNIAEADFVLKK	4965	K9JBU4	p68 beta subunit
WKQGEPEGPKEPR	9985	P67861	Snake venom vascular endothelial growth factor toxin VR-1 (svVEGF) (VEGF-F)
ATEEQLK	8489	A0A0K8RWP2	Cleavage stimulation factor 64 kDa subunit
VAANCFHQNKNTYNK	11762	B2YHV1	Phospholipase A(2) (EC 3.1.1.4)
INTACVCVISRK	4415	A0A223PK33	Beta-nerve growth factor
WGGQGTPK	11762	B2YHV1	Phospholipase A(2) (EC 3.1.1.4)
VGIEDCLHIEFEYNK	599	A0A6B2FB71	Uncharacterized protein
VGIEDCLHIEFEYNK	18336	A0A0F7Z3Y5	Vacuolar protein sorting-associated protein 26B
IMGWGSITSPK	16433	E5L0E3	Alpha-fibrinogenase-like (RVAF) (EC 3.4.21.-) (Snake venom serine protease) (SVSP)
FYYNPASNQ	6337	A8Y7N9	Kunitz-type serine protease inhibitor C6 (BPTI-6) (Trypsin inhibitor 6) (Trypsin inhibitor C6)
NTYNKEYKFLSSSK	11762	B2YHV1	Phospholipase A(2) (EC 3.1.1.4)
ELGTVMR	1407	V8P961	Calglandulin (Fragment)
ELGTVMR	1975	A0A6B2F603	Uncharacterized protein
ELGTVMR	6031	A0A2D4IZA2	Calglandulin (Fragment)
ELGTVMR	10098	A0A2D4P974	Calglandulin
ELGTVMR	19155	A0A2D4ICZ1	Calglandulin (Fragment)
NLDQTVK	6759	A0A670Y1E3	Myosin-1B-like
NLDQTVK	18540	A0A670XY62	Myosin-3-like
CCFVHDCCYGTVNDCNPK	9491	B3RFI6	Phospholipase A(2) (EC 3.1.1.4)
CCFVHDCCYGGVK	11762	B2YHV1	Phospholipase A(2) (EC 3.1.1.4)
AAAICLGQNVNTYDKNYEYYSISHCTEESEQC	9491	B3RFI6	Phospholipase A(2) (EC 3.1.1.4)
TLCAEEVKLQFIAAFCGSQR	6657	V8NL73	Extracellular matrix protein 1 (Fragment)
DVTDPEVQEAAVFAVEK	661	A0A6B2F8A0	Cystatin domain-containing protein
SHQSSLAEGMQYMYQDGR	8825	J3RZ14	Deoxyribonuclease II (EC 3.1.22.1)
VLDELTLAR	5736	J3RZT5	Keratin, type I cytoskeletal 19
ISYGCYCGWGGQGTPK	11762	B2YHV1	Phospholipase A(2) (EC 3.1.1.4)
NKNTYNKEYK	11762	B2YHV1	Phospholipase A(2) (EC 3.1.1.4)
VTVTYQTTQK	14325	Q4F867	L-amino-acid oxidase (DRS-LAAO) (LAO) (EC 1.4.3.2) (Fragments)
LAIYSYSFQRG	11762	B2YHV1	Phospholipase A(2) (EC 3.1.1.4)
TICECDRVAANCFHQNK	11762	B2YHV1	Phospholipase A(2) (EC 3.1.1.4)
TWIGLGNMWK	4878	Q4PRD1	Snaclec coagulation factor X-activating enzyme light chain 1 (C-type lectin-like protein subunit 2) (Coagulation factor X-activating enzyme gamma-chain) (RVV-X light chain 1)
GDIVCGDNDLCLR	9491	B3RFI6	Phospholipase A(2) (EC 3.1.1.4)
TIKPWLAILMDHYR	3240	A0A1W7RI96	Putative serine carboxypeptidase CPVL-like protein
ELENLIYLR	14456	W8EEP5	Hyaluronidase (EC 3.2.1.35) (Fragment)
DAVSSMNLFDLGGQ	1591	A0A2D4MAL8	Uncharacterized protein
NTRFLmWDIGGQ	9327	V8NIC1	ADP-ribosylation factor-like protein 5A (Fragment)
KDPGLLKYPVKPSEAGK	3374	T2HQ57	Amine oxidase (EC 1.4.3.-)
KDPGLLKYPVKPSEAGK	19052	A0A077L6L4	Amine oxidase (EC 1.4.3.-)
AAAICLGQNVNTYDKNYEYYSISHCTEESEQC	9491	B3RFI6	Phospholipase A(2) (EC 3.1.1.4)
LEELER	1457	A0A0F7Z5S0	PRKCA-binding protein (Protein interacting with C kinase 1) (Protein kinase C-alpha-binding protein)
IEELER	2847	V8NIQ2	Serine/threonine-protein kinase SRPK2 (Fragment)
LEELER	6054	V8N7W1	WD repeat-containing protein 81 (Fragment)
IEEIER	6231	V8P4Z3	Glutamate decarboxylase 1 (Fragment)
LEELER	7287	V8NES4	Fibronectin type-III domain-containing protein (Fragment)
LEELER	10916	V8NN74	Arginine and glutamate-rich protein 1
LEEIER	15071	J3S1M5	Vacuolar protein sorting-associated protein 37C-like
LEELER	15900	V8P893	Paired box protein Pax-3 (Fragment)
LEELER	17282	J3S4J9	A-kinase anchor protein 17A-like
LEEIER	17929	A0A670ZUE2	Uncharacterized protein
LEELER	19061	A0A670ZQL7	Mediator of RNA polymerase II transcription subunit 11 (Mediator complex subunit 11)
NQLFGEATK	19471	M9T7F1	RAP-Boa-1 (Fragment)
GSHLLSLHNIAEADFVLK	4965	K9JBU4	p68 beta subunit
EVDDDYNEEQK	5594	T1DBW1	Protein NDNF
EVDDDYNEEQK	15908	T1DBW1	Protein NDNF
IDKmPQCILNKPLK	17752	A0A2H4Z2X4	DSAIP (Fragment)
DPQNCCTQTEEAAR	6657	V8NL73	Extracellular matrix protein 1 (Fragment)
LRGEMY	2879	Q7LZ61	Coagulation factor X-activating enzyme heavy chain (EC 3.4.24.58) (Coagulation factor X-activating enzyme chain alpha) (RVV-X heavy chain) (Russellysin) (Snake venom metalloproteinase) (SVMP)
QITVNDLPVGR	6883	A0A6B2F305	Thioredoxin domain-containing protein
LLSLHNIAEADFVLK	4965	K9JBU4	p68 beta subunit
SLPSNPPR	16433	E5L0E3	Alpha-fibrinogenase-like (RVAF) (EC 3.4.21.-) (Snake venom serine protease) (SVSP)
GYCYNGDCPIM	19750	Q7LZ61	Coagulation factor X-activating enzyme heavy chain (EC 3.4.24.58) (Coagulation factor X-activating enzyme chain alpha) (RVV-X heavy chain) (Russellysin) (Snake venom metalloproteinase) (SVMP)
AAAICLGQNVNTYDKNYEYYSISHCTEESEQC	9491	B3RFI6	Phospholipase A(2) (EC 3.1.1.4)
LISENLEYPATWIGLGNMWK	4878	Q4PRD1	Snaclec coagulation factor X-activating enzyme light chain 1 (C-type lectin-like protein subunit 2) (Coagulation factor X-activating enzyme gamma-chain) (RVV-X light chain 1)
TLDNDImLIK	7162	V8N4Z1	Cationic trypsin-3 (Fragment)
HGLLVPNNTTDQELQHIR	3974	A0A1W7RCH7	Eukaryotic translation initiation factor 6 (eIF-6)
LDIDSPPITAR	17950	A0A670Z7L2	Pyruvate kinase (EC 2.7.1.40)
EADAITLDGGHIYTAGK	2097	A0A0F7Z1V6	Transferrin
SVTKLEK	47	U3FYV0	Tropomyosin alpha-4 chain protein 6
ARDECDVPEHCTGQSAECPR	19750	Q7LZ61	Coagulation factor X-activating enzyme heavy chain (EC 3.4.24.58) (Coagulation factor X-activating enzyme chain alpha) (RVV-X heavy chain) (Russellysin) (Snake venom metalloproteinase) (SVMP)
NIRNEDEQIR	18736	P18965	Factor V activator RVV-V gamma (EC 3.4.21.95) (Russel's viper venom FV activator gamma) (RVV-V gamma) (Snake venom serine protease) (SVSP)
TLCAGILQGGIDTCK	2265	A0A1I9KNR8	Snake venom serine protease
VTLDLFGKWKASDLLNHR	17752	A0A2H4Z2X4	DSAIP (Fragment)
QGEPEGPKEPR	9985	P67861	Snake venom vascular endothelial growth factor toxin VR-1 (svVEGF) (VEGF-F)
SYENVVYNTR	15452	A0A1I9KNP6	C-type lectin snaclec-1
DHQNFNLADR	17576	D3UW23	Aminopeptidase (EC 3.4.11.-)
EVVHSYAIYGCYCGWGGQGR	9491	B3RFI6	Phospholipase A(2) (EC 3.1.1.4)
GDSTEFAEYIADYRK	1783	Q6T7B7	C-type lectin 1 (CTL)
LSWMTGFSGSEGTGVITLQK	6377	A0A0B8RNS9	Xaa-Pro aminopeptidase 2
SILFIPSTAPR	16840	J3S4B1	Endoplasmin (Endoplasmin-like)
LDTALCWWI	17475	T1DHX1	Transmembrane protein 87A
GNVVTVMVDVNLNNNVYK	4415	A0A223PK33	Beta-nerve growth factor
QQQRLQHEQEVmAEAVAAAA	7277	A0A670ZYF0	Zinc finger protein 574
ANAYRAQSSVAMGPSNSQTAAAA	8410	V8NGK5	RNA-binding protein 4 (Fragment)
NAYRAQSSVAMGPSNSQTAAAAA	8410	V8NGK5	RNA-binding protein 4 (Fragment)
ASPGGYAGLHNIPPQmTAAAAAAA	19310	V8NN93	Transducin-like enhancer protein 3 (Fragment)
HQNKNTYNKEYK	11762	B2YHV1	Phospholipase A(2) (EC 3.1.1.4)
HLLSLHNIAEADFVLKK	4965	K9JBU4	p68 beta subunit
GSHLVSLHSR	4878	Q4PRD1	Snaclec coagulation factor X-activating enzyme light chain 1 (C-type lectin-like protein subunit 2) (Coagulation factor X-activating enzyme gamma-chain) (RVV-X light chain 1)
SLEDGTLYIIEQIPK	14593	A0A6B7FMQ9	Phospholipase B-like (EC 3.1.1.-)
SYGCYCGWGGQGTPK	11762	B2YHV1	Phospholipase A(2) (EC 3.1.1.4)
SSTFTLTNIVPQFIK	13282	A0A670ZLF7	Endonuclease domain-containing 1 protein-like
NIPISmIFPLELAQD	9192	A0A2D4P369	Uncharacterized protein (Fragment)
HSDSNAFLHLFPESFR	14456	W8EEP5	Hyaluronidase (EC 3.2.1.35) (Fragment)
FCMEHPNNGHLVSIESMEEAEFVAK	17009	K9JDJ1	Factor X activator light chain 2 (RVV-X light chain 2)
ETLVSILQEHPDEISDIFR	9987	P67861	Snake venom vascular endothelial growth factor toxin VR-1 (svVEGF) (VEGF-F)
ETLVSILQEHPDEISDIFRPSCVAVLR	9987	P67861	Snake venom vascular endothelial growth factor toxin VR-1 (svVEGF) (VEGF-F)
RPDYDGGSPNLSYHVER	14400	A0A2D4H7U4	Uncharacterized protein (Fragment)
KNCTGWNmEKAKRVLKK	14466	A0A670ZEG9	Syndecan binding protein 2
WDKDImLIK	8216	E5L0E4	Beta-fibrinogenase-like (RVBF) (EC 3.4.21.-) (Snake venom serine protease) (SVSP)
WDKDImLIK	8750	A0A1I9KNP0	Vaa serine proteinase homolog 1 (VaaSPH-1) (Enzymatically inactive serine proteinase-like protein SPH-1) (Snake venom serine protease homolog)
WDKDImLIK	16433	E5L0E3	Alpha-fibrinogenase-like (RVAF) (EC 3.4.21.-) (Snake venom serine protease) (SVSP)
WDKDImLIK	18982	E0Y420	Serine protease VLSP-3 (EC 3.4.21.-) (Snake venom serine protease) (SVSP)
EHALLAYTLGVK	1728	A0A670ZB27	Elongation factor 1-alpha
EHALLAYTLGVK	19255	A0A6B2F4R8	Elongation factor 1-alpha
HLYKQDPLTCK	8663	A0A1L8D5U2	BATXVEGF3
AQPMASSPKELSNSSSK	14225	A0A670Y972	Actin binding LIM protein 1
TICECDRVAANCFHQNK	11762	B2YHV1	Phospholipase A(2) (EC 3.1.1.4)
PLTRNGSTSRALPATPQLPSR	5894	V8NBG2	WAS/WASL-interacting protein family member 1 (Fragment)
GCLRTICECDR	11762	B2YHV1	Phospholipase A(2) (EC 3.1.1.4)
VAANLEGETVE	14185	V8NDF7	Retrotrans_gag domain-containing protein (Fragment)
CTTGPCCR	15640	A0A2H4Z2Y1	Disintegrin
MQKEITALAPSTMK	2233	A0A670XW03	Actin alpha cardiac muscle 1
MQKEITALAPSTMK	8184	A0A0B6VJU7	Beta-actin
MQKEITALAPSTMK	13736	A0A6B2F029	Uncharacterized protein
MQKEITALAPSTMK	15627	A0A6B2F5D9	Uncharacterized protein
MQKEITALAPSTMK	18270	A0A670XW03	Actin alpha cardiac muscle 1
MQKEITALAPSTMK	19136	A0A1W7RJS8	Actin, alpha 2, smooth muscle
MQKEITALAPSTMK	19480	A0A2D4M9Y4	Uncharacterized protein
EITALAPSTMK	2233	A0A670XW03	Actin alpha cardiac muscle 1
EITALAPSTMK	8184	A0A0B6VJU7	Beta-actin
EITALAPSTMK	13736	A0A6B2F029	Uncharacterized protein
EITALAPSTMK	15627	A0A6B2F5D9	Uncharacterized protein
EITALAPSTMK	18270	A0A670XW03	Actin alpha cardiac muscle 1
EITALAPSTMK	19136	A0A1W7RJS8	Actin, alpha 2, smooth muscle
EITALAPSTMK	19480	A0A2D4M9Y4	Uncharacterized protein
MQMLKLDKENALDR	47	U3FYV0	Tropomyosin alpha-4 chain protein 6
MQMLKLDKENAIDR	5069	V8N1C7	Tropomyosin beta chain (Fragment)
MQMLKLDKENALDR	9001	V8N5Z1	Tropomyosin alpha-3 chain (Fragment)
MQMLKLDKENAIDR	18895	A0A670XZR1	Uncharacterized protein
LFVLDILSLSPSQK	2679	A0A0A1WC79	Dipeptidylpeptidase 4
AAAICLGQNVNTYDKNYE	9491	B3RFI6	Phospholipase A(2) (EC 3.1.1.4)
LNSPVTYNTHIAPFSLPSSPPTVGSVCR	370	E0Y418	Serine protease VLSP-1 (EC 3.4.21.-) (Snake venom serine protease) (SVSP)
DLYANNVmSGGTTMYPGIADR	15627	A0A6B2F5D9	Uncharacterized protein
GSHLLSLHNIAEADFVLK	4965	K9JBU4	p68 beta subunit
AGSSQPWQDILQQLTGTNK	13028	T1E6J3	Angiotensin-converting enzyme (EC 3.4.-.-)
AAAICLGQNVNTYDKNYEYYSISHCTEESEQC	9491	B3RFI6	Phospholipase A(2) (EC 3.1.1.4)
KNLDQTVKDLQLR	18540	A0A670XY62	Myosin-3-like
ESGNVNDYEVVYPQK	13850	E9KJZ9	Group III snake venom metalloproteinase
IVWCAVGK	2097	A0A0F7Z1V6	Transferrin
EITERLR	4227	J3S9J2	Non-specific serine/threonine protein kinase (EC 2.7.11.1)
ELETRLR	8391	A0A670Z1A9	Interleukin 1 receptor accessory protein like 1
ELCLIIR	9981	V8NVJ0	Actin-binding Rho-activating protein (Fragment)
GSHLLSLHNIAEADFVLK	4965	K9JBU4	p68 beta subunit
KHLEINPDHSIIETLR	7404	U3ESU0	Heat shock protein 90a
TYQVPMLAQLSVFR	14514	A0A1W7RFC1	Glia-derived nexin-like protein
SCLMSKEHCSLTE	16809	A0A0K8RWB0	Fidgetin-like protein 1-like
SISHCTEESEQC	9491	B3RFI6	Phospholipase A(2) (EC 3.1.1.4)
SLFELTHCR	437	V8N9W9	Angiogenin-2 (Fragment)
TLNNKFASFIDKVR	18426	A0A2D4GJ26	IF rod domain-containing protein (Fragment)
TLNNKFASFIDKVR	18478	A0A2D4MNJ7	IF rod domain-containing protein
TLNNKFASFIDKVR	19772	V8NYV8	Keratin, type II cytoskeletal 1 (Fragment)
TVCECDR	9491	B3RFI6	Phospholipase A(2) (EC 3.1.1.4)
GLVSGGLYDSHVGCR	1357	T1E687	Cathepsin B (EC 3.4.22.1) (Cathepsin B heavy chain) (Cathepsin B light chain)
DECDVPEHCTGQSAECPR	19750	Q7LZ61	Coagulation factor X-activating enzyme heavy chain (EC 3.4.24.58) (Coagulation factor X-activating enzyme chain alpha) (RVV-X heavy chain) (Russellysin) (Snake venom metalloproteinase) (SVMP)
PAGTTCWR	15640	A0A2H4Z2Y1	Disintegrin
TLCAGILQGGIDTCK	2265	A0A1I9KNR8	Snake venom serine protease
TFSLTAQQTLQLVHK	15298	A0A670XTL7	Uncharacterized protein
CCYGTVNDCNPK	9491	B3RFI6	Phospholipase A(2) (EC 3.1.1.4)
TQTNWESDKPIK	2879	Q7LZ61	Coagulation factor X-activating enzyme heavy chain (EC 3.4.24.58) (Coagulation factor X-activating enzyme chain alpha) (RVV-X heavy chain) (Russellysin) (Snake venom metalloproteinase) (SVMP)
GLFIIDDKGILR	6883	A0A6B2F305	Thioredoxin domain-containing protein
VNINDLSEVEKALK	18986	J3S5C7	Alpha-1,6-mannosyl-glycoprotein 6-beta-N-acetylglucosaminyltransferase (EC 2.4.1.155)
TLEGETR	10654	T1E6L9	Aminopeptidase (EC 3.4.11.-)
FSDCSR	6798	A0A0F7ZBH9	Centrosomal protein of 19 kDa
FSDCSR	11712	A0A0F7ZAE5	GPI mannosyltransferase 2 (EC 2.4.1.-)
FSDCSR	17752	A0A2H4Z2X4	DSAIP (Fragment)
TLDNDImLIK	7162	V8N4Z1	Cationic trypsin-3 (Fragment)
GSHLLSLHNIAEADFVLK	4965	K9JBU4	p68 beta subunit
FPDGDIK	10349	A0A2D4P584	Uncharacterized protein (Fragment)
YEDEINK	14604	J3SCI4	Keratin, type II cytoskeletal cochleal-like
YEDQDIK	16853	V8PI66	Tyrosine-protein kinase BAZ1B (Fragment)
YEDEINK	18426	A0A2D4GJ26	IF rod domain-containing protein (Fragment)
GIVAGGSEPCGQHLKPAVYTK	18736	P18965	Factor V activator RVV-V gamma (EC 3.4.21.95) (Russel's viper venom FV activator gamma) (RVV-V gamma) (Snake venom serine protease) (SVSP)
IQNDAHSSASISACNGLK	2879	Q7LZ61	Coagulation factor X-activating enzyme heavy chain (EC 3.4.24.58) (Coagulation factor X-activating enzyme chain alpha) (RVV-X heavy chain) (Russellysin) (Snake venom metalloproteinase) (SVMP)
GDSTEFAEYIADYRK	1783	Q6T7B7	C-type lectin 1 (CTL)
AAAICLGQNVNTYDK	9491	B3RFI6	Phospholipase A(2) (EC 3.1.1.4)
MCGVTQTNWESDKPIK	2879	Q7LZ61	Coagulation factor X-activating enzyme heavy chain (EC 3.4.24.58) (Coagulation factor X-activating enzyme chain alpha) (RVV-X heavy chain) (Russellysin) (Snake venom metalloproteinase) (SVMP)
MVFYSK	9670	V8P0C0	Semaphorin-7A (Fragment)
ETLVSILQEHPDEISDIFR	9987	P67861	Snake venom vascular endothelial growth factor toxin VR-1 (svVEGF) (VEGF-F)
TVTAmDVVYALK	10548	V8N8S2	Histone H4 (Fragment)
TVTAmDVVYALK	10704	V8PGJ1	Histone H4 (Fragment)
TVTAmDVVYALK	10705	V8N8S2	Histone H4 (Fragment)
TVTAmDVVYALK	15419	V8N8S2	Histone H4 (Fragment)
SALSGHLETVILGLLK	701	A0A670ZQ21	Annexin
VAANCFHQNKNTYNKEYK	11762	B2YHV1	Phospholipase A(2) (EC 3.1.1.4)
THINIVVIGHVDSGK	19255	A0A6B2F4R8	Elongation factor 1-alpha
GNVVTVmVDVNLNNNVYK	4415	A0A223PK33	Beta-nerve growth factor
YKGLPAQSR	2680	E5L0E4	Beta-fibrinogenase-like (RVBF) (EC 3.4.21.-) (Snake venom serine protease) (SVSP)
GSHLVSLH	4878	Q4PRD1	Snaclec coagulation factor X-activating enzyme light chain 1 (C-type lectin-like protein subunit 2) (Coagulation factor X-activating enzyme gamma-chain) (RVV-X light chain 1)
HMLEDDKALYPK	17576	D3UW23	Aminopeptidase (EC 3.4.11.-)
GLFIIDDKGILR	6883	A0A6B2F305	Thioredoxin domain-containing protein
SCIMSGTLSCEASNR	17752	A0A2H4Z2X4	DSAIP (Fragment)
AAAICLGQNVNTYDKNYEYYSISH	9491	B3RFI6	Phospholipase A(2) (EC 3.1.1.4)
SFTPWDKDIMLIR	370	E0Y418	Serine protease VLSP-1 (EC 3.4.21.-) (Snake venom serine protease) (SVSP)
CCFVHDCCYGGVKGCNPK	11762	B2YHV1	Phospholipase A(2) (EC 3.1.1.4)
FCmEHPNNGHLVSIESMEEAEFVAK	17009	K9JDJ1	Factor X activator light chain 2 (RVV-X light chain 2)
FCMEHPNNGHLVSIESmEEAEFVAK	17009	K9JDJ1	Factor X activator light chain 2 (RVV-X light chain 2)
APVISEADKLR	3042	A0A0K8S2L4	Aminopeptidase (EC 3.4.11.-)
AAAICLGQNVNTYDKNYEYYSISHCTEESEQC	9491	B3RFI6	Phospholipase A(2) (EC 3.1.1.4)
TKPYIQVDVGGGQTK	6640	J3S4I0	78 kDa glucose-regulated protein (Binding-immunoglobulin protein) (Heat shock protein 70 family protein 5) (Heat shock protein family A member 5) (Immunoglobulin heavy chain-binding protein)
RCCFVHDCCYGGVK	11762	B2YHV1	Phospholipase A(2) (EC 3.1.1.4)
AAAICLGQNVNTY	9491	B3RFI6	Phospholipase A(2) (EC 3.1.1.4)
NYISYGCYCGWGGQGTPK	11762	B2YHV1	Phospholipase A(2) (EC 3.1.1.4)
GLDCPPDSSLYR	17009	K9JDJ1	Factor X activator light chain 2 (RVV-X light chain 2)
AAAICLGQNVNTYDKNYEYYSISHCTEESEQC	9491	B3RFI6	Phospholipase A(2) (EC 3.1.1.4)
QCISLFGSR	17752	A0A2H4Z2X4	DSAIP (Fragment)
ILPFVPHCANINIVPYTVCR	10579	E5L0E3	Alpha-fibrinogenase-like (RVAF) (EC 3.4.21.-) (Snake venom serine protease) (SVSP)
FPPEETLK	13145	J3RYP4	Carboxypeptidase E (EC 3.4.17.10) (Carboxypeptidase H) (Enkephalin convertase) (Prohormone-processing carboxypeptidase)
TKFPNGLDKDIMLIR	18736	P18965	Factor V activator RVV-V gamma (EC 3.4.21.95) (Russel's viper venom FV activator gamma) (RVV-V gamma) (Snake venom serine protease) (SVSP)
SALPEAELK	13028	T1E6J3	Angiotensin-converting enzyme (EC 3.4.-.-)
TSTHIAPLSLPSSPPSVGSICR	18982	E0Y420	Serine protease VLSP-3 (EC 3.4.21.-) (Snake venom serine protease) (SVSP)
LALDIEIATYR	2621	A0A670YQ84	Glial fibrillary acidic protein
LALDIEIATYR	3036	A0A6B2FAZ3	IF rod domain-containing protein
LALDIEIATYR	8029	T1DB52	Keratin, type II cytoskeletal 8-like protein
LALDIEIATYR	14604	J3SCI4	Keratin, type II cytoskeletal cochleal-like
LALDIEIATYR	18478	A0A2D4MNJ7	IF rod domain-containing protein
LALDIEIATYR	19772	V8NYV8	Keratin, type II cytoskeletal 1 (Fragment)
LDCPPDSSLYRYF	17009	K9JDJ1	Factor X activator light chain 2 (RVV-X light chain 2)
EKEDEIPKMCG	2879	Q7LZ61	Coagulation factor X-activating enzyme heavy chain (EC 3.4.24.58) (Coagulation factor X-activating enzyme chain alpha) (RVV-X heavy chain) (Russellysin) (Snake venom metalloproteinase) (SVMP)
WDKDImLIK	8216	E5L0E4	Beta-fibrinogenase-like (RVBF) (EC 3.4.21.-) (Snake venom serine protease) (SVSP)
WDKDImLIK	8750	A0A1I9KNP0	Vaa serine proteinase homolog 1 (VaaSPH-1) (Enzymatically inactive serine proteinase-like protein SPH-1) (Snake venom serine protease homolog)
WDKDImLIK	16433	E5L0E3	Alpha-fibrinogenase-like (RVAF) (EC 3.4.21.-) (Snake venom serine protease) (SVSP)
WDKDImLIK	18982	E0Y420	Serine protease VLSP-3 (EC 3.4.21.-) (Snake venom serine protease) (SVSP)
VPTPNVSVVDLTCR	17579	A0A6B2F176	Glyceraldehyde-3-phosphate dehydrogenase (EC 1.2.1.12)
FmEHTACECRPR	9985	P67861	Snake venom vascular endothelial growth factor toxin VR-1 (svVEGF) (VEGF-F)
VAANCFHQNKNTYNK	11762	B2YHV1	Phospholipase A(2) (EC 3.1.1.4)
WKQGEPEGPKEPR	9985	P67861	Snake venom vascular endothelial growth factor toxin VR-1 (svVEGF) (VEGF-F)
CLNTKFPNGLDKDImLIR	18736	P18965	Factor V activator RVV-V gamma (EC 3.4.21.95) (Russel's viper venom FV activator gamma) (RVV-V gamma) (Snake venom serine protease) (SVSP)
SCIMSGTLSCEASNR	17752	A0A2H4Z2X4	DSAIP (Fragment)
LKFEAIMmALKC	8208	V8NB01	BTB/POZ domain-containing protein KCTD4 (Fragment)
LKFEAImMALKC	8208	V8NB01	BTB/POZ domain-containing protein KCTD4 (Fragment)
KEYDGEIGCIIEK	1919	T1D861	182 kDa tankyrase-1-binding protein
ILPFVPHCAN	10579	E5L0E3	Alpha-fibrinogenase-like (RVAF) (EC 3.4.21.-) (Snake venom serine protease) (SVSP)
QSSLPTK	11476	M9NCG3	Glutaminyl cyclase (EC 2.3.2.5) (Glutaminyl-peptide cyclotransferase)
VVSAAHCY	11196	V8N4Z1	Cationic trypsin-3 (Fragment)
VVSAAHCY	11197	A0A670Z2C3	Peptidase S1 domain-containing protein
LNYGIPAIVK	7654	T1E5E5	Junction plakoglobin
YSYSFQR	11762	B2YHV1	Phospholipase A(2) (EC 3.1.1.4)
VQELQNQLQEK	11934	A0A1W7RJ97	Apoe protein
NKYEDEINKR	14604	J3SCI4	Keratin, type II cytoskeletal cochleal-like
NKYEDEINKR	18426	A0A2D4GJ26	IF rod domain-containing protein (Fragment)
EALQmLTAGCPESLCVK	6377	A0A0B8RNS9	Xaa-Pro aminopeptidase 2
AAAICLGQNVNTYDKNYEYYSISHCTEESEQC	9491	B3RFI6	Phospholipase A(2) (EC 3.1.1.4)
TDFQEAFKLLEK	14306	A0A0F7Z2D5	Protein tyrosine phosphatase domain-containing protein 1-like protein
EQNKENHSLLEK	14416	J3S097	Myosin VC
TICECDRVAANCFHQNKNTYNKEYK	11762	B2YHV1	Phospholipase A(2) (EC 3.1.1.4)
DSGKDLLFK	2097	A0A0F7Z1V6	Transferrin
LAIYSYSFQR	11762	B2YHV1	Phospholipase A(2) (EC 3.1.1.4)
AGLQFPVGR	1982	A0A6B2F0T0	Histone H2A
AGLQFPVGR	5965	V8NGU9	Histone H2A (Fragment)
AGLQFPVGR	7053	V8NTL3	Histone H2A (Fragment)
AGLQFPVGR	8091	A0A2D4N4H8	Histone H2A
AGLQFPVGR	9869	A0A6B2F1Y1	Histone H2A
AGLQFPVGR	10549	A0A670ZF79	Histone H2A
AGLQFPVGR	12357	V8NSM1	Histone H2A (Fragment)
TSVSSHYCTGR	15640	A0A2H4Z2Y1	Disintegrin
VAANCFHQNKNTY	11762	B2YHV1	Phospholipase A(2) (EC 3.1.1.4)
FTAEAETDLKEPLKELGIR	14514	A0A1W7RFC1	Glia-derived nexin-like protein
LEDFPPGRPSLSNLEALCSMGR	6657	V8NL73	Extracellular matrix protein 1 (Fragment)
SYSFENGDIVCGDNDLCLR	9491	B3RFI6	Phospholipase A(2) (EC 3.1.1.4)
WKASDLLNHR	17752	A0A2H4Z2X4	DSAIP (Fragment)
QGEPEGPKEPR	9985	P67861	Snake venom vascular endothelial growth factor toxin VR-1 (svVEGF) (VEGF-F)
HIAEEADRKYEEVAR	8830	A0A6B2F2A2	Uncharacterized protein
HIAEEADRKYEEVAR	11644	U3FVQ8	Tropomyosin 3 (Tropomyosin 3, gamma)
LNKPVTYSTH	16433	E5L0E3	Alpha-fibrinogenase-like (RVAF) (EC 3.4.21.-) (Snake venom serine protease) (SVSP)
ETEAKERKFRETmEMLIK	14088	A0A670ZWX6	Sodium channel protein
SFTPWDKDIM	370	E0Y418	Serine protease VLSP-1 (EC 3.4.21.-) (Snake venom serine protease) (SVSP)
TLDNDImLIK	7162	V8N4Z1	Cationic trypsin-3 (Fragment)
AASQPGELKDWFVGR	13145	J3RYP4	Carboxypeptidase E (EC 3.4.17.10) (Carboxypeptidase H) (Enkephalin convertase) (Prohormone-processing carboxypeptidase)
GNVVTVmVDVNLNNNVYK	4415	A0A223PK33	Beta-nerve growth factor
KQPGTGDLALYLLALR	7313	T1DKG5	Transcobalamin-2-like protein
DLTDYLMK	2233	A0A670XW03	Actin alpha cardiac muscle 1
DLTDYLMK	8184	A0A0B6VJU7	Beta-actin
DLTDYLMK	13736	A0A6B2F029	Uncharacterized protein
DLTDYLMK	15627	A0A6B2F5D9	Uncharacterized protein
DLTDYLMK	16040	A0A670Z617	Actin gamma 2, smooth muscle
DLTDYLMK	18270	A0A670XW03	Actin alpha cardiac muscle 1
DLTDYLMK	19136	A0A1W7RJS8	Actin, alpha 2, smooth muscle
NEDEQIR	8750	A0A1I9KNP0	Vaa serine proteinase homolog 1 (VaaSPH-1) (Enzymatically inactive serine proteinase-like protein SPH-1) (Snake venom serine protease homolog)
NEDEQIR	18736	P18965	Factor V activator RVV-V gamma (EC 3.4.21.95) (Russel's viper venom FV activator gamma) (RVV-V gamma) (Snake venom serine protease) (SVSP)
NCFHQNKNTYNKEYK	11762	B2YHV1	Phospholipase A(2) (EC 3.1.1.4)
YSQKEDKYEEEIK	47	U3FYV0	Tropomyosin alpha-4 chain protein 6
AAAICLGQN	9491	B3RFI6	Phospholipase A(2) (EC 3.1.1.4)
AAAICLGQNVNTYDKNYEYYSISHCTEESEQC	9491	B3RFI6	Phospholipase A(2) (EC 3.1.1.4)
KMEGDLNEmEIQLSHANR	1595	V8NVX9	Myosin-7 (Fragment)
KMEGDLNEmEIQLSHANR	5405	V8PB72	Myosin-7 (Fragment)
KMEGDLNEmEIQLSHANR	18329	A0A670Y5Z6	Myosin-1B-like
KMEGDLNEmEIQLSHANR	18540	A0A670XY62	Myosin-3-like
YCTTTDTFVR	4415	A0A223PK33	Beta-nerve growth factor
TLCAGILQGGIDTCK	2265	A0A1I9KNR8	Snake venom serine protease
VQELQNQLQEK	11934	A0A1W7RJ97	Apoe protein
ImGWGSITSPK	16433	E5L0E3	Alpha-fibrinogenase-like (RVAF) (EC 3.4.21.-) (Snake venom serine protease) (SVSP)
KSTTDLPSR	3374	T2HQ57	Amine oxidase (EC 1.4.3.-)
QFDSTDFKDPQIKR	13028	T1E6J3	Angiotensin-converting enzyme (EC 3.4.-.-)
TFTLGQLENQLAR	13282	A0A670ZLF7	Endonuclease domain-containing 1 protein-like
AAAICLGQNVNTYDKNYEYYSISHCTEESEQC	9491	B3RFI6	Phospholipase A(2) (EC 3.1.1.4)
SGVSLAALK	10702	A0A670ZVQ3	Histone H1.4-like
NVVIEQK	14593	A0A6B7FMQ9	Phospholipase B-like (EC 3.1.1.-)
TLNQLYLEAANR	8825	J3RZ14	Deoxyribonuclease II (EC 3.1.22.1)
KGSSFQTVSALFR	13861	A0A670XY62	Myosin-3-like
GNIVCGR	11762	B2YHV1	Phospholipase A(2) (EC 3.1.1.4)
IVAGGSEPCGQHLKPAVYTK	18736	P18965	Factor V activator RVV-V gamma (EC 3.4.21.95) (Russel's viper venom FV activator gamma) (RVV-V gamma) (Snake venom serine protease) (SVSP)
LELENLIYLR	14456	W8EEP5	Hyaluronidase (EC 3.2.1.35) (Fragment)
CNPKLAIYSYSFQR	11762	B2YHV1	Phospholipase A(2) (EC 3.1.1.4)
VVPEISHEIICGGVK	12602	A0A081DUA7	Complement C3a
DLMKTR	4487	J3S529	RWD domain-containing protein 1 (RWD domain-containing protein 1-like)
YLIDKmPQCILNKPLK	17752	A0A2H4Z2X4	DSAIP (Fragment)
WGGQGRAQDATDR	9491	B3RFI6	Phospholipase A(2) (EC 3.1.1.4)
QCQGFTYGGCGGNANNFETR	6337	A8Y7N9	Kunitz-type serine protease inhibitor C6 (BPTI-6) (Trypsin inhibitor 6) (Trypsin inhibitor C6)
SICKGETSWLK	13572	T1DJT5	Ectonucleotide pyrophosphatase/phosphodiesterase family member 3-like protein
ETYPVVPHCANIK	370	E0Y418	Serine protease VLSP-1 (EC 3.4.21.-) (Snake venom serine protease) (SVSP)
VAANCFHQNKNTYNKEYKFLSSSK	11762	B2YHV1	Phospholipase A(2) (EC 3.1.1.4)
NVYLPSTVK	3042	A0A0K8S2L4	Aminopeptidase (EC 3.4.11.-)
NIFSFYLNR	19471	M9T7F1	RAP-Boa-1 (Fragment)
NYEYYSISHCTEESEQC	9491	B3RFI6	Phospholipase A(2) (EC 3.1.1.4)
LPQVVNPIENFK	14457	A0A2D4J6P1	Beta-mannosidase (EC 3.2.1.25) (Fragment)
GSHLLSLHNIAEADFVLKK	4965	K9JBU4	p68 beta subunit
QCISLFGSR	17752	A0A2H4Z2X4	DSAIP (Fragment)
TDVVDFPR	6038	A0A2D4H355	Beta-N-acetylhexosaminidase (EC 3.2.1.52) (Fragment)
AANCFHQNK	11762	B2YHV1	Phospholipase A(2) (EC 3.1.1.4)
TATLNIK	13133	J3SBR2	Ceramidase (EC 3.5.1.23)
GYCYNGDCPImR	19750	Q7LZ61	Coagulation factor X-activating enzyme heavy chain (EC 3.4.24.58) (Coagulation factor X-activating enzyme chain alpha) (RVV-X heavy chain) (Russellysin) (Snake venom metalloproteinase) (SVMP)
GDIVCGDNDLCLR	9491	B3RFI6	Phospholipase A(2) (EC 3.1.1.4)
LNKPVTYSTHIASLSLPSNPPR	16433	E5L0E3	Alpha-fibrinogenase-like (RVAF) (EC 3.4.21.-) (Snake venom serine protease) (SVSP)
TQTNWESDKPIKK	2879	Q7LZ61	Coagulation factor X-activating enzyme heavy chain (EC 3.4.24.58) (Coagulation factor X-activating enzyme chain alpha) (RVV-X heavy chain) (Russellysin) (Snake venom metalloproteinase) (SVMP)
VTLDLFGK	17752	A0A2H4Z2X4	DSAIP (Fragment)
FRDVVSSSSK	8491	V8NAX5	Reticulon (Fragment)
LNEGLLNMAEVK	10019	A0A1W7RBI1	Carbohydrate deacetylase
ARDECDVPEHCTGQSAECPR	19750	Q7LZ61	Coagulation factor X-activating enzyme heavy chain (EC 3.4.24.58) (Coagulation factor X-activating enzyme chain alpha) (RVV-X heavy chain) (Russellysin) (Snake venom metalloproteinase) (SVMP)
GQVRPFLDVYQR	9987	P67861	Snake venom vascular endothelial growth factor toxin VR-1 (svVEGF) (VEGF-F)
SYSFQRGNIVCGR	11762	B2YHV1	Phospholipase A(2) (EC 3.1.1.4)
ETLVSILQEHPDEISDIF	9987	P67861	Snake venom vascular endothelial growth factor toxin VR-1 (svVEGF) (VEGF-F)
FYYNPASNQCQGFTYGGCGGNANNFETR	6337	A8Y7N9	Kunitz-type serine protease inhibitor C6 (BPTI-6) (Trypsin inhibitor 6) (Trypsin inhibitor C6)
KYFCLNTKFPNGLDKDIMLIR	18736	P18965	Factor V activator RVV-V gamma (EC 3.4.21.95) (Russel's viper venom FV activator gamma) (RVV-V gamma) (Snake venom serine protease) (SVSP)
GSHLLSLHNIAEADFVLK	4965	K9JBU4	p68 beta subunit
LLSLPNIR	3240	A0A1W7RI96	Putative serine carboxypeptidase CPVL-like protein
EALQmLTAGCPESLCVK	6377	A0A0B8RNS9	Xaa-Pro aminopeptidase 2
ImGWGSITSPK	16433	E5L0E3	Alpha-fibrinogenase-like (RVAF) (EC 3.4.21.-) (Snake venom serine protease) (SVSP)
SGDYYR	1162	A0A670ZEY0	Uncharacterized protein
SGDYYR	14741	V8NI50	Discoidin domain-containing receptor 2 (Fragment)
LAIYSYSFQRGNIVCGR	11762	B2YHV1	Phospholipase A(2) (EC 3.1.1.4)
LDCPPDSSLYR	17009	K9JDJ1	Factor X activator light chain 2 (RVV-X light chain 2)
VAANCFHQNKNTYNKEYKFLSSSK	11762	B2YHV1	Phospholipase A(2) (EC 3.1.1.4)
PKLAIYSYSFQR	11762	B2YHV1	Phospholipase A(2) (EC 3.1.1.4)
AQDATDRCCFVHDCCYGTVNDCNPK	9491	B3RFI6	Phospholipase A(2) (EC 3.1.1.4)
AAAICLGQNVNTYDKNYEYYSISHCTEESEQC	9491	B3RFI6	Phospholipase A(2) (EC 3.1.1.4)
NSWGEPWGEK	14499	A0A0K8RYA9	Cathepsin X (EC 3.4.18.1)
YESHNSESGR	824	V8PD78	Keratin, type II cytoskeletal 80
LATYAQELHTNTGEK	11934	A0A1W7RJ97	Apoe protein
SYSFENGDIVCGDNDLCLR	9491	B3RFI6	Phospholipase A(2) (EC 3.1.1.4)
DLYANNVmSGGTTMYPGIADR	15627	A0A6B2F5D9	Uncharacterized protein
APmYPNEPFLVFWNAPTTQCR	16116	A3QVN3	Hyaluronidase-1 (Hy-1) (EC 3.2.1.35) (Hyaluronoglucosaminidase-1) (Venom spreading factor)
GDVAFVNEAIVLADSPEER	2097	A0A0F7Z1V6	Transferrin
TGTLPFQGKDRNETmNMILK	14104	V8ND69	Ribosomal protein S6 kinase alpha-6 (Fragment)
QDLAAIPDFQSGAmENWGLTTYR	10654	T1E6L9	Aminopeptidase (EC 3.4.11.-)
VAANCFHQNKNTYNKEYKFLSSSK	11762	B2YHV1	Phospholipase A(2) (EC 3.1.1.4)
LEISEINR	1442	V8NEX0	IgLON family member 5 (Fragment)
LNKPVTYSTHIASLSLPSNPPR	16433	E5L0E3	Alpha-fibrinogenase-like (RVAF) (EC 3.4.21.-) (Snake venom serine protease) (SVSP)
INTACVCVISR	4415	A0A223PK33	Beta-nerve growth factor
VSSHYCTGR	15640	A0A2H4Z2Y1	Disintegrin
LNKPVTYSTHIASLSLPSNPPR	16433	E5L0E3	Alpha-fibrinogenase-like (RVAF) (EC 3.4.21.-) (Snake venom serine protease) (SVSP)
TGKEVVHSY	9491	B3RFI6	Phospholipase A(2) (EC 3.1.1.4)
LAIYSYSFQR	11762	B2YHV1	Phospholipase A(2) (EC 3.1.1.4)
TLCAGVSGRR	10579	E5L0E3	Alpha-fibrinogenase-like (RVAF) (EC 3.4.21.-) (Snake venom serine protease) (SVSP)
IVVVPIPQAEK	7279	V8NHQ2	Mucin-5AC (Fragment)
GEMHGIVAGGSEPCGQHLKPAVYTK	18736	P18965	Factor V activator RVV-V gamma (EC 3.4.21.95) (Russel's viper venom FV activator gamma) (RVV-V gamma) (Snake venom serine protease) (SVSP)
TQEEIR	17508	V8NLA5	Secretogranin II (Secretogranin-2) (Secretoneurin) (Fragment)
TLCAGILQGGIDTCK	2265	A0A1I9KNR8	Snake venom serine protease
SLLQFIK	17208	V8NG54	Carboxypeptidase D
VGIIYSGSR	17	J3S892	Transmembrane protein C18orf45 (Transmembrane protein C18orf45-like protein)
AKFGPYTQELQER	11934	A0A1W7RJ97	Apoe protein
CCFVHDC	9491	B3RFI6	Phospholipase A(2) (EC 3.1.1.4)
CCFVHDC	11762	B2YHV1	Phospholipase A(2) (EC 3.1.1.4)
KYEDEINKR	14604	J3SCI4	Keratin, type II cytoskeletal cochleal-like
KYEDEINKR	18426	A0A2D4GJ26	IF rod domain-containing protein (Fragment)
KPAGTTCWR	15640	A0A2H4Z2Y1	Disintegrin
SCIMSGTLSCEASNR	17752	A0A2H4Z2X4	DSAIP (Fragment)
TSTYIAPLSLPSSPPR	8216	E5L0E4	Beta-fibrinogenase-like (RVBF) (EC 3.4.21.-) (Snake venom serine protease) (SVSP)
TITLEVEPSDTIENVK	17313	A0A670YLD7	40S ribosomal protein S27a (Ubiquitin carboxyl extension protein 80) (Ubiquitin-40S ribosomal protein S27a)
TGKEVVHSY	9491	B3RFI6	Phospholipase A(2) (EC 3.1.1.4)
DIMLIR	370	E0Y418	Serine protease VLSP-1 (EC 3.4.21.-) (Snake venom serine protease) (SVSP)
DIMLIR	18736	P18965	Factor V activator RVV-V gamma (EC 3.4.21.95) (Russel's viper venom FV activator gamma) (RVV-V gamma) (Snake venom serine protease) (SVSP)
ALEEELEDLDLD	14840	V8PJS7	Partner of Y14 and mago (Fragment)
HSDSNAFLHLFPESFR	14456	W8EEP5	Hyaluronidase (EC 3.2.1.35) (Fragment)
MEGDLNEMEIQLSHANR	1595	V8NVX9	Myosin-7 (Fragment)
MEGDLNEMEIQLSHANR	5405	V8PB72	Myosin-7 (Fragment)
MEGDLNEMEIQLSHANR	18329	A0A670Y5Z6	Myosin-1B-like
MEGDLNEMEIQLSHANR	18540	A0A670XY62	Myosin-3-like
GQIQGIVSWGSDPCVNR	10579	E5L0E3	Alpha-fibrinogenase-like (RVAF) (EC 3.4.21.-) (Snake venom serine protease) (SVSP)
EQKTWEAAER	17009	K9JDJ1	Factor X activator light chain 2 (RVV-X light chain 2)
SLYNLGGSKR	19772	V8NYV8	Keratin, type II cytoskeletal 1 (Fragment)
AVDQNLK	13145	J3RYP4	Carboxypeptidase E (EC 3.4.17.10) (Carboxypeptidase H) (Enkephalin convertase) (Prohormone-processing carboxypeptidase)
GGSEPCGQHLKPAVYTK	18736	P18965	Factor V activator RVV-V gamma (EC 3.4.21.95) (Russel's viper venom FV activator gamma) (RVV-V gamma) (Snake venom serine protease) (SVSP)
CLNTKFPNGLDKDImLIR	18736	P18965	Factor V activator RVV-V gamma (EC 3.4.21.95) (Russel's viper venom FV activator gamma) (RVV-V gamma) (Snake venom serine protease) (SVSP)
LPVYADWIKQR	4112	T2HS20	Peptidase S1 domain-containing protein
LVVSYKCR	14220	V8NLQ8	Uncharacterized protein (Fragment)
QLELNER	8663	A0A1L8D5U2	BATXVEGF3
RVLDELTLAR	5736	J3RZT5	Keratin, type I cytoskeletal 19
LAIYSYSFQR	11762	B2YHV1	Phospholipase A(2) (EC 3.1.1.4)
CPETLFQPSFIGMESAGIHETTYNSIMK	2233	A0A670XW03	Actin alpha cardiac muscle 1
CPETLFQPSFIGMESAGIHETTYNSIMK	15627	A0A6B2F5D9	Uncharacterized protein
CPETLFQPSFIGMESAGIHETTYNSIMK	18270	A0A670XW03	Actin alpha cardiac muscle 1
CPETLFQPSFIGMESAGIHETTYNSIMK	19136	A0A1W7RJS8	Actin, alpha 2, smooth muscle
CPETLFQPSFIGMESAGIHETTYNSIMK	19480	A0A2D4M9Y4	Uncharacterized protein
VVHSYAIYGCYCGWGGQGR	9491	B3RFI6	Phospholipase A(2) (EC 3.1.1.4)
VAADGRIEPGDm	3394	V8NEN4	Segment polarity protein dishevelled-like DVL-3 (Fragment)
VAADGRIEPGDm	7362	A0A670ZAG6	Dishevelled segment polarity protein 2
VAADGRIEPGDm	7393	A0A1W7RHW6	Uncharacterized protein
TKYETDAIQRTEELEEAK	5405	V8PB72	Myosin-7 (Fragment)
GSHLLSLHNIAEADFVLK	4965	K9JBU4	p68 beta subunit
HADSTAELGEQIDNLQR	12176	V8PIZ1	Myosin-3 (Fragment)
YMNGPLGR	14456	W8EEP5	Hyaluronidase (EC 3.2.1.35) (Fragment)
WTDGSAVSYENVVYNTR	15452	A0A1I9KNP6	C-type lectin snaclec-1
ANFVAELVTLmK	15452	A0A1I9KNP6	C-type lectin snaclec-1
TTPSYVAFTDTER	12455	A0A6B2FF69	Uncharacterized protein
TLNNKFASFIDKVR	18426	A0A2D4GJ26	IF rod domain-containing protein (Fragment)
TLNNKFASFIDKVR	18478	A0A2D4MNJ7	IF rod domain-containing protein
TLNNKFASFIDKVR	19772	V8NYV8	Keratin, type II cytoskeletal 1 (Fragment)
LIFFDGEEAFVR	11476	M9NCG3	Glutaminyl cyclase (EC 2.3.2.5) (Glutaminyl-peptide cyclotransferase)
AAYGGLPEKSR	370	E0Y418	Serine protease VLSP-1 (EC 3.4.21.-) (Snake venom serine protease) (SVSP)
EVVHSYAIYGCYCGWGGQGR	9491	B3RFI6	Phospholipase A(2) (EC 3.1.1.4)
GYCYNGDCPIMR	19750	Q7LZ61	Coagulation factor X-activating enzyme heavy chain (EC 3.4.24.58) (Coagulation factor X-activating enzyme chain alpha) (RVV-X heavy chain) (Russellysin) (Snake venom metalloproteinase) (SVMP)
DHQNFNLADR	17576	D3UW23	Aminopeptidase (EC 3.4.11.-)
FMEHTACECR	9985	P67861	Snake venom vascular endothelial growth factor toxin VR-1 (svVEGF) (VEGF-F)
[truncated: 5,101 more rows]
