# Supplementary material for: Identification of Daboia siamensis venome using integrated multi-omics data
Source: Sci Rep. 2022 Jul 30;12:13140. doi: 10.1038/s41598-022-17300-1 (PMC9338987; doi:10.1038/s41598-022-17300-1)
Supplement: Supplementary file 10 — Supplementary Table S8. [file 41598_2022_17300_MOESM10_ESM.xlsx]

## Sheet: TableS8
Table S8. CDSs Identified by SMSNet & PEAK Studio
CDS ID	Identified by	CDS top BLAST hit	BLAST protein names
4	SMSNet	V8NVI7	Histone domain-containing protein (Fragment)
17	SMSNet	J3S892	Transmembrane protein C18orf45 (Transmembrane protein C18orf45-like protein)
47	SMSNet	U3FYV0	Tropomyosin alpha-4 chain protein 6
72	SMSNet	V8NF35	Dipeptidyl peptidase 2 (Fragment)
90	SMSNet	A0A6B2F626	Malate dehydrogenase (EC 1.1.1.37)
149	SMSNet	V8P279	Guanine nucleotide-binding protein G(T) subunit alpha-1 (Fragment)
243	SMSNet	V8NGB0	General transcription factor 3C polypeptide 3 (Fragment)
252	SMSNet	V8PAG0	Uncharacterized protein (Fragment)
259	SMSNet	A0A2D4K4L0	tRNA-uridine aminocarboxypropyltransferase (EC 2.5.1.25)
270	SMSNet	A0A182C5W8	Ku-wap-fusin
286	SMSNet	V8NN40	TATA box-binding protein-associated factor 1D (TATA box-binding protein-associated factor RNA polymerase I subunit D) (Transcription initiation factor SL1/TIF-IB subunit D) (Fragment)
315	SMSNet	V8PHG7	Coiled-coil and C2 domain-containing protein 1B (Fragment)
324	SMSNet	V8P8V7	X-linked retinitis pigmentosa GTPase regulator-interacting protein 1 (Fragment)
327	SMSNet	V8NNA7	Protein sel-1-like 2 (Fragment)
338	SMSNet	Q8UVG8	Vimentin
356	SMSNet	V8PBW8	Striated muscle-specific serine/threonine-protein kinase (Fragment)
370	PEAK & SMSNet	E0Y418	Serine protease VLSP-1 (EC 3.4.21.-) (Snake venom serine protease) (SVSP)
371	SMSNet	E0Y418	Serine protease VLSP-1 (EC 3.4.21.-) (Snake venom serine protease) (SVSP)
378	SMSNet	V8NH66	G2 and S phase-expressed protein 1 (Fragment)
411	SMSNet	A0A670XTB7	Forkhead box E3
437	PEAK & SMSNet	V8N9W9	Angiogenin-2 (Fragment)
440	SMSNet	A0A670YUJ8	Olfactory receptor
465	SMSNet	V8PJM1	Protein transport protein sec16 (Fragment)
474	SMSNet	A0A670Y7T3	Uncharacterized protein
478	SMSNet	V8PEK6	Sodium channel protein type 1 subunit alpha (Fragment)
481	SMSNet	V8NJW7	FERM, RhoGEF and pleckstrin domain-containing protein 1
517	SMSNet	A0A6B2F9C2	Uncharacterized protein
539	SMSNet	V8P9N2	Tubulin alpha chain (Fragment)
549	SMSNet	V8P1C1	Cytoskeleton-associated protein 5 (Fragment)
564	SMSNet	J3SCR7	Myotonic dystrophy kinase
599	SMSNet	A0A6B2FB71	Uncharacterized protein
609	SMSNet	V8NDK4	Guanylate cyclase (EC 4.6.1.2) (Fragment)
661	PEAK & SMSNet	A0A6B2F8A0	Cystatin domain-containing protein
671	SMSNet
701	SMSNet	A0A670ZQ21	Annexin
757	SMSNet	A0A670Y336	Calglandulin
773	SMSNet	V8NAZ8	von Willebrand factor A domain-containing protein 3A (Fragment)
780	SMSNet	A0A2D4FLJ2	Uncharacterized protein (Fragment)
794	SMSNet	A0A670ZKA6	Histone H2B
800	SMSNet	A0A2D4EK41	Galectin (Fragment)
805	SMSNet	A0A2D4JBI8	Cyclin-G1
813	SMSNet	A0A670Y5Z6	Myosin-1B-like
824	SMSNet	V8PD78	Keratin, type II cytoskeletal 80
875	SMSNet	V8P703	Low-density lipoprotein receptor-related protein 6 (Fragment)
891	PEAK & SMSNet	V8P0R1	AMP deaminase (EC 3.5.4.6) (Fragment)
937	SMSNet	U3FBR0	Pre-mRNA-processing factor 40 A-like protein
944	SMSNet	A0A0F7Z9X4	Isocitrate dehydrogenase [NADP] (EC 1.1.1.42)
964	SMSNet	A0A0B8RP51	Signal recognition particle 54 kDa protein
986	SMSNet	V8NVZ4	Integrin_alpha2 domain-containing protein (Fragment)
997	SMSNet	A0A670YVN7	Myosin heavy chain 10
1098	SMSNet	V8NKG0	Polyprenol reductase (EC 1.3.1.22) (EC 1.3.1.94) (Fragment)
1118	SMSNet	A0A2D4I4B0	Uncharacterized protein
1140	SMSNet	V8NQI8	Zinc finger protein DZIP1L (Fragment)
1145	SMSNet	A0A0F7Z9B5	Lens epithelium-derived growth factor-like
1162	SMSNet	A0A670ZEY0	Uncharacterized protein
1182	SMSNet	V8NFY4	Myelin-associated glycoprotein (Fragment)
1198	SMSNet	A0A0F7Z5M3	Protein transport protein Sec24B
1207	PEAK & SMSNet	V8PGE9	Proteasome subunit alpha type (Fragment)
1217	SMSNet	A0A2D4P565	Uncharacterized protein
1252	SMSNet	A0A1W7RGV8	HHIP-like protein 1
1300	SMSNet	A0A670YD02	Uncharacterized protein
1323	SMSNet	A0A6B2F728	Protein disulfide-isomerase (EC 5.3.4.1)
1340	SMSNet	A0A1B0Z7N3	Sodium channel protein
1357	PEAK & SMSNet	T1E687	Cathepsin B (EC 3.4.22.1) (Cathepsin B heavy chain) (Cathepsin B light chain)
1360	SMSNet	T1DKF4	Mevalonate kinase (MK) (EC 2.7.1.36)
1366	SMSNet	A0A670XP42	Polyadenylate-binding protein (PABP)
1392	SMSNet	V8PBG1	Beta-soluble NSF attachment protein (Fragment)
1394	SMSNet	T1E6E0	Golgin subfamily A member 1-like protein
1395	SMSNet	A0A670ZA68	GM2 ganglioside activator
1399	SMSNet	V8PAR1	DNA helicase (EC 3.6.4.12) (Fragment)
1407	SMSNet	V8P961	Calglandulin (Fragment)
1425	SMSNet	V8NBW2	Keratin, type I cytoskeletal 10 (Fragment)
1442	SMSNet	V8NEX0	IgLON family member 5 (Fragment)
1452	SMSNet	A0A6B2F5C3	14_3_3 domain-containing protein
1457	SMSNet	A0A0F7Z5S0	PRKCA-binding protein (Protein interacting with C kinase 1) (Protein kinase C-alpha-binding protein)
1458	SMSNet	V8NDD3	STE20-related kinase adapter protein alpha (Fragment)
1495	PEAK & SMSNet	J3SBY7	MAC-inhibitory protein (Membrane attack complex inhibition factor) (Protectin)
1505	SMSNet	V8PDF4	Thrombospondin type-1 domain-containing protein 7B (Fragment)
1533	SMSNet	A0A670ZFR0	Glyceraldehyde-3-phosphate dehydrogenase (EC 1.2.1.12)
1548	SMSNet	A0A6B2F6N6	Ras-related GTP-binding protein
1560	SMSNet	A0A670ZC12	PR/SET domain 16
1591	SMSNet	A0A2D4MAL8	Uncharacterized protein
1595	PEAK & SMSNet	V8NVX9	Myosin-7 (Fragment)
1708	SMSNet	V8PD32	Prolyl endopeptidase (EC 3.4.21.-) (Fragment)
1725	PEAK	V8NQ84	Papilin (Fragment)
1726	SMSNet	V8NP25	Protein numb-like protein
1728	SMSNet	A0A670ZB27	Elongation factor 1-alpha
1783	PEAK & SMSNet	Q6T7B7	C-type lectin 1 (CTL)
1790	SMSNet	A0A081DUA7	Complement C3a
1808	SMSNet	A0A1W7RJ91	Armadillo repeat-containing protein 8
1819	SMSNet	V8NWK4	Rho GTPase-activating protein 33 (Fragment)
1835	PEAK & SMSNet	A0A0A1WCA7	Epididymal secretory protein E1 (NPC intracellular cholesterol transporter 2)
1877	SMSNet	A0A670YQ39	160 kDa neurofilament protein (Neurofilament medium polypeptide) (Neurofilament triplet M protein)
1912	SMSNet	A0A1W7RFM9	39S ribosomal protein L45, mitochondrial
1913	SMSNet	V8PHI2	Putative G-protein coupled receptor (Fragment)
1919	SMSNet	T1D861	182 kDa tankyrase-1-binding protein
1942	SMSNet	J3S4R9	Nicastrin
1955	SMSNet	J3SCZ8	RAN binding protein 1
1959	SMSNet	V8PIC9	Diacylglycerol kinase (DAG kinase) (EC 2.7.1.107) (Fragment)
1975	PEAK & SMSNet	A0A6B2F603	Uncharacterized protein
1982	PEAK & SMSNet	A0A6B2F0T0	Histone H2A
2056	PEAK & SMSNet	Q5NTZ2	Serum albumin
2058	SMSNet	V8P3M4	Coiled-coil domain-containing protein 181 (Fragment)
2067	PEAK & SMSNet	A0A182C5U0	Cystatin
2083	SMSNet	V8PCF8	Nuclear receptor subfamily 1 group D member 2 (Fragment)
2097	PEAK & SMSNet	A0A0F7Z1V6	Transferrin
2099	SMSNet	A0A670YK51	Uncharacterized protein
2130	SMSNet	T1E3E7	Zinc finger protein 750
2150	SMSNet	A0A670Y066	POU domain protein
2219	SMSNet	V8N7Y3	Vascular non-inflammatory molecule 2 (Fragment)
2230	SMSNet	A0A670YQ25	Guanine nucleotide-binding protein G(i) subunit alpha-1
2233	PEAK & SMSNet	A0A670XW03	Actin alpha cardiac muscle 1
2243	SMSNet	V8NMQ0	Ypt6 (Fragment)
2261	SMSNet	A0A670YSG5	Acylamino-acid-releasing enzyme-like
2265	PEAK & SMSNet	A0A1I9KNR8	Snake venom serine protease
2297	SMSNet
2357	PEAK & SMSNet	A8I4N8	Phospholipase A2 inhibitor
2404	SMSNet	V8P868	Transducin-like enhancer protein 4 (Fragment)
2424	SMSNet	A0A0F7Z9I2	Transcription factor E2F1
2431	SMSNet	A0A081DUB1	Phospholipase A2 group IB
2443	SMSNet	A0A670XSW2	Podocan
2461	SMSNet	A0A2D4P5Q8	Uncharacterized protein
2466	SMSNet	A0A2H6NCB1	Uncharacterized protein
2478	PEAK & SMSNet	A0A2H6N0Y6	ATP synthase subunit alpha (Fragment)
2523	SMSNet	V8P2A1	Leucine-rich repeat and fibronectin type-III domain-containing protein 2 (Fragment)
2526	SMSNet	V8PIE1	Poly [ADP-ribose] polymerase 9
2542	SMSNet	A0A670YVQ5	Solute carrier family 4 member 10
2545	SMSNet	V8P1E2	Ankyrin-3 (Fragment)
2585	SMSNet	A0A0A1WDU6	Snake venom metalloproteinase S (Fragment)
2586	SMSNet	E9JG68	Metalloproteinase
2600	SMSNet	A0A0B8RUK3	Alpha-1,4 glucan phosphorylase (EC 2.4.1.1)
2610	SMSNet	A0A2D4LX48	Uncharacterized protein (Fragment)
2620	SMSNet	V8PIG7	Ig-like V-type domain-containing protein (Fragment)
2621	SMSNet	A0A670YQ84	Glial fibrillary acidic protein
2630	SMSNet	A0A670Y9I2	ERCC excision repair 4, endonuclease catalytic subunit
2649	SMSNet	A0A0F7Z675	PHD finger protein 3 isoform X2
2679	PEAK & SMSNet	A0A0A1WC79	Dipeptidylpeptidase 4
2680	PEAK & SMSNet	E5L0E4	Beta-fibrinogenase-like (RVBF) (EC 3.4.21.-) (Snake venom serine protease) (SVSP)
2695	SMSNet	A0A2D4KM63	Uncharacterized protein (Fragment)
2758	SMSNet	A0A2D4NEB7	Uncharacterized protein
2761	SMSNet	A0A2D4I476	Histone H2B
2770	SMSNet	A0A0K8RTS7	Protein KIAA0317-like
2805	SMSNet	V8N791	Coiled-coil domain-containing protein (Fragment)
2808	PEAK & SMSNet	A0A670YFW7	Pept_C1 domain-containing protein
2822	SMSNet	A0A6B2F2P2	L-amino-acid oxidase (EC 1.4.3.2)
2847	SMSNet	V8NIQ2	Serine/threonine-protein kinase SRPK2 (Fragment)
2878	SMSNet	K9JAW0	Factor X activator heavy chain
2879	PEAK & SMSNet	Q7LZ61	Coagulation factor X-activating enzyme heavy chain (EC 3.4.24.58) (Coagulation factor X-activating enzyme chain alpha) (RVV-X heavy chain) (Russellysin) (Snake venom metalloproteinase) (SVMP)
2887	PEAK & SMSNet	J3SEA2	Dipeptidase (EC 3.4.13.19)
2933	SMSNet	J3SFI7	Troponin T, fast skeletal muscle isoforms-like
2957	SMSNet	V8PI27	Non-specific serine/threonine protein kinase (EC 2.7.11.1) (Fragment)
2999	SMSNet	A0A0F7Z1P2	Zinc finger protein 292
3003	SMSNet	V8PCC6	Exostosin-like 3 (Fragment)
3008	SMSNet	V8P1E9	Amiloride-sensitive sodium channel subunit beta
3035	SMSNet	V8NIU9	Calponin-homology (CH) domain-containing protein (Fragment)
3036	SMSNet	A0A6B2FAZ3	IF rod domain-containing protein
3042	PEAK & SMSNet	A0A0K8S2L4	Aminopeptidase (EC 3.4.11.-)
3053	SMSNet	A0A0F7ZEA6	Deubiquitinating enzyme CYLD (Ubiquitin carboxyl-terminal hydrolase CYLD) (Ubiquitin thioesterase CYLD) (Ubiquitin-specific-processing protease CYLD)
3064	PEAK & SMSNet	T1DC09	Exostosin-like 2-like protein
3074	SMSNet	V8N7G3	Plasminogen activator inhibitor 1 (Fragment)
3080	SMSNet	A0A2D4L849	N-alpha-acetyltransferase 35, NatC auxiliary subunit (Protein MAK10 homolog)
3107	SMSNet	V8NZE7	PLAC8-like protein 1 (Fragment)
3131	SMSNet	A0A670ZAB0	Nebulin
3132	SMSNet	A0A670ZAB0	Nebulin
3133	SMSNet	A0A2D4I3D7	Uncharacterized protein (Fragment)
3150	SMSNet	A0A6B2F747	Trafficking protein particle complex subunit
3191	PEAK & SMSNet	P82143	Phospholipase A2 inhibitor gamma subunit B (gamma-PLI B) (PLI-gamma) (Phospholipase A2 inhibitor gamma 20 kDa subunit)
3207	SMSNet	V8NJQ0	COP9 signalosome complex subunit 9 (Fragment)
3222	SMSNet	V8PFA1	Regulator of G-protein signaling 9 (Fragment)
3240	PEAK & SMSNet	A0A1W7RI96	Putative serine carboxypeptidase CPVL-like protein
3322	SMSNet	A0A670XU25	Sulfotransferase (EC 2.8.2.-)
3374	PEAK & SMSNet	T2HQ57	Amine oxidase (EC 1.4.3.-)
3394	SMSNet	V8NEN4	Segment polarity protein dishevelled-like DVL-3 (Fragment)
3397	SMSNet
3421	PEAK & SMSNet	V8NGJ6	Hephaestin-like protein 1
3426	SMSNet	A0A670YR47	Myosin-6
3469	SMSNet	A0A2D4NGC0	Mab-21 domain-containing protein
3475	SMSNet	V8NS98	Putative G-protein coupled receptor 63 (Fragment)
3498	SMSNet	A0A0F7Z0S1	Adipose triglyceride lipase
3601	SMSNet	A0A670Z2U0	Protein MTO1 homolog, mitochondrial (EC 1.4.3.2)
3748	PEAK & SMSNet	V8NHM5	Uncharacterized protein (Fragment)
3809	SMSNet	A0A0F7ZAW6	Desmoplakin
3831	SMSNet	A0A670ZJR4	Uncharacterized protein
3883	SMSNet	A0A1W7RDH6	SNF-related serine/threonine-protein kinase
3892	PEAK	Q5KQS1	Antihemorrhagic factor jMSF (Japanese mamushi serum factor)
3907	PEAK & SMSNet	V8P426	Digestive cysteine proteinase 2 (Fragment)
3908	SMSNet	V8P9K5	Counting factor associated protein D (Fragment)
3974	SMSNet	A0A1W7RCH7	Eukaryotic translation initiation factor 6 (eIF-6)
4057	SMSNet	V8NBI4	DNA-directed RNA polymerase subunit beta (EC 2.7.7.6) (Fragment)
4112	PEAK & SMSNet	T2HS20	Peptidase S1 domain-containing protein
4133	SMSNet	A0A670XWA5	SLIT and NTRK like family member 1
4148	PEAK & SMSNet	U3FC41	Calglandulin
4198	SMSNet	V8PHI9	Uncharacterized protein (Fragment)
4216	SMSNet	A0A670YIF7	Peripherin
4218	PEAK & SMSNet	A0A670ZU85	IF rod domain-containing protein
4227	SMSNet	J3S9J2	Non-specific serine/threonine protein kinase (EC 2.7.11.1)
4247	SMSNet	A0A2D4J0W8	Uncharacterized protein (Fragment)
4248	PEAK & SMSNet	A0A2D4HL13	Uncharacterized protein (Fragment)
4290	SMSNet	V8PB99	Calglandulin (Fragment)
4303	SMSNet	V8N700	SCAN domain-containing protein 3 (Fragment)
4333	PEAK & SMSNet	A0A098M0E4	Transmembrane emp24 domain-containing protein 10
4345	SMSNet	V8P3I3	SH3 and multiple ankyrin repeat domains protein 1 (Fragment)
4415	PEAK & SMSNet	A0A223PK33	Beta-nerve growth factor
4416	SMSNet	A0A670Y4A7	Cartilage intermediate layer protein 2
4422	SMSNet	T1E5X8	ATP-dependent DNA helicase (EC 3.6.4.12)
4484	SMSNet	A0A670Z8A2	SRCR domain-containing protein
4487	SMSNet	J3S529	RWD domain-containing protein 1 (RWD domain-containing protein 1-like)
4494	PEAK	V8NM52	Polypeptide N-acetylgalactosaminyltransferase 10
4498	SMSNet	A0A1W7REQ9	Phospholipase D3-like
4529	SMSNet	T1E6U8	Creatine kinase (EC 2.7.3.2)
4547	SMSNet	A0A2D4NSW3	RGM_C domain-containing protein (Fragment)
4589	SMSNet	A0A670XNV8	Solute carrier family 16 member 8
4631	SMSNet	A0A0B8RP71	Myosin-IXb
4662	SMSNet	V8NZE4	Oxysterol-binding protein-related protein 3 (Fragment)
4675	SMSNet	A0A0F7ZD24	DNA-binding protein inhibitor ID-3-A-like
4707	SMSNet	V8P1A0	Chondroitin sulfate proteoglycan 4 (Fragment)
4718	SMSNet	A0A6B2F5K1	Ferritin
4727	SMSNet	V8NI05	Uncharacterized protein (Fragment)
4740	SMSNet	A0A0F7ZAD3	Structural maintenance of chromosomes protein
4754	SMSNet	U3ES74	Calglandulin
4755	SMSNet	A0A670YRQ9	Calglandulin
4769	SMSNet	V8NWC1	Retinoic acid receptor gamma (Fragment)
4797	SMSNet	A0A670YAA0	RAB1A, member RAS oncogene family
4817	SMSNet	A0A670ZTG6	RNA helicase (EC 3.6.4.13)
4861	PEAK & SMSNet	J3SF22	Prominin-3
4868	SMSNet	V8NXI6	Tyrosine-protein phosphatase non-receptor type 23 (Fragment)
4875	SMSNet	V8NI43	RNA exonuclease 1-like protein (Fragment)
4878	PEAK & SMSNet	Q4PRD1	Snaclec coagulation factor X-activating enzyme light chain 1 (C-type lectin-like protein subunit 2) (Coagulation factor X-activating enzyme gamma-chain) (RVV-X light chain 1)
4892	PEAK & SMSNet	A0A670YKV9	Fructose-bisphosphate aldolase (EC 4.1.2.13)
4916	SMSNet	J3SDG9	Sterol regulatory element binding transcription factor 1
4917	SMSNet	V8PCA5	Retinoic acid-induced protein 1 (Fragment)
4949	SMSNet	V8NDU6	TBC1 domain family member 4 (Fragment)
4954	SMSNet	V8P0Q4	Beta-coat protein (Coatomer subunit beta) (Fragment)
4965	SMSNet	K9JBU4	p68 beta subunit
4967	SMSNet	A0A670YLY7	FAT atypical cadherin 4
4980	SMSNet	J3RYB9	Aconitate hydratase, mitochondrial (Aconitase) (EC 4.2.1.-)
4994	SMSNet	V8N9H0	Vomeronasal type-2 receptor 26 (Fragment)
5021	SMSNet	V8P8N7	Membrane protein MLC1 (Fragment)
5036	SMSNet	V8P0P5	Sal-like protein 3 (Fragment)
5069	SMSNet	V8N1C7	Tropomyosin beta chain (Fragment)
5083	SMSNet	V8PHP7	Transmembrane protein 267 (Fragment)
5104	SMSNet	A0A2D4F9L7	RHD domain-containing protein (Fragment)
5112	SMSNet	A0A0B8RUE6	Leucine-rich repeat-containing protein 57-like protein
5165	SMSNet	A0A2D4P2R7	Calglandulin
5166	SMSNet	V8NTF4	Contactin-associated protein like 5-2 (Fragment)
5187	SMSNet	A0A670ZTN9	Peptidase S1 domain-containing protein
5201	SMSNet	V8NKF0	Microtubule-associated protein 1B (Fragment)
5217	SMSNet	V8NEI8	Coiled-coil domain-containing protein 87 (Fragment)
5247	SMSNet	V8PEB8	Potassium voltage-gated channel subfamily A member 4 (Voltage-gated potassium channel subunit Kv1.4) (Fragment)
5252	SMSNet	A0A2D4LD36	DUF1394 domain-containing protein
5258	PEAK & SMSNet	A0A670ZHG5	Uncharacterized protein
5280	SMSNet	T1D9C9	Ran-binding protein 3
5299	SMSNet	A0A670YQB6	Sorting nexin 18
5359	SMSNet	A0A2D4HHL5	CCHC-type domain-containing protein (Fragment)
5368	SMSNet	V8NFJ6	Brefeldin A-inhibited guanine nucleotide-exchange protein 1
5378	SMSNet	V8PCL9	Uncharacterized protein (Fragment)
5405	SMSNet	V8PB72	Myosin-7 (Fragment)
5425	SMSNet	A0A0F7ZB40	AP-4 complex subunit epsilon
5431	SMSNet	A0A670ZM83	Ras-related protein ORAB-1-like
5443	SMSNet	A0A670YVC0	Septin
5450	SMSNet	V8PGP6	Rootletin (Fragment)
5476	SMSNet	A0A670Z7U6	MET transcriptional regulator MACC1
5477	SMSNet	A0A670ZFN8	PRP4 pre-mRNA-processing factor 4 homolog (EC 2.7.11.1) (Serine/threonine-protein kinase PRP4 homolog)
5541	SMSNet	A0A670YJB4	Toll like receptor 4
5562	SMSNet	A0A670ZXP3	Interleukin 1 receptor accessory protein like 2
5594	PEAK & SMSNet	T1DBW1	Protein NDNF
5627	SMSNet	V8P9G1	Sacsin (Fragment)
5736	PEAK & SMSNet	J3RZT5	Keratin, type I cytoskeletal 19
5752	SMSNet	V8PGD4	Muscarinic acetylcholine receptor (Fragment)
5790	PEAK & SMSNet
5842	SMSNet	A0A2D4PXY1	Uncharacterized protein (Fragment)
5857	SMSNet	V8NQF2	Serine-rich adhesin for platelets (Fragment)
5860	SMSNet	A0A670YR47	Myosin-6
5874	SMSNet	A0A670XW24	Parathyroid hormone (PTH)
5886	SMSNet	A0A0K8RWW6	Non-specific protein-tyrosine kinase (EC 2.7.10.2)
5888	SMSNet	A0A0F7ZA83	HAUS augmin-like complex, subunit 3 isoform X1
5892	PEAK & SMSNet	A0A0F7Z4J5	Transforming growth factor beta receptor type 3 isoform X1
5894	SMSNet	V8NBG2	WAS/WASL-interacting protein family member 1 (Fragment)
5950	SMSNet	V8P6N0	Baculoviral IAP repeat-containing protein 1 (Fragment)
5961	SMSNet	A0A0F7ZA81	Uncharacterized protein C10orf12
5962	SMSNet	T1D8U4	Calcium-transporting ATPase (EC 7.2.2.10)
5965	SMSNet	V8NGU9	Histone H2A (Fragment)
6031	PEAK & SMSNet	A0A2D4IZA2	Calglandulin (Fragment)
6038	PEAK & SMSNet	A0A2D4H355	Beta-N-acetylhexosaminidase (EC 3.2.1.52) (Fragment)
6054	SMSNet	V8N7W1	WD repeat-containing protein 81 (Fragment)
6056	SMSNet	A0A0F7ZDS5	ATP-binding cassette sub-family B member 10
6063	SMSNet	R4FK16	L-amino-acid oxidase (EC 1.4.3.2) (Fragment)
6095	PEAK & SMSNet	A0A0B8RY40	Complement factor I
6109	PEAK & SMSNet	J3RYQ6	Cathepsin H
6121	SMSNet	V8NQB8	Tetratricopeptide repeat protein 13 (Fragment)
6153	SMSNet	A0A670YEU6	KH-type splicing regulatory protein
6165	SMSNet	V8NSQ5	Kelch-like protein 10 (Fragment)
6231	SMSNet	V8P4Z3	Glutamate decarboxylase 1 (Fragment)
6242	SMSNet	V8P6M1	Ras and Rab interactor 3 (Fragment)
6266	SMSNet	A0A6B2F7M8	PseudoU_synth_1 domain-containing protein
6304	SMSNet	A0A1W7RJC2	Annexin
6311	PEAK	V8P9W7	NHL repeat-containing protein 3 (Fragment)
6337	PEAK & SMSNet	A8Y7N9	Kunitz-type serine protease inhibitor C6 (BPTI-6) (Trypsin inhibitor 6) (Trypsin inhibitor C6)
6341	SMSNet	V8P8L1	Keratin, type I cytoskeletal 19 (Fragment)
6369	SMSNet	V8P0U2	Putative Polycomb group protein ASXL2 (Fragment)
6377	PEAK & SMSNet	A0A0B8RNS9	Xaa-Pro aminopeptidase 2
6507	PEAK & SMSNet	A0A0B8RX63	Pentaxin (Pentraxin)
6511	SMSNet	A0A1W7RED4	Ras-related protein Rab-4
6569	SMSNet	V8NA46	Long-chain-fatty-acid--CoA ligase 1 (Fragment)
6579	SMSNet	V8N3A3	B30.2/SPRY domain-containing protein (Fragment)
6582	SMSNet	V8NM68	Toll-like receptor 13 (Fragment)
6640	PEAK & SMSNet	J3S4I0	78 kDa glucose-regulated protein (Binding-immunoglobulin protein) (Heat shock protein 70 family protein 5) (Heat shock protein family A member 5) (Immunoglobulin heavy chain-binding protein)
6651	PEAK & SMSNet	V8NEY0	Tripeptidyl aminopeptidase (EC 3.4.14.9) (Tripeptidyl-peptidase 1) (Tripeptidyl-peptidase I) (Fragment)
6653	SMSNet	A0A1W7RFA7	Protein Njmu-R1-like protein
6657	PEAK & SMSNet	V8NL73	Extracellular matrix protein 1 (Fragment)
6690	SMSNet	A0A670YND7	Anion exchange protein
6723	SMSNet	V8NYU4	Keratin, type I cytoskeletal 18
6726	SMSNet	V8NII9	Trafficking protein particle complex subunit 10 (Fragment)
6741	SMSNet	A0A6B2FDX3	Uncharacterized protein
6759	PEAK & SMSNet	A0A670Y1E3	Myosin-1B-like
6798	SMSNet	A0A0F7ZBH9	Centrosomal protein of 19 kDa
6806	SMSNet	A0A0F7Z4V1	Periplakin
6822	SMSNet	V8NY37	Leucine-rich glioma-inactivated protein 1 (Fragment)
6871	SMSNet	V8N4M0	Olfactory receptor 13H1 (Fragment)
6883	SMSNet	A0A6B2F305	Thioredoxin domain-containing protein
6998	SMSNet	A0A076FE89	Sodium channel protein type 4 subunit alpha (Fragment)
7005	SMSNet	V8P4B7	Coiled-coil domain-containing protein
7023	PEAK & SMSNet	V8N665	Protein-glutamine gamma-glutamyltransferase E (Fragment)
7053	PEAK & SMSNet	V8NTL3	Histone H2A (Fragment)
7069	SMSNet	V8NFF5	Uncharacterized protein
7132	SMSNet	A0A2D4KAL0	Uncharacterized protein
7155	SMSNet	V8NZA6	Host cell factor 1
7162	PEAK & SMSNet	V8N4Z1	Cationic trypsin-3 (Fragment)
7167	SMSNet	A0A6B2F2R5	Protein kinase domain-containing protein
7277	SMSNet	A0A670ZYF0	Zinc finger protein 574
7279	PEAK & SMSNet	V8NHQ2	Mucin-5AC (Fragment)
7287	SMSNet	V8NES4	Fibronectin type-III domain-containing protein (Fragment)
7313	PEAK & SMSNet	T1DKG5	Transcobalamin-2-like protein
7343	SMSNet	V8PJM7	WD repeat-containing protein 16 (Fragment)
7362	SMSNet	A0A670ZAG6	Dishevelled segment polarity protein 2
7369	SMSNet	A0A2H6MXR8	Uncharacterized protein (Fragment)
7376	SMSNet	V8PFU3	Uncharacterized protein (Fragment)
7393	SMSNet	A0A1W7RHW6	Uncharacterized protein
7404	SMSNet	U3ESU0	Heat shock protein 90a
7421	SMSNet	A0A2H6NIC2	Calglandulin (Fragment)
7440	SMSNet	V8PBM3	Metalloproteinase inhibitor 3 (Tissue inhibitor of metalloproteinases 3)
7516	SMSNet	A0A6B2F184	Ras-related protein Rab-4
7535	PEAK & SMSNet	A0A0B8RW54	Sphingomyelin phosphodiesterase (EC 3.1.4.12)
7562	SMSNet	V8PGI6	Retrotrans_gag domain-containing protein (Fragment)
7568	SMSNet	A0A6B2F445	Fructose-bisphosphate aldolase (EC 4.1.2.13)
7620	SMSNet	A0A2D4HHL5	CCHC-type domain-containing protein (Fragment)
7621	SMSNet	V8NHY1	Uncharacterized protein (Fragment)
7635	SMSNet	T2HPX7	Uncharacterized protein
7654	SMSNet	T1E5E5	Junction plakoglobin
7656	SMSNet	V8NUI3	Transcription termination factor 1
7669	SMSNet	A0A2D4J4G1	Uncharacterized protein (Fragment)
7717	SMSNet	A0A2D4P288	Uncharacterized protein (Fragment)
7725	SMSNet	A0A670YQX1	Intraflagellar transport 52
7741	SMSNet	V8P0N1	Cholesterol side-chain cleavage enzyme, mitochondrial (EC 1.14.15.6) (Cholesterol desmolase) (Fragment)
7742	SMSNet	G3LTZ3	Myosin heavy chain fast 1 isoform (Fragment)
7768	SMSNet	V8P3M8	Vesicular inhibitory amino acid transporter (Fragment)
7771	PEAK & SMSNet	U3F7R0	Lymphocyte antigen 6E
7848	PEAK & SMSNet	J3S0H9	Phosphoglycerate mutase (EC 5.4.2.11) (EC 5.4.2.4)
7860	SMSNet	A0A0B8RWM6	Transmembrane protein 63B-like
7949	SMSNet	A0A670YVN7	Myosin heavy chain 10
7952	PEAK	A0A6B2F7Y2	GOLD domain-containing protein
7975	SMSNet	V8PE62	Uncharacterized protein (Fragment)
7978	PEAK	V8PF16	Heat shock protein beta-1
7980	SMSNet	V8N9F7	Kelch domain-containing protein 7A (Fragment)
7998	PEAK & SMSNet	A0A6B2FBV6	40S ribosomal protein SA (37 kDa laminin receptor precursor) (37LRP) (37/67 kDa laminin receptor) (LRP/LR) (67 kDa laminin receptor) (67LR) (Laminin receptor 1) (LamR) (Laminin-binding protein precursor p40) (LBP/p40)
8004	SMSNet	A0A2D4GSX0	Uncharacterized protein (Fragment)
8005	SMSNet	V8NWK9	Pseudopodium-enriched atypical kinase 1 (Fragment)
8016	SMSNet	A0A0F7ZC88	RNA helicase (EC 3.6.4.13)
8029	SMSNet	T1DB52	Keratin, type II cytoskeletal 8-like protein
8042	SMSNet	V8NLX4	Striatin-4 (Fragment)
8091	SMSNet	A0A2D4N4H8	Histone H2A
8154	SMSNet	V8NBZ7	Catenin beta-1 (Fragment)
8158	PEAK & SMSNet	B1A4R4	Phospholipase A2 inhibitor clone 09 (alpha-PLI)
8181	SMSNet	A0A670ZUR6	Uncharacterized protein
8184	SMSNet	A0A0B6VJU7	Beta-actin
8191	SMSNet	T1DHW6	Transmembrane 9 superfamily member
8198	PEAK	A0A2D4KRT6	Glyco_hydro_38N domain-containing protein (Fragment)
8199	SMSNet	A0A0F7Z2F4	TELO2-interacting protein 1 homolog
8208	SMSNet	V8NB01	BTB/POZ domain-containing protein KCTD4 (Fragment)
8216	PEAK & SMSNet	E5L0E4	Beta-fibrinogenase-like (RVBF) (EC 3.4.21.-) (Snake venom serine protease) (SVSP)
8227	SMSNet	V8NSY1	Calglandulin (Fragment)
8257	SMSNet	A0A2D4I2J4	G_PROTEIN_RECEP_F1_2 domain-containing protein
8282	SMSNet	A0A2D4IG72	Glycylpeptide N-tetradecanoyltransferase (EC 2.3.1.97) (Fragment)
8294	SMSNet	V8NNW3	39S ribosomal protein L9, mitochondrial (Fragment)
8305	SMSNet	V8P7Y2	Uncharacterized protein (Fragment)
8327	PEAK & SMSNet	U3TBV1	C-type_lectin_beta-subunit
8352	SMSNet	V8P3K5	VPS9 domain-containing protein (Fragment)
8358	SMSNet	T1DKW9	Histone H3
8391	SMSNet	A0A670Z1A9	Interleukin 1 receptor accessory protein like 1
8410	SMSNet	V8NGK5	RNA-binding protein 4 (Fragment)
8415	PEAK & SMSNet	A0A6B2F1G1	14_3_3 domain-containing protein
8421	SMSNet	V8P5H5	Histone H3.3 type 1 (Fragment)
8451	SMSNet	A0A2D4NBQ7	Retrotrans_gag domain-containing protein (Fragment)
8489	SMSNet	A0A0K8RWP2	Cleavage stimulation factor 64 kDa subunit
8491	SMSNet	V8NAX5	Reticulon (Fragment)
8502	SMSNet	V8NH90	Helicase POLQ-like protein
8509	SMSNet	A0A670ZLB9	RAB39A, member RAS oncogene family
8512	SMSNet	T1DNY5	Aldehyde dehydrogenase 2 family (Mitochondrial)
8526	PEAK & SMSNet	A0A2D4IN36	N-acetylglucosamine-6-sulfatase (EC 3.1.6.14) (Glucosamine-6-sulfatase)
8547	SMSNet	A0A670YW01	Gamma-aminobutyric acid receptor subunit beta-4
8631	SMSNet	V8N4Y8	Synaptotagmin XVII (Synaptotagmin-17) (Fragment)
8646	SMSNet	A0A0K8RVC1	FAST kinase domain-containing protein 3-like
8663	PEAK & SMSNet	A0A1L8D5U2	BATXVEGF3
8667	SMSNet	A0A0A1WCI5	Carboxylic ester hydrolase (EC 3.1.1.-)
8678	SMSNet	V8PF13	Neurexophilin-1 (Fragment)
8717	SMSNet	A0A6B2F2P2	L-amino-acid oxidase (EC 1.4.3.2)
8741	SMSNet	V8P2X8	Homeobox protein Hox-D3a (Fragment)
8750	PEAK & SMSNet	A0A1I9KNP0	Vaa serine proteinase homolog 1 (VaaSPH-1) (Enzymatically inactive serine proteinase-like protein SPH-1) (Snake venom serine protease homolog)
8765	SMSNet	V8NV25	Transmembrane BAX inhibitor motif-containing protein 4
8825	PEAK & SMSNet	J3RZ14	Deoxyribonuclease II (EC 3.1.22.1)
8830	SMSNet	A0A6B2F2A2	Uncharacterized protein
8831	SMSNet	A0A0F7Z9H2	Transcription initiation factor TFIID subunit 6
8896	SMSNet	V8NIY4	Solute carrier family 2, facilitated glucose transporter member 3 (Fragment)
8952	SMSNet	V8PD54	Ras-related protein Rab-35 (Fragment)
8970	SMSNet	V8PFC6	Reprimo-like protein (Fragment)
9001	SMSNet	V8N5Z1	Tropomyosin alpha-3 chain (Fragment)
9023	SMSNet	V8PAH9	Kinetochore-associated protein DSN1-like protein (Fragment)
9047	SMSNet	A0A6B2F1B4	14_3_3 domain-containing protein
9136	SMSNet	A0A1W7RGY0	Guanine nucleotide-binding protein-like 3-like protein-like protein
9157	PEAK & SMSNet	V8NSK8	Golgi apparatus protein 1 (Fragment)
9192	SMSNet	A0A2D4P369	Uncharacterized protein (Fragment)
9206	SMSNet	V8PBR8	Rho-related GTP-binding protein RhoN (Fragment)
9217	SMSNet	T1DP39	Abhydrolase domain-containing protein 2
9260	SMSNet	V8PEU2	Sacsin (Fragment)
9280	SMSNet	A0A2D4H7M5	Uncharacterized protein (Fragment)
9320	PEAK & SMSNet	J3S8G4	CREG1-like protein
9327	SMSNet	V8NIC1	ADP-ribosylation factor-like protein 5A (Fragment)
9340	SMSNet	V8NYV8	Keratin, type II cytoskeletal 1 (Fragment)
9356	SMSNet	A0A670YNK7	Nucleoside-diphosphate kinase (EC 2.7.4.6)
9389	SMSNet	V8NUZ3	Protein phosphatase 2C-like domain-containing protein 1 (Fragment)
9424	SMSNet	V8PC94	Calglandulin (Fragment)
9469	SMSNet	A0A670ZW26	Histone H3
9491	PEAK & SMSNet	B3RFI6	Phospholipase A(2) (EC 3.1.1.4)
9503	PEAK & SMSNet	A0A0B8RPI7	Proteasome subunit beta
9508	SMSNet	A0A6B2FHK9	Tubulin alpha chain
9510	SMSNet	V8N7V6	Cytochrome protein (Fragment)
9530	SMSNet	T1E6M8	Adenylosuccinate lyase (ASL) (EC 4.3.2.2) (Adenylosuccinase)
9556	SMSNet	J3RZS9	Interleukin-6 receptor subunit beta
9559	SMSNet	A0A670ZJ09	Myosin IE
9577	SMSNet	A0A0B8RV36	Alpha globin
9580	SMSNet	A0A6B2F532	Uncharacterized protein
9584	SMSNet	V8NHR1	Keratin-associated protein 16-7 (Fragment)
9589	PEAK & SMSNet	A0A081DUA7	Complement C3a
9626	SMSNet	V8NW45	Transmembrane protein 74 (Fragment)
9640	SMSNet	V8NC10	Nucleoside diphosphate-linked moiety X motif 22 (Fragment)
9660	SMSNet	A0A0F7ZBN7	Protein prune homolog
9670	PEAK & SMSNet	V8P0C0	Semaphorin-7A (Fragment)
9676	SMSNet	A0A670ZIE5	Peptidase S1 domain-containing protein
9745	SMSNet	A0A670ZJ33	IF rod domain-containing protein
9797	SMSNet	V8NX27	Exostosin-1c (Fragment)
9804	SMSNet	V8NJN4	Rho guanine nucleotide exchange factor 18 (Fragment)
9810	SMSNet	A0A6B2FB55	Uncharacterized protein
9867	SMSNet	A0A2D4INM8	Retrotrans_gag domain-containing protein (Fragment)
9869	PEAK & SMSNet	A0A6B2F1Y1	Histone H2A
9908	PEAK	J3S8U1	Neutral alpha-glucosidase AB-like
9981	SMSNet	V8NVJ0	Actin-binding Rho-activating protein (Fragment)
9985	PEAK & SMSNet	P67861	Snake venom vascular endothelial growth factor toxin VR-1 (svVEGF) (VEGF-F)
9987	PEAK & SMSNet	P67861	Snake venom vascular endothelial growth factor toxin VR-1 (svVEGF) (VEGF-F)
9989	PEAK & SMSNet	A0A1I9KNP0	Vaa serine proteinase homolog 1 (VaaSPH-1) (Enzymatically inactive serine proteinase-like protein SPH-1) (Snake venom serine protease homolog)
10003	SMSNet	V8NW42	Phosphorylase kinase (EC 2.7.11.19) (Fragment)
10012	SMSNet	A0A2D4FMS1	Uncharacterized protein (Fragment)
10019	SMSNet	A0A1W7RBI1	Carbohydrate deacetylase
10025	SMSNet	A0A670ZAP6	Stathmin
10029	SMSNet	V8P210	Ubiquitin carboxyl-terminal hydrolase 31
10041	SMSNet	A0A0F7Z278	COP9 signalosome complex subunit 2
10044	SMSNet	A0A670Y5J8	Elongation of very long chain fatty acids protein (EC 2.3.1.199) (Very-long-chain 3-oxoacyl-CoA synthase)
10068	SMSNet	V8N940	Glycylpeptide N-tetradecanoyltransferase (EC 2.3.1.97) (Fragment)
10098	SMSNet	A0A2D4P974	Calglandulin
10106	SMSNet	A0A670YML9	Uncharacterized protein
10112	SMSNet	A0A0B8RSU1	Vesicle-fusing ATPase (EC 3.6.4.6)
10149	SMSNet	A0A6B2F826	Histidine--tRNA ligase (EC 6.1.1.21)
10257	SMSNet	U3FCT5	2-phospho-D-glycerate hydro-lyase (EC 4.2.1.11)
10295	SMSNet	A0A2D4JAC8	Chromo domain-containing protein (Fragment)
10324	SMSNet	A0A670ZJK0	Keratin 12
10325	SMSNet	V8N3S0	RNA-binding protein 4.1 (Fragment)
10327	SMSNet	V8NVI7	Histone domain-containing protein (Fragment)
10329	SMSNet	A0A0F7ZBT9	Cytochrome b5 reductase 4 (EC 1.6.2.2) (Flavohemoprotein b5/b5R) (cb5/cb5R)
10349	SMSNet	A0A2D4P584	Uncharacterized protein (Fragment)
10380	SMSNet	V8P881	Uncharacterized protein
10385	PEAK & SMSNet	V8N7A1	Serine/threonine-protein kinase TAO3
10387	SMSNet	V8NS16	Transporter (Fragment)
10416	SMSNet	V8P5T4	FERM and PDZ domain-containing protein 3 (Fragment)
10450	SMSNet	A0A1W7RH93	Fructose-bisphosphate aldolase (EC 4.1.2.13)
10504	SMSNet	V8P0D0	Folliculin-interacting protein 1 (Fragment)
10540	SMSNet	J3SEK6	Keratin, type II cytoskeletal 8-like
10548	SMSNet	V8N8S2	Histone H4 (Fragment)
10549	SMSNet	A0A670ZF79	Histone H2A
10554	SMSNet	J3SD83	Non-specific serine/threonine protein kinase (EC 2.7.11.1)
10579	PEAK & SMSNet	E5L0E3	Alpha-fibrinogenase-like (RVAF) (EC 3.4.21.-) (Snake venom serine protease) (SVSP)
10597	SMSNet	V8P7V5	Ankyrin repeat domain-containing protein 9 (Fragment)
10654	PEAK & SMSNet	T1E6L9	Aminopeptidase (EC 3.4.11.-)
10674	SMSNet	J3RYB7	Beta-1,4 N-acetylgalactosaminyltransferase
10677	SMSNet	A0A0F7Z7T7	Peptidyl-prolyl cis-trans isomerase (PPIase) (EC 5.2.1.8)
10702	PEAK & SMSNet	A0A670ZVQ3	Histone H1.4-like
10704	PEAK & SMSNet	V8PGJ1	Histone H4 (Fragment)
10705	SMSNet	V8N8S2	Histone H4 (Fragment)
10732	PEAK & SMSNet	A0A670Y192	Myozenin 1
10735	SMSNet	A0A0F7ZBM2	Pyruvate kinase (EC 2.7.1.40)
10744	SMSNet	A0A670ZWT0	Angiopoietin-related protein 3-like
10755	SMSNet	V8P4H6	General receptor for phosphoinositides 1-associated scaffold protein (Fragment)
10865	SMSNet	V8NET6	Sodium-dependent neutral amino acid transporter B(0)AT1
10916	SMSNet	V8NN74	Arginine and glutamate-rich protein 1
10919	SMSNet	A0A0B8RWK8	Ras-related protein Rab-8A
10930	SMSNet	V8NJL3	1-phosphatidylinositol-3-phosphate 5-kinase
10973	SMSNet	A0A670YZR9	RAB33B, member RAS oncogene family
10990	SMSNet	A0A1W7RFY1	Masticatory myosin heavy chain 2M
10996	SMSNet	A0A670YDT0	RAB43, member RAS oncogene family
11000	SMSNet	A0A0K8RY16	Anoctamin
11011	PEAK & SMSNet	A0A670XLI5	AMP deaminase (EC 3.5.4.6)
11024	SMSNet	V8PAN4	Neurotrophin-4 (Fragment)
11048	SMSNet	J3S4G8	Brefeldin A-inhibited guanine nucleotide-exchange protein (Brefeldin A-inhibited guanine nucleotide-exchange protein 3) (Brefeldin A-inhibited guanine nucleotide-exchange protein 3-like)
11053	SMSNet	A0A670XMR5	Potassium voltage-gated channel subfamily A member 3
11062	SMSNet	A0A670ZL51	Leukotriene B4 receptor 2
11107	SMSNet	A0A193SZ49	Sodium channel protein (Fragment)
11180	SMSNet	A0A670Y8B6	Peptidyl-prolyl cis-trans isomerase (EC 5.2.1.8)
11187	SMSNet	A0A670Y242	Calglandulin
11188	SMSNet	A0A0F7ZDK3	Integrator complex subunit 8
11196	SMSNet	V8N4Z1	Cationic trypsin-3 (Fragment)
11197	PEAK & SMSNet	A0A670Z2C3	Peptidase S1 domain-containing protein
11219	SMSNet	A0A670Y845	Coiled-coil-helix-coiled-coil-helix domain containing 7
11246	SMSNet	V8P9K3	Nuclear envelope membrane protein (Nuclear rim protein) (Nurim) (Fragment)
11267	SMSNet	V8NAN6	Keratin, type I cytoskeletal 42 (Fragment)
11268	SMSNet	A0A670ZSV7	Keratin, type I cytoskeletal 19-like
11326	SMSNet	A0A2H6NDS8	C2H2-type domain-containing protein (Fragment)
11343	PEAK & SMSNet	A0A1W7RG26	Lipase
11352	SMSNet	A0A670ZNS1	RAB12, member RAS oncogene family
11355	SMSNet	A0A0A1WCZ6	Snake venom metalloproteinase U
11358	SMSNet	V8P2W0	Ribonuclease 3 (Fragment)
11395	SMSNet	V8P4F7	C-type lectin domain family 11 member A (Fragment)
11410	PEAK	A0A1W7RH03	Growth/differentiation factor 5-like protein
11451	SMSNet	V8PDS3	Pleckstrin-likey domain-containing family G member 3 (Fragment)
11475	SMSNet	V8NIH6	Leucine-rich repeat and fibronectin type III domain-containing protein 1 (Fragment)
11476	SMSNet	M9NCG3	Glutaminyl cyclase (EC 2.3.2.5) (Glutaminyl-peptide cyclotransferase)
11480	SMSNet	A0A670ZNX2	Olfactory receptor
11557	SMSNet	A0A2D4J357	Bifunctional lysine-specific demethylase and histidyl-hydroxylase (EC 1.14.11.-) (Fragment)
11644	PEAK & SMSNet	U3FVQ8	Tropomyosin 3 (Tropomyosin 3, gamma)
11663	SMSNet	V8P8Y2	Histone H2A (Fragment)
11712	SMSNet	A0A0F7ZAE5	GPI mannosyltransferase 2 (EC 2.4.1.-)
11722	SMSNet	V8NKF6	Envoplakin (Fragment)
11737	SMSNet	V8PIC0	Meckel syndrome type 1 protein (Fragment)
11761	SMSNet	V8NNA9	Galactose-3-O-sulfotransferase 2 (Fragment)
11762	PEAK & SMSNet	B2YHV1	Phospholipase A(2) (EC 3.1.1.4)
11807	SMSNet	A0A2D4JHN7	Carbohydrate sulfotransferase (EC 2.8.2.-) (Fragment)
11819	SMSNet	V8NB95	Pendrin (Fragment)
11859	SMSNet	A0A0A1WCZ6	Snake venom metalloproteinase U
11872	SMSNet	A0A0F7Z5K1	Calcium-transporting ATPase (EC 7.2.2.10)
11874	SMSNet	V8N9B6	Epiplakin (Fragment)
11880	SMSNet	A0A670ZXD7	Transmembrane protein 252
11926	SMSNet	A0A1W7RIE1	Coatomer subunit delta
11934	PEAK & SMSNet	A0A1W7RJ97	Apoe protein
11944	SMSNet	V8P0Q7	Neurexophilin-2 (Fragment)
12032	SMSNet	A0A0F7Z7J2	Zinc finger and BTB domain-containing protein 14
12059	SMSNet	V8NTF6	Netrin-G2 (Fragment)
12085	SMSNet	A0A098LZI9	Heat shock 70kDa protein 8
12086	SMSNet	J3S402	L-amino-acid oxidase (EC 1.4.3.2)
12095	SMSNet	A0A1W7RE87	Receptor-interacting serine/threonine-protein kinase 4-like protein
12117	SMSNet	V8NGN0	Calglandulin
12139	SMSNet	A0A2D4NJA5	ATPase_AAA_core domain-containing protein
12176	SMSNet	V8PIZ1	Myosin-3 (Fragment)
12225	PEAK & SMSNet	T1DBC3	Hypoxia up-regulated protein 1
12357	SMSNet	V8NSM1	Histone H2A (Fragment)
12424	SMSNet	V8P9N2	Tubulin alpha chain (Fragment)
12435	SMSNet
12455	SMSNet	A0A6B2FF69	Uncharacterized protein
12504	SMSNet	T1E6D6	Guanine nucleotide binding protein (G protein) alpha 12
12511	SMSNet	V8P0X2	Nuclear factor of activated T-cells 5 (Fragment)
12516	SMSNet	A0A670YN03	Desmin
12549	SMSNet	J3SD90	Splicing factor 3A subunit 3-like (Splicing factor 3A subunit 3-like protein)
12602	PEAK & SMSNet	A0A081DUA7	Complement C3a
12633	SMSNet	J3S864	Specifically androgen-regulated gene protein-like (Specifically androgen-regulated protein-like protein)
12642	SMSNet	V8PES2	Teashirt-like 2 (Fragment)
12644	SMSNet	T1E4K7	Tetratricopeptide repeat protein 22-like protein
12667	SMSNet	J3S4K3	Kruppel-like factor 10
12708	SMSNet	A0A1W7RIM1	Cathepsin L1-like protein
12714	SMSNet	V8P526	Mediator of RNA polymerase II transcription subunit 16 (Mediator complex subunit 16) (Fragment)
12723	SMSNet	A0A670ZKQ2	Olfactory receptor
12730	SMSNet	A0A0B8RWZ5	Nucleosome assembly protein 1-like 4-like protein
12735	SMSNet	J3S3Z2	Fatty-acid amide hydrolase 1-like
12760	PEAK & SMSNet	T1E3W8	Venom factor
12766	PEAK & SMSNet	A0A1W7RD44	Sperm acrosome membrane-associated protein 4-like
12831	SMSNet	A0A6B2FAE8	Peptidyl-prolyl cis-trans isomerase (PPIase) (EC 5.2.1.8)
12842	SMSNet	V8NUZ0	Zinc finger and BTB domain-containing protein 25 (Fragment)
12851	SMSNet	V8PBC1	Hairy/enhancer-of-split related with YRPW motif protein 1 (Fragment)
12882	SMSNet	A0A1W7RCH5	Triosephosphate isomerase (EC 5.3.1.1)
12884	SMSNet	V8PDL7	2-phospho-D-glycerate hydro-lyase (EC 4.2.1.11) (Fragment)
12906	SMSNet	A0A670ZS47	Glutamate receptor
12908	SMSNet	A0A670ZXB7	Phosphoglucomutase-1
12912	SMSNet	A0A1W7RJB6	AP-2 complex subunit alpha
12913	SMSNet	A0A670ZN38	Protein-tyrosine-phosphatase (EC 3.1.3.48)
12924	SMSNet	V8P0A1	Low-density lipoprotein receptor-related protein 5 (Fragment)
12936	PEAK & SMSNet	A0A6B2F3A6	Uncharacterized protein
12953	SMSNet	V8NSQ1	Krueppel-like factor 12
12981	SMSNet	A0A0A1WDR4	Snake venom serine protease
13010	PEAK & SMSNet	V8NGU6	Signal recognition particle receptor subunit beta
13011	SMSNet	V8NI12	Ras-related protein Rab-6B (Fragment)
13023	SMSNet	A0A2H6N938	BHLH domain-containing protein (Fragment)
13028	PEAK & SMSNet	T1E6J3	Angiotensin-converting enzyme (EC 3.4.-.-)
13041	SMSNet	V8NM14	Protocadherin-15 (Fragment)
13057	SMSNet	V8P4P2	Filamin-B (Fragment)
13060	SMSNet	V8NPG4	Phosphoinositide 5-phosphatase (EC 3.1.3.36)
13086	SMSNet	A0A1W7RHI5	Eukaryotic translation initiation factor 3 subunit A (eIF3a) (Eukaryotic translation initiation factor 3 subunit 10) (eIF-3-theta)
13091	SMSNet	V8PHR6	Ras-interacting protein 1 (Fragment)
13099	SMSNet	T1E5S5	Protein FAM163B-like protein
13112	SMSNet	J3SCS6	Neutral cholesterol ester hydrolase 1-like
13115	PEAK & SMSNet	R4FK16	L-amino-acid oxidase (EC 1.4.3.2) (Fragment)
13131	SMSNet	A0A670YFH5	Tripartite motif containing 24
13133	PEAK & SMSNet	J3SBR2	Ceramidase (EC 3.5.1.23)
13145	PEAK & SMSNet	J3RYP4	Carboxypeptidase E (EC 3.4.17.10) (Carboxypeptidase H) (Enkephalin convertase) (Prohormone-processing carboxypeptidase)
13158	SMSNet	A0A670YGL3	Troponin T2, cardiac type
13163	SMSNet	A0A2D4PWJ9	Uncharacterized protein (Fragment)
13186	SMSNet	A0A0F7Z3E1	Tetratricopeptide repeat protein 37
13205	SMSNet	A0A2H6NJE0	DOCKER domain-containing protein (Fragment)
13208	SMSNet	V8NZD3	Hexokinase (EC 2.7.1.1) (Fragment)
13231	SMSNet	V8NTP3	AT-rich interactive domain-containing protein 4B (Fragment)
13234	SMSNet	A0A1W7RJA3	Uncharacterized protein
13282	PEAK & SMSNet	A0A670ZLF7	Endonuclease domain-containing 1 protein-like
13348	SMSNet	V8PC45	Mitochondrial GTPase 1 (Fragment)
13350	PEAK & SMSNet	A0A670YVW1	Calglandulin
13482	SMSNet	V8PGS9	Uncharacterized protein (Fragment)
13490	SMSNet	V8PIC4	Fibrous sheath-interacting protein 2 (Fragment)
13522	SMSNet	A0A1W7RIA0	Creatine kinase (EC 2.7.3.2)
13526	SMSNet	J3SCW9	Calcium-transporting ATPase (EC 7.2.2.10)
13534	SMSNet	J3SC14	Cyclin-dependent kinase 17-like (Cyclin-dependent kinase 17-like protein)
13572	PEAK & SMSNet	T1DJT5	Ectonucleotide pyrophosphatase/phosphodiesterase family member 3-like protein
13589	SMSNet	A0A6B2F0W7	NADH dehydrogenase [ubiquinone] 1 alpha subcomplex subunit 13
13591	PEAK & SMSNet	V8NYY1	Actin-depolymerizing factor (Brevin) (Gelsolin)
13599	SMSNet	A0A670XVJ9	Occludin
13611	SMSNet	V8NWY8	Echinoderm microtubule-associated protein-like 1 (Fragment)
13646	SMSNet	V8PHN1	Guanine nucleotide exchange factor DBS
13665	SMSNet	V8NUG3	Coiled-coil domain-containing protein
13675	SMSNet	V8PF70	Cell division cycle protein 20-like protein (Fragment)
13688	SMSNet	T1DHI5	Very long-chain specific acyl-CoA dehydrogenase, mitochondrial-like protein
13736	PEAK & SMSNet	A0A6B2F029	Uncharacterized protein
13756	SMSNet	U3FBI5	Ribonuclease H1 (RNase H1) (EC 3.1.26.4)
13823	SMSNet	V8NGT7	Kinesin-like protein KIF20B
13834	SMSNet	A0A670YC79	Tubulin domain-containing protein
13850	SMSNet	E9KJZ9	Group III snake venom metalloproteinase
13851	SMSNet	V8NVP7	High affinity choline transporter 1 (Fragment)
13860	SMSNet	V8NLL2	Transporter (Fragment)
13861	PEAK & SMSNet	A0A670XY62	Myosin-3-like
13867	SMSNet	A0A670YY02	Solute carrier family 7 member 8
13877	PEAK & SMSNet	A0A2D4LE23	Uncharacterized protein (Fragment)
13936	SMSNet	T1E6S0	Dolichyl-diphosphooligosaccharide--protein glycosyltransferase 48 kDa subunit (Oligosaccharyl transferase 48 kDa subunit)
13946	SMSNet	J3S9R9	Trafficking protein particle complex subunit 11
14056	SMSNet	A0A0K8RTI0	Liprin-alpha-1
14070	SMSNet	A0A670Z834	Sulfotransferase (EC 2.8.2.-)
14072	SMSNet	V8P0X5	Ankyrin repeat and SOCS box protein 15 (Fragment)
14088	SMSNet	A0A670ZWX6	Sodium channel protein
14104	SMSNet	V8ND69	Ribosomal protein S6 kinase alpha-6 (Fragment)
14119	SMSNet	T1E6Y0	Cholinephosphotransferase 1-like protein
14123	SMSNet	A0A670Y7D2	Beta 3-glucosyltransferase
14155	SMSNet	A0A1W7REK3	Pyridoxal phosphate homeostasis protein (PLP homeostasis protein) (Proline synthase co-transcribed bacterial homolog protein)
14161	PEAK & SMSNet	J3S154	Tetraspanin
14185	SMSNet	V8NDF7	Retrotrans_gag domain-containing protein (Fragment)
14220	SMSNet	V8NLQ8	Uncharacterized protein (Fragment)
14225	SMSNet	A0A670Y972	Actin binding LIM protein 1
14253	SMSNet	J3SDE3	Syntaxin-binding protein 2
14276	SMSNet	A0A670YRT9	Gamma-aminobutyric acid receptor subunit rho-2-like
14306	SMSNet	A0A0F7Z2D5	Protein tyrosine phosphatase domain-containing protein 1-like protein
14308	PEAK & SMSNet	T2HPK5	Voltage-dependent anion-selective channel protein 1
14325	PEAK & SMSNet	Q4F867	L-amino-acid oxidase (DRS-LAAO) (LAO) (EC 1.4.3.2) (Fragments)
14334	SMSNet	A0A0F7Z358	Eukaryotic translation initiation factor 4E transporter
14344	SMSNet	A0A2H4N3D9	Metalloproteinase inhibitor 2 (Tissue inhibitor of metalloproteinases 2) (Fragment)
14395	PEAK	T2HPD9	Uncharacterized protein (Fragment)
14399	PEAK & SMSNet	A0A2D4H7U4	Uncharacterized protein (Fragment)
14400	SMSNet	A0A2D4H7U4	Uncharacterized protein (Fragment)
14409	SMSNet	V8P147	4-hydroxy-2-oxoglutarate aldolase, mitochondrial (EC 4.1.3.16) (Dihydrodipicolinate synthase-like) (Probable 2-keto-4-hydroxyglutarate aldolase) (Fragment)
14414	SMSNet	V8N474	Retinal homeobox protein Rx1 (Fragment)
14416	SMSNet	J3S097	Myosin VC
14456	SMSNet	W8EEP5	Hyaluronidase (EC 3.2.1.35) (Fragment)
14457	PEAK & SMSNet	A0A2D4J6P1	Beta-mannosidase (EC 3.2.1.25) (Fragment)
14466	SMSNet	A0A670ZEG9	Syndecan binding protein 2
14487	PEAK & SMSNet	A0A1W7RGZ6	N-acetylglucosamine-6-sulfatase (EC 3.1.6.14) (Glucosamine-6-sulfatase)
14499	PEAK & SMSNet	A0A0K8RYA9	Cathepsin X (EC 3.4.18.1)
14500	SMSNet	A0A2D4H8P4	Cathepsin X (EC 3.4.18.1) (Fragment)
14505	PEAK & SMSNet	T1DKR6	Keratin, type I cytoskeletal 18-like protein
14514	PEAK & SMSNet	A0A1W7RFC1	Glia-derived nexin-like protein
14517	SMSNet	V8NE24	Keratin, type II cytoskeletal 5 (Fragment)
14525	SMSNet	U3F896	Filamin-A protein 4
14535	PEAK & SMSNet	J3SFC8	N-sulphoglucosamine sulphohydrolase-like
14550	SMSNet	V8N7N4	Calponin-homology (CH) domain-containing protein (Fragment)
14570	PEAK & SMSNet	J3SC65	Ezrin-like (Ezrin-like protein)
14581	SMSNet
14593	PEAK & SMSNet	A0A6B7FMQ9	Phospholipase B-like (EC 3.1.1.-)
14595	SMSNet	V8NYI4	Glial cell line-derived neurotrophic factor (Fragment)
14604	PEAK & SMSNet	J3SCI4	Keratin, type II cytoskeletal cochleal-like
14617	SMSNet	V8PDM8	Pleckstrin homology domain-containing family O member 1 (Fragment)
14621	SMSNet	A0A1W7RFJ0	Myosin regulatory light polypeptide 9-like protein
14636	SMSNet	V8PB18	N-terminal kinase-like-binding protein 1 (RAB6-interacting golgin) (SCY1-like 1-binding protein 1) (Fragment)
14659	PEAK	A0A670XUG4	Multiple coagulation factor deficiency 2
14663	SMSNet	J3SCD1	Rab GDP dissociation inhibitor
14665	SMSNet	V8NS35	Kanadaptin (Fragment)
14666	SMSNet	T2HPK7	Uncharacterized protein (Fragment)
14690	PEAK & SMSNet	A0A1W7RFB7	Mesencephalic astrocyte-derived neurotrophic factor
14712	SMSNet	A0A670YGS2	Calglandulin
14741	SMSNet	V8NI50	Discoidin domain-containing receptor 2 (Fragment)
14760	SMSNet	V8NF87	Pre-mRNA cleavage complex 2 protein Pcf11
14792	SMSNet	A0A670Y8T0	Sec1 family domain containing 2
14803	SMSNet	A0A6B2F280	Uncharacterized protein
14806	SMSNet	V8PE21	Endothelial cell-specific molecule 1 (Fragment)
14807	SMSNet	V8P9E7	Uncharacterized protein (Fragment)
14827	SMSNet	A0A0F7Z577	Nucleoporin SEH1
14840	SMSNet	V8PJS7	Partner of Y14 and mago (Fragment)
14853	SMSNet	V8NN01	DNA-binding protein SATB2 (Fragment)
14866	PEAK & SMSNet	A0A0F7Z3G1	Receptor-type tyrosine-protein phosphatase-like N-like protein
14886	SMSNet	A0A6B2F3L7	Uncharacterized protein
14887	SMSNet	A0A670XZG0	Tubulin alpha chain
14991	SMSNet	V8NE28	Nucleolar complex protein 4-like protein (Fragment)
15058	SMSNet	V8PI56	Radixin (Fragment)
15071	SMSNet	J3S1M5	Vacuolar protein sorting-associated protein 37C-like
15180	PEAK & SMSNet	A0A1W7RJD6	Annexin
15220	SMSNet	J3S8Q2	Protein FAM160B1 (Protein FAM160B1-like)
15221	SMSNet	J3S086	28S ribosomal protein S30, mitochondrial-like
15298	PEAK & SMSNet	A0A670XTL7	Uncharacterized protein
15300	SMSNet	V8P327	Protocadherin Fat 2
15302	SMSNet	A0A0F7Z943	Uncharacterized protein LOC101935891
15332	SMSNet	V8PHU1	Melanocyte protein PMEL
15398	SMSNet	A0A0F7ZCA9	Non-specific serine/threonine protein kinase (EC 2.7.11.1)
15419	SMSNet	V8N8S2	Histone H4 (Fragment)
15452	PEAK & SMSNet	A0A1I9KNP6	C-type lectin snaclec-1
15512	SMSNet	A0A2D4MXI4	Aspartate carbamoyltransferase (EC 2.1.3.2) (Fragment)
15526	SMSNet	A0A0F7ZB46	Aminopeptidase (EC 3.4.11.-)
15531	SMSNet	V8P877	Voltage-dependent L-type calcium channel subunit alpha-1S (Fragment)
15599	SMSNet	A0A1W7RCF7	Transmembrane protein 127
15610	SMSNet	V8P0R8	Protein dispatched-like 1 (Fragment)
15627	PEAK & SMSNet	A0A6B2F5D9	Uncharacterized protein
15640	PEAK & SMSNet	A0A2H4Z2Y1	Disintegrin
15681	SMSNet	T2HPX1	Uncharacterized protein (Fragment)
15698	SMSNet	A0A2D4L1K1	Uncharacterized protein (Fragment)
15716	SMSNet	V8NVA8	N-acetylglucosamine-6-sulfatase (Fragment)
15721	SMSNet	J3S531	Ribosomal protein S6 kinase (EC 2.7.11.1)
15724	SMSNet	V8P9N2	Tubulin alpha chain (Fragment)
15740	SMSNet	V8NI78	FRAS1-related extracellular matrix protein 1 (Fragment)
15772	SMSNet	A0A670Y0D7	HECT domain E3 ubiquitin protein ligase 3
15777	SMSNet	V8PF93	Uncharacterized protein (Fragment)
15784	SMSNet	V8PBC9	Protein prune-like 2 (Fragment)
15791	PEAK & SMSNet	A0A6B2F9V3	Uncharacterized protein
15801	SMSNet	V8PBG0	Ras-related protein Rab-39A (Fragment)
15807	SMSNet	V8PGI6	Retrotrans_gag domain-containing protein (Fragment)
15833	SMSNet	A0A1W7RJF1	Ankyrin repeat-containing protein
15863	SMSNet	A0A670YM80	Growth hormone receptor (Growth hormone-binding protein) (Serum-binding protein) (Somatotropin receptor)
15900	SMSNet	V8P893	Paired box protein Pax-3 (Fragment)
15908	PEAK & SMSNet	T1DBW1	Protein NDNF
15910	SMSNet	T2HQF9	Bulb-type lectin domain-containing protein
15916	SMSNet	V8NKT4	Extracellular sulfatase Sulf-1 (Fragment)
15918	SMSNet	V8PFW2	Dual-specificity kinase (EC 2.7.12.1)
15940	SMSNet	A0A2D4GRH2	Uncharacterized protein
16021	SMSNet	V8PFB1	Protocadherin Fat 1 (Fragment)
16040	SMSNet	A0A670Z617	Actin gamma 2, smooth muscle
16049	SMSNet	A0A2D4H7D6	TOG domain-containing protein
16051	PEAK & SMSNet	Q5KQS1	Antihemorrhagic factor jMSF (Japanese mamushi serum factor)
16056	SMSNet	V8N8Y3	Arylacetamide deacetylase-like 3 (Fragment)
16096	SMSNet	A0A670YUW6	Endothelin receptor type A (Endothelin-1 receptor)
16116	PEAK & SMSNet	A3QVN3	Hyaluronidase-1 (Hy-1) (EC 3.2.1.35) (Hyaluronoglucosaminidase-1) (Venom spreading factor)
16132	SMSNet	A0A0K8RST6	Cap-specific mRNA (nucleoside-2'-O-)-methyltransferase 1 (EC 2.1.1.57) (Cap1 2'O-ribose methyltransferase 1)
16195	SMSNet	A0A0F7Z772	Nischarin isoform X1
16231	SMSNet	V8NT44	Myosin-6
16243	SMSNet	V8NK65	Collagen alpha-6(VI) chain (Fragment)
16248	SMSNet	V8P8G6	LETM1 domain-containing protein 1 (Fragment)
16283	SMSNet	A0A670YAP2	Zinc finger protein 711
16299	SMSNet	V8NMT2	Condensin complex subunit 3 (Fragment)
16315	SMSNet	A0A670Y0X8	Cerebellin 4 precursor
16329	SMSNet	J3S542	Calcium-transporting ATPase (EC 7.2.2.10)
16334	SMSNet	A0A0F7ZBB4	Dystonin isoform X3
16408	SMSNet	V8N6R8	Uncharacterized protein (Fragment)
16414	SMSNet	A0A2H6N5Z6	Enolase_N domain-containing protein (Fragment)
16433	PEAK & SMSNet	E5L0E3	Alpha-fibrinogenase-like (RVAF) (EC 3.4.21.-) (Snake venom serine protease) (SVSP)
16434	SMSNet
16437	SMSNet	V8NU50	Ras-related protein Rab-39B (Fragment)
16474	SMSNet	V8P5S7	Deleted in malignant brain tumors 1 protein (Fragment)
16478	PEAK & SMSNet	A0A1W7RHV6	DnaJ subfamily C member 3-like protein
16513	SMSNet	V8NMR5	G-protein coupled receptor family C group 6 member A (Fragment)
16531	SMSNet	U3FYY8	Superkiller viralicidic activity 2-like protein 2
16553	PEAK & SMSNet	T1E6D2	Coagulation factor Xa (EC 3.4.21.6)
16595	SMSNet	A0A1W7RFI8	Protein-tyrosine-phosphatase (EC 3.1.3.48)
16613	PEAK & SMSNet	A0A1W7RE72	ATPase H(+)-transporting lysosomal accessory protein 2 (ATPase H(+)-transporting lysosomal-interacting protein 2) (Renin receptor) (Renin/prorenin receptor)
16717	SMSNet	A0A0F7ZC75	Disabled homolog 2-like isoform X3
16720	SMSNet	A0A081DUB0	Snake venom serine protease (EC 3.4.21.6)
16733	SMSNet	T1E4Q1	Stress-induced-phosphoprotein 1-like protein
16752	PEAK & SMSNet	A0A081DUA7	Complement C3a
16783	SMSNet	V8P730	Ras-related protein Rab-9B (Fragment)
16791	SMSNet	A0A2H6NAY6	Tyrosine-protein phosphatase domain-containing protein (Fragment)
16803	SMSNet	A0A0B8RQR7	Peroxiredoxin-4
16809	SMSNet	A0A0K8RWB0	Fidgetin-like protein 1-like
16836	SMSNet	A0A0F7ZCX3	Collagen alpha-1(VIII) chain-like
16840	PEAK & SMSNet	J3S4B1	Endoplasmin (Endoplasmin-like)
16847	SMSNet	V8P336	Leucine-rich repeat and IQ domain-containing protein 1 (Fragment)
16853	SMSNet	V8PI66	Tyrosine-protein kinase BAZ1B (Fragment)
16888	SMSNet	V8NYV4	Putative Polycomb group protein ASXL3 (Fragment)
16901	SMSNet	A0A0B8RS29	Complement component 7
16935	SMSNet	A0A0F7ZB70	CWF19-like protein 1
16940	SMSNet	V8NHL0	Amyloid beta A4 protein-binding family A member 1 (Fragment)
16955	PEAK & SMSNet	J3S0G9	Protein disulfide-isomerase (EC 5.3.4.1)
16994	PEAK & SMSNet	A0A1W7RIP1	Cathepsin D
17009	PEAK & SMSNet	K9JDJ1	Factor X activator light chain 2 (RVV-X light chain 2)
17044	SMSNet	J3S565	Solute carrier family 45 member 3 (Solute carrier family 45 member 3-like)
17050	SMSNet	A0A1W7RFQ7	2-oxoisovalerate dehydrogenase subunit beta, mitochondrial-like protein
17110	PEAK & SMSNet	A0A670ZH24	Alkaline phosphatase (EC 3.1.3.1)
17132	SMSNet	V8P5G5	Uncharacterized protein (Fragment)
17154	PEAK & SMSNet	A0A2D4K4B3	ADF-H domain-containing protein (Fragment)
17185	PEAK & SMSNet	A0A0F7ZBW7	EPS8-like 2
17202	SMSNet	V8NET0	Something about silencing protein 10 (Fragment)
17208	SMSNet	V8NG54	Carboxypeptidase D
17213	PEAK & SMSNet	A0A0B8RWZ3	Nucleobindin-2-like protein
17282	SMSNet	J3S4J9	A-kinase anchor protein 17A-like
17283	SMSNet	A0A670ZL73	Cytochrome P450 2J2-like
17289	SMSNet	V8NIK9	Protein eyes shut-like protein (Fragment)
17301	SMSNet	A0A6B2F3C2	Small monomeric GTPase (EC 3.6.5.2)
17313	PEAK & SMSNet	A0A670YLD7	40S ribosomal protein S27a (Ubiquitin carboxyl extension protein 80) (Ubiquitin-40S ribosomal protein S27a)
17451	SMSNet	V8PGF2	Sperm-associated antigen 17
17475	SMSNet	T1DHX1	Transmembrane protein 87A
17476	SMSNet	A0A1W7RBP8	Vam6/Vps39-like protein-like protein
17508	SMSNet	V8NLA5	Secretogranin II (Secretogranin-2) (Secretoneurin) (Fragment)
17522	SMSNet	A0A670ZBE3	Ankyrin repeat domain 9
17539	SMSNet	A0A0K8RVN8	L-fuconate dehydratase (EC 4.2.1.68)
17571	SMSNet	V8PAK6	Solute carrier family 35 member D3 (Fragment)
17576	PEAK & SMSNet	D3UW23	Aminopeptidase (EC 3.4.11.-)
17579	SMSNet	A0A6B2F176	Glyceraldehyde-3-phosphate dehydrogenase (EC 1.2.1.12)
17589	SMSNet	V8PD33	Extended synaptotagmin-1 (Fragment)
17592	SMSNet	A0A670ZL58	Complement C1q B chain
17621	SMSNet	A0A0K8RTJ1	Leucine zipper-EF-hand-containing transmembrane protein 1 (Mitochondrial proton/calcium exchanger protein)
17622	SMSNet	A0A0F7Z7W3	Phospholipid-transporting ATPase (EC 7.6.2.1)
17625	SMSNet	A0A0B8RRG8	CAP-Gly domain-containing linker protein 1-like
17639	SMSNet	A0A1W7RC06	Ubiquitin carboxyl-terminal hydrolase 38-like protein
17659	SMSNet	V8PF48	14-3-3 protein gamma (Fragment)
17671	SMSNet	A0A0K8RZ82	Myosin-9
17691	SMSNet	A0A0K8RWZ8	Cell cycle progression protein 1-like protein
17737	SMSNet	A0A0K8RUN4	Glucocorticoid receptor DNA-binding factor 1-like
17746	SMSNet	V8NQ18	Double C2-like domain-containing protein beta (Fragment)
17752	SMSNet	A0A2H4Z2X4	DSAIP (Fragment)
17760	SMSNet	A0A670Z2F3	Mitotic arrest deficient 2 like 2
17826	SMSNet	V8P095	GAS2-like protein 2 (Fragment)
17869	SMSNet	V8P482	TLR4 interactor with leucine rich repeats (Fragment)
17892	SMSNet	T1E5J4	Hepatocyte nuclear factor 3-alpha
17917	SMSNet	V8PD76	Uncharacterized protein (Fragment)
17929	SMSNet	A0A670ZUE2	Uncharacterized protein
17939	SMSNet	A0A670ZL16	Olfactory receptor
17950	PEAK & SMSNet	A0A670Z7L2	Pyruvate kinase (EC 2.7.1.40)
18004	SMSNet	V8NLI0	Putative tRNA pseudouridine synthase 2 (Fragment)
18034	SMSNet	A0A670Y1G4	Uncharacterized protein
18049	SMSNet	V8N3V0	Olfactory receptor 5C1 (Fragment)
18086	PEAK	A0A0F7ZBT3	Prelamin-A/C
18115	SMSNet	A0A2D4NY40	Uncharacterized protein (Fragment)
18131	SMSNet	T1DE61	14-3-3 protein sigma-like protein
18158	SMSNet	V8P7J5	Sodium channel protein type 2 subunit alpha (Fragment)
18204	SMSNet	A0A2D4FVS7	dTMP kinase (EC 2.7.4.9) (Fragment)
18228	SMSNet	A0A670ZSP1	Acyl-CoA thioesterase 8
18270	PEAK & SMSNet	A0A670XW03	Actin alpha cardiac muscle 1
18290	SMSNet	A0A2D4N4A7	Uncharacterized protein
18299	SMSNet	A0A0B8RSH4	ATP synthase subunit beta (EC 7.1.2.2)
18312	SMSNet	V8P791	Rho GTPase-activating protein 11A (Fragment)
18329	PEAK & SMSNet	A0A670Y5Z6	Myosin-1B-like
18330	SMSNet	G3LTZ3	Myosin heavy chain fast 1 isoform (Fragment)
18336	SMSNet	A0A0F7Z3Y5	Vacuolar protein sorting-associated protein 26B
18343	PEAK & SMSNet	T1DMN3	L-lactate dehydrogenase (EC 1.1.1.27)
18426	SMSNet	A0A2D4GJ26	IF rod domain-containing protein (Fragment)
18478	PEAK & SMSNet	A0A2D4MNJ7	IF rod domain-containing protein
18503	SMSNet	T1DLD7	Engulfment and cell motility protein 2
18540	SMSNet	A0A670XY62	Myosin-3-like
18594	SMSNet	V8P8B7	Synaptopodin-2 (Fragment)
18624	SMSNet	A0A670ZPM3	Receptor protein-tyrosine kinase (EC 2.7.10.1)
18661	SMSNet	A0A670ZVF3	Protrudin (Zinc finger FYVE domain-containing protein 27)
18730	SMSNet	A0A2D4GM60	Iodothyronine deiodinase
18735	SMSNet	A0A6B2F1A8	GLOBIN domain-containing protein
18736	PEAK & SMSNet	P18965	Factor V activator RVV-V gamma (EC 3.4.21.95) (Russel's viper venom FV activator gamma) (RVV-V gamma) (Snake venom serine protease) (SVSP)
18748	SMSNet	A0A670YGX7	BTB domain containing 1
18750	SMSNet	V8P7H0	Centrosomal protein CEP57L1 (Fragment)
18805	SMSNet	A0A2D4I144	Uncharacterized protein (Fragment)
18809	SMSNet	A0A098LX35	Myosin-9-like
18866	PEAK	V8NML1	Phosphorylase b kinase regulatory subunit (Fragment)
18871	PEAK & SMSNet	A0A0B8RYL5	Acidic mammalian chitinase-like isoform 1
18894	SMSNet	A0A670Z8E8	Stress-activated protein kinase JNK (EC 2.7.11.24)
18895	SMSNet	A0A670XZR1	Uncharacterized protein
18915	PEAK & SMSNet	Q5KQS2	Antihemorrhagic factor cHLP-B (Chinese mamushi HSF-like protein B)
18920	SMSNet	V8P778	Kinesin-like protein KIF21B (Fragment)
18964	PEAK & SMSNet	T1D9Q4	Peptidyl-prolyl cis-trans isomerase (PPIase) (EC 5.2.1.8)
18982	PEAK & SMSNet	E0Y420	Serine protease VLSP-3 (EC 3.4.21.-) (Snake venom serine protease) (SVSP)
18986	PEAK & SMSNet	J3S5C7	Alpha-1,6-mannosyl-glycoprotein 6-beta-N-acetylglucosaminyltransferase (EC 2.4.1.155)
18997	SMSNet	T1DN19	Protein fem-1 B-like protein (Protein fem-1-like B)
19052	SMSNet	A0A077L6L4	Amine oxidase (EC 1.4.3.-)
19061	SMSNet	A0A670ZQL7	Mediator of RNA polymerase II transcription subunit 11 (Mediator complex subunit 11)
19136	SMSNet	A0A1W7RJS8	Actin, alpha 2, smooth muscle
19141	SMSNet	V8NFX1	Calglandulin (Fragment)
19144	SMSNet	A0A670XVY5	SUN domain containing ossification factor
19149	SMSNet	T1E7E3	BCL2/adenovirus E1B 19 kDa protein-interacting protein 3
19155	SMSNet	A0A2D4ICZ1	Calglandulin (Fragment)
19178	SMSNet	T1E556	Rho-associated protein kinase (EC 2.7.11.1)
19182	SMSNet	A0A2H6MVQ4	Uncharacterized protein (Fragment)
19216	PEAK & SMSNet	U3ERS3	ATP-dependent 6-phosphofructokinase (ATP-PFK) (Phosphofructokinase) (EC 2.7.1.11) (Phosphohexokinase)
19217	SMSNet	A0A0F7Z333	Sentrin-specific protease 1 isoform 2
19255	SMSNet	A0A6B2F4R8	Elongation factor 1-alpha
19290	SMSNet	I0BWS3	Vitelline membrane outer layer protein
19298	PEAK & SMSNet	A0A1W7RG41	Alpha-mannosidase (EC 3.2.1.-)
19299	PEAK & SMSNet	A0A2D4M1L7	Alpha-mann_mid domain-containing protein (Fragment)
19310	SMSNet	V8NN93	Transducin-like enhancer protein 3 (Fragment)
19360	SMSNet	V8N9V0	Synemin (Fragment)
19402	SMSNet	V8NGB6	Transcription factor HIVEP3 (Fragment)
19424	SMSNet	V8P2J3	BEN domain-containing protein 3 (Fragment)
19451	SMSNet	A0A0F7Z7G4	Ral GTPase-activating protein subunit beta-like isoform X2
19466	PEAK & SMSNet	A0A1W7RG97	Asparaginyl endopeptidase (EC 3.4.22.34) (Legumain) (Protease, cysteine 1)
19469	PEAK & SMSNet	V8NTY1	Malate dehydrogenase (EC 1.1.1.37) (Fragment)
19471	PEAK & SMSNet	M9T7F1	RAP-Boa-1 (Fragment)
19479	PEAK & SMSNet	A0A0F7Z4P8	Phosphoglycerate kinase (EC 2.7.2.3)
19480	SMSNet	A0A2D4M9Y4	Uncharacterized protein
19502	SMSNet	V8P0H0	Neurexophilin-3 (Fragment)
19506	SMSNet	V8P8Z4	Dual specificity protein phosphatase (EC 3.1.3.16) (EC 3.1.3.48)
19549	PEAK & SMSNet	A0A0F7Z3Z3	Sialate O-acetylesterase-like protein
19564	SMSNet	V8NC79	A disintegrin and metalloproteinase with thrombospondin motifs 3 (Fragment)
19577	SMSNet	V8NT44	Myosin-6
19588	PEAK & SMSNet	A0A670Y3C4	Beta-glucuronidase (EC 3.2.1.31)
19680	SMSNet	V8PGT3	Myosin-binding protein C, cardiac-type
19704	SMSNet	V8P467	Uncharacterized protein (Fragment)
19749	PEAK & SMSNet	Q7LZ61	Coagulation factor X-activating enzyme heavy chain (EC 3.4.24.58) (Coagulation factor X-activating enzyme chain alpha) (RVV-X heavy chain) (Russellysin) (Snake venom metalloproteinase) (SVMP)
19750	PEAK & SMSNet	Q7LZ61	Coagulation factor X-activating enzyme heavy chain (EC 3.4.24.58) (Coagulation factor X-activating enzyme chain alpha) (RVV-X heavy chain) (Russellysin) (Snake venom metalloproteinase) (SVMP)
19761	SMSNet	A0A0K8S112	5'(3')-deoxyribonucleotidase, cytosolic type
19772	PEAK & SMSNet	V8NYV8	Keratin, type II cytoskeletal 1 (Fragment)
