# Supplementary material for: Identification of Daboia siamensis venome using integrated multi-omics data
Source: Sci Rep. 2022 Jul 30;12:13140. doi: 10.1038/s41598-022-17300-1 (PMC9338987; doi:10.1038/s41598-022-17300-1)
Supplement: Supplementary file 11 — Supplementary Table S9. [file 41598_2022_17300_MOESM11_ESM.xlsx]

## Sheet: TableS9
Table S9. Proteins that are only detectable when using translated CDSs as a reference database.
Reference CDS ID	Top BLAST hit Uniprot Accession	Protein name	Thailand (this study)	Thailand (Lingam et al., 2020)	Indo_Lingam	China (Tan et al., 2018)	Taiwan (Tan et al., 2018)
370	E0Y418	Serine protease VLSP-1 (EC 3.4.21.-) (Snake venom serine protease) (SVSP)	ü
437	V8N9W9	Angiogenin-2 (Fragment)	ü
661	A0A6B2F8A0	Cystatin domain-containing protein	ü
1495	J3SBY7	MAC-inhibitory protein (Membrane attack complex inhibition factor) (Protectin)	ü
1725	V8NQ84	Papilin (Fragment)	ü
1783	Q6T7B7	C-type lectin 1 (CTL)	ü
2067	A0A182C5U0	Cystatin	ü
2357	A8I4N8	Phospholipase A2 inhibitor	ü
2478	A0A2H6N0Y6	ATP synthase subunit alpha (Fragment)	ü
2680	E5L0E4	Beta-fibrinogenase-like (RVBF) (EC 3.4.21.-) (Snake venom serine protease) (SVSP)	ü	ü	ü
2808	A0A670YFW7	Pept_C1 domain-containing protein	ü
2879	Q7LZ61	Coagulation factor X-activating enzyme heavy chain (EC 3.4.24.58) (Coagulation factor X-activating enzyme chain alpha) (RVV-X heavy chain) (Russellysin) (Snake venom metalloproteinase) (SVMP)	ü	ü	ü		ü
2887	J3SEA2	Dipeptidase (EC 3.4.13.19)	ü
3042	A0A0K8S2L4	Aminopeptidase (EC 3.4.11.-)	ü
3191	P82143	Phospholipase A2 inhibitor gamma subunit B (gamma-PLI B) (PLI-gamma) (Phospholipase A2 inhibitor gamma 20 kDa subunit)	ü
3421	V8NGJ6	Hephaestin-like protein 1	ü
3748	V8NHM5	Uncharacterized protein (Fragment)	ü
3892	Q5KQS1	Antihemorrhagic factor jMSF (Japanese mamushi serum factor)	ü
3907	V8P426	Digestive cysteine proteinase 2 (Fragment)	ü
4112	T2HS20	Peptidase S1 domain-containing protein	ü
4248	A0A2D4HL13	Uncharacterized protein (Fragment)	ü
4333	A0A098M0E4	Transmembrane emp24 domain-containing protein 10	ü
4861	J3SF22	Prominin-3	ü
4878	Q4PRD1	Snaclec coagulation factor X-activating enzyme light chain 1 (C-type lectin-like protein subunit 2) (Coagulation factor X-activating enzyme gamma-chain) (RVV-X light chain 1)	ü	ü	ü		ü
4892	A0A670YKV9	Fructose-bisphosphate aldolase (EC 4.1.2.13)	ü
5258	A0A670ZHG5	Uncharacterized protein	ü
5594	T1DBW1	Protein NDNF	ü
5790		Uncharacterized protein	ü
6038	A0A2D4H355	Beta-N-acetylhexosaminidase (EC 3.2.1.52) (Fragment)	ü
6095	A0A0B8RY40	Complement factor I	ü
6109	J3RYQ6	Cathepsin H	ü
6311	V8P9W7	NHL repeat-containing protein 3 (Fragment)	ü
6337	A8Y7N9	Kunitz-type serine protease inhibitor C6 (BPTI-6) (Trypsin inhibitor 6) (Trypsin inhibitor C6)	ü	ü
6507	A0A0B8RX63	Pentaxin (Pentraxin)	ü
6640	J3S4I0	78 kDa glucose-regulated protein (Binding-immunoglobulin protein) (Heat shock protein 70 family protein 5) (Heat shock protein family A member 5) (Immunoglobulin heavy chain-binding protein)	ü
6651	V8NEY0	Tripeptidyl aminopeptidase (EC 3.4.14.9) (Tripeptidyl-peptidase 1) (Tripeptidyl-peptidase I) (Fragment)	ü
6657	V8NL73	Extracellular matrix protein 1 (Fragment)	ü
7023	V8N665	Protein-glutamine gamma-glutamyltransferase E (Fragment)	ü
7279	V8NHQ2	Mucin-5AC (Fragment)	ü
7313	T1DKG5	Transcobalamin-2-like protein	ü
7535	A0A0B8RW54	Sphingomyelin phosphodiesterase (EC 3.1.4.12)	ü
7771	U3F7R0	Lymphocyte antigen 6E	ü
7978	V8PF16	Heat shock protein beta-1	ü
8158	B1A4R4	Phospholipase A2 inhibitor clone 09 (alpha-PLI)	ü
8198	A0A2D4KRT6	Glyco_hydro_38N domain-containing protein (Fragment)	ü
8216	E5L0E4	Beta-fibrinogenase-like (RVBF) (EC 3.4.21.-) (Snake venom serine protease) (SVSP)	ü	ü	ü
8327	U3TBV1	C-type_lectin_beta-subunit	ü
8663	A0A1L8D5U2	BATXVEGF3	ü
8750	A0A1I9KNP0	Vaa serine proteinase homolog 1 (VaaSPH-1) (Enzymatically inactive serine proteinase-like protein SPH-1) (Snake venom serine protease homolog)	ü
8825	J3RZ14	Deoxyribonuclease II (EC 3.1.22.1)	ü
9320	J3S8G4	CREG1-like protein	ü
9670	V8P0C0	Semaphorin-7A (Fragment)	ü
9985	P67861	Snake venom vascular endothelial growth factor toxin VR-1 (svVEGF) (VEGF-F)	ü	ü
9987	P67861	Snake venom vascular endothelial growth factor toxin VR-1 (svVEGF) (VEGF-F)	ü	ü
9989	A0A1I9KNP0	Vaa serine proteinase homolog 1 (VaaSPH-1) (Enzymatically inactive serine proteinase-like protein SPH-1) (Snake venom serine protease homolog)	ü
10579	E5L0E3	Alpha-fibrinogenase-like (RVAF) (EC 3.4.21.-) (Snake venom serine protease) (SVSP)	ü	ü	ü		ü
10702	A0A670ZVQ3	Histone H1.4-like	ü
11343	A0A1W7RG26	Lipase	ü
11934	A0A1W7RJ97	Apoe protein	ü
12225	T1DBC3	Hypoxia up-regulated protein 1	ü
12760	T1E3W8	Venom factor	ü
12766	A0A1W7RD44	Sperm acrosome membrane-associated protein 4-like	ü
12936	A0A6B2F3A6	Uncharacterized protein	ü
13010	V8NGU6	Signal recognition particle receptor subunit beta	ü
13115	R4FK16	L-amino-acid oxidase (EC 1.4.3.2) (Fragment)	ü
13282	A0A670ZLF7	Endonuclease domain-containing 1 protein-like	ü
13591	V8NYY1	Actin-depolymerizing factor (Brevin) (Gelsolin)	ü
13877	A0A2D4LE23	Uncharacterized protein (Fragment)	ü
14161	J3S154	Tetraspanin	ü
14325	Q4F867	L-amino-acid oxidase (DRS-LAAO) (LAO) (EC 1.4.3.2) (Fragments)	ü
14399	A0A2D4H7U4	Uncharacterized protein (Fragment)	ü
14457	A0A2D4J6P1	Beta-mannosidase (EC 3.2.1.25) (Fragment)	ü
14499	A0A0K8RYA9	Cathepsin X (EC 3.4.18.1)	ü
14505	T1DKR6	Keratin, type I cytoskeletal 18-like protein	ü
14535	J3SFC8	N-sulphoglucosamine sulphohydrolase-like	ü
14659	A0A670XUG4	Multiple coagulation factor deficiency 2	ü
15180	A0A1W7RJD6	Annexin	ü
15298	A0A670XTL7	Uncharacterized protein	ü
15452	A0A1I9KNP6	C-type lectin snaclec-1	ü
15640	A0A2H4Z2Y1	Disintegrin	ü
15908	T1DBW1	Protein NDNF	ü
16051	Q5KQS1	Antihemorrhagic factor jMSF (Japanese mamushi serum factor)	ü
16116	A3QVN3	Hyaluronidase-1 (Hy-1) (EC 3.2.1.35) (Hyaluronoglucosaminidase-1) (Venom spreading factor)	ü
16433	E5L0E3	Alpha-fibrinogenase-like (RVAF) (EC 3.4.21.-) (Snake venom serine protease) (SVSP)	ü	ü	ü		ü
16553	T1E6D2	Coagulation factor Xa (EC 3.4.21.6)	ü
16613	A0A1W7RE72	ATPase H(+)-transporting lysosomal accessory protein 2 (ATPase H(+)-transporting lysosomal-interacting protein 2) (Renin receptor) (Renin/prorenin receptor)	ü
16994	A0A1W7RIP1	Cathepsin D	ü
17110	A0A670ZH24	Alkaline phosphatase (EC 3.1.3.1)	ü
17185	A0A0F7ZBW7	EPS8-like 2	ü
17213	A0A0B8RWZ3	Nucleobindin-2-like protein	ü
18343	T1DMN3	L-lactate dehydrogenase (EC 1.1.1.27)	ü
18736	P18965	Factor V activator RVV-V gamma (EC 3.4.21.95) (Russel's viper venom FV activator gamma) (RVV-V gamma) (Snake venom serine protease) (SVSP)	ü	ü	ü		ü
18866	V8NML1	Phosphorylase b kinase regulatory subunit (Fragment)	ü
18871	A0A0B8RYL5	Acidic mammalian chitinase-like isoform 1	ü
18915	Q5KQS2	Antihemorrhagic factor cHLP-B (Chinese mamushi HSF-like protein B)	ü
18964	T1D9Q4	Peptidyl-prolyl cis-trans isomerase (PPIase) (EC 5.2.1.8)	ü
18982	E0Y420	Serine protease VLSP-3 (EC 3.4.21.-) (Snake venom serine protease) (SVSP)	ü	ü	ü
18986	J3S5C7	Alpha-1,6-mannosyl-glycoprotein 6-beta-N-acetylglucosaminyltransferase (EC 2.4.1.155)	ü
19299	A0A2D4M1L7	Alpha-mann_mid domain-containing protein (Fragment)	ü
19466	A0A1W7RG97	Asparaginyl endopeptidase (EC 3.4.22.34) (Legumain) (Protease, cysteine 1)	ü
19471	M9T7F1	RAP-Boa-1 (Fragment)	ü
19588	A0A670Y3C4	Beta-glucuronidase (EC 3.2.1.31)	ü
19749	Q7LZ61	Coagulation factor X-activating enzyme heavy chain (EC 3.4.24.58) (Coagulation factor X-activating enzyme chain alpha) (RVV-X heavy chain) (Russellysin) (Snake venom metalloproteinase) (SVMP)	ü	ü	ü		ü
19750	Q7LZ61	Coagulation factor X-activating enzyme heavy chain (EC 3.4.24.58) (Coagulation factor X-activating enzyme chain alpha) (RVV-X heavy chain) (Russellysin) (Snake venom metalloproteinase) (SVMP)	ü	ü	ü		ü
